# Supplementary material for: An Electrophysiological Study on the Neural Responses of Speaker Discrimination
Source: Behav Sci (Basel). 2026 Jun 16;16(6):1011. doi: 10.3390/bs16061011 (PMC13295679; doi:10.3390/bs16061011)
Supplement: Supplementary file 1 [file behavsci-16-01011-s001.zip]

Archive with 5 entries (4 files):
- Dataset used in current analysis/
- Dataset used in current analysis/Behavioral data.csv
- Dataset used in current analysis/combined_MMN_MeanAmplitude.csv
- Dataset used in current analysis/combined_MMN_PeakAmplitude.csv
- Dataset used in current analysis/combined_MMN_Peaklatency.csv
