# Supplementary material for: An Electrophysiological Study on the Neural Responses of Speaker Discrimination
Source: Behav Sci (Basel). 2026 Jun 16;16(6):1011. doi: 10.3390/bs16061011 (PMC13295679; doi:10.3390/bs16061011)
Supplement: Supplementary file 1 [file behavsci-16-01011-s001.zip › Dataset used in current analysis/Behavioral data.csv]

filename	code	RTTime	RESP	CRESP	ACC
1BackVigilance-1-1.csv	80	411	1	1	1
1BackVigilance-1-1.csv	80	334	1	1	1
1BackVigilance-1-1.csv	80	330	1	1	1
1BackVigilance-1-1.csv	80	359	1	1	1
1BackVigilance-1-1.csv	80	767	1	1	1
1BackVigilance-1-1.csv	80	323	1	1	1
1BackVigilance-1-1.csv	80	262	1	1	1
1BackVigilance-1-1.csv	80	269	1	1	1
1BackVigilance-1-1.csv	80	276	1	1	1
1BackVigilance-1-1.csv	80	261	1	1	1
1BackVigilance-1-1.csv	80	459	1	1	1
1BackVigilance-1-1.csv	80	313	1	1	1
1BackVigilance-1-1.csv	80	268	1	1	1
1BackVigilance-1-1.csv	80	285	1	1	1
1BackVigilance-1-1.csv	80	330	1	1	1
1BackVigilance-1-1.csv	80	284	1	1	1
1BackVigilance-1-1.csv	80	219	1	1	1
1BackVigilance-1-1.csv	80	303	1	1	1
1BackVigilance-1-1.csv	80	421	1	1	1
1BackVigilance-1-1.csv	80	272	1	1	1
1BackVigilance-1-1.csv	80	247	1	1	1
1BackVigilance-1-1.csv	80	242	1	1	1
1BackVigilance-1-1.csv	80	509	1	1	1
1BackVigilance-1-1.csv	80	296	1	1	1
1BackVigilance-1-1.csv	80	293	1	1	1
1BackVigilance-1-1.csv	80	268	1	1	1
1BackVigilance-1-1.csv	80	202	1	1	1
1BackVigilance-1-1.csv	80	253	1	1	1
1BackVigilance-1-1.csv	80	218	1	1	1
1BackVigilance-1-1.csv	80	258	1	1	1
1BackVigilance-1-1.csv	80	242	1	1	1
1BackVigilance-1-1.csv	80	246	1	1	1
1BackVigilance-1-1.csv	80	230	1	1	1
1BackVigilance-1-1.csv	80	224	1	1	1
1BackVigilance-1-1.csv	80	242	1	1	1
1BackVigilance-1-1.csv	80	255	1	1	1
1BackVigilance-1-1.csv	80	494	1	1	1
1BackVigilance-1-1.csv	80	285	1	1	1
1BackVigilance-1-1.csv	80	410	1	1	1
1BackVigilance-1-1.csv	80	300	1	1	1
1BackVigilance-1-1.csv	80	276	1	1	1
1BackVigilance-1-1.csv	80	204	1	1	1
1BackVigilance-1-1.csv	80	224	1	1	1
1BackVigilance-1-1.csv	80	276	1	1	1
1BackVigilance-1-1.csv	80	247	1	1	1
1BackVigilance-1-1.csv	80	352	1	1	1
1BackVigilance-1-1.csv	80	329	1	1	1
1BackVigilance-1-1.csv	80	559	1	1	1
1BackVigilance-1-1.csv	80	359	0	1	0
1BackVigilance-1-1.csv	80	359	1	1	1
1BackVigilance-1-1.csv	80	294	1	1	1
1BackVigilance-1-1.csv	80	381	1	1	1
1BackVigilance-1-1.csv	80	345	1	1	1
1BackVigilance-1-1.csv	80	745	0	1	0
1BackVigilance-1-1.csv	80	386	0	1	0
1BackVigilance-1-1.csv	80	293	0	1	0
1BackVigilance-1-1.csv	80	977	0	1	0
1BackVigilance-1-1.csv	80	744	0	1	0
1BackVigilance-1-1.csv	80	297	1	1	1
1BackVigilance-1-1.csv	80	523	0	1	0
1BackVigilance-1-1.csv	80	751	1	1	1
1BackVigilance-1-1.csv	80	257	1	1	1
1BackVigilance-1-1.csv	80	394	0	1	0
1BackVigilance-1-1.csv	80	1509	1	1	1
1BackVigilance-1-1.csv	80	266	0	1	0
1BackVigilance-1-1.csv	80	304	1	1	1
1BackVigilance-1-1.csv	80	327	0	1	0
1BackVigilance-1-1.csv	80	288	1	1	1
1BackVigilance-1-1.csv	80	329	0	1	0
1BackVigilance-1-1.csv	80	274	1	1	1
1BackVigilance-1-1.csv	80	323	1	1	1
1BackVigilance-1-1.csv	80	152	1	1	1
1BackVigilance-1-1.csv	80	202	1	1	1
1BackVigilance-1-1.csv	80	1730	1	1	1
1BackVigilance-1-1.csv	80	520	1	1	1
1BackVigilance-1-1.csv	80	435	1	1	1
1BackVigilance-1-1.csv	80	1064	0	1	0
1BackVigilance-1-1.csv	80	495	0	1	0
1BackVigilance-1-1.csv	80	268	1	1	1
1BackVigilance-1-1.csv	80	288	0	1	0
1BackVigilance-1-1.csv	80	872	0	1	0
1BackVigilance-1-1.csv	80	229	1	1	1
1BackVigilance-1-1.csv	80	262	0	1	0
1BackVigilance-1-1.csv	80	228	1	1	1
1BackVigilance-1-1.csv	80	288	1	1	1
1BackVigilance-1-1.csv	80	824	0	1	0
1BackVigilance-1-1.csv	80	515	1	1	1
1BackVigilance-1-1.csv	80	310	1	1	1
1BackVigilance-1-1.csv	80	145	1	1	1
1BackVigilance-1-1.csv	80	258	1	1	1
1BackVigilance-1-1.csv	80	448	1	1	1
1BackVigilance-1-1.csv	80	673	0	1	0
1BackVigilance-1-1.csv	80	210	1	1	1
1BackVigilance-1-1.csv	80	471	0	1	0
1BackVigilance-1-1.csv	80	519	0	1	0
1BackVigilance-1-1.csv	80	235	1	1	1
1BackVigilance-10-1.csv	80	697	1	1	1
1BackVigilance-10-1.csv	80	414	1	1	1
1BackVigilance-10-1.csv	80	790	1	1	1
1BackVigilance-10-1.csv	80	511	1	1	1
1BackVigilance-10-1.csv	80	1361	1	1	1
1BackVigilance-10-1.csv	80	561	1	1	1
1BackVigilance-10-1.csv	80	336	1	1	1
1BackVigilance-10-1.csv	80	296	1	1	1
1BackVigilance-10-1.csv	80	331	1	1	1
1BackVigilance-10-1.csv	80	264	1	1	1
1BackVigilance-10-1.csv	80	420	1	1	1
1BackVigilance-10-1.csv	80	827	1	1	1
1BackVigilance-10-1.csv	80	331	1	1	1
1BackVigilance-10-1.csv	80	258	1	1	1
1BackVigilance-10-1.csv	80	180	1	1	1
1BackVigilance-10-1.csv	80	267	1	1	1
1BackVigilance-10-1.csv	80	272	1	1	1
1BackVigilance-10-1.csv	80	466	1	1	1
1BackVigilance-10-1.csv	80	200	1	1	1
1BackVigilance-10-1.csv	80	162	1	1	1
1BackVigilance-10-1.csv	80	776	1	1	1
1BackVigilance-10-1.csv	80	1360	1	1	1
1BackVigilance-10-1.csv	80	334	1	1	1
1BackVigilance-10-1.csv	80	202	1	1	1
1BackVigilance-10-1.csv	80	327	1	1	1
1BackVigilance-10-1.csv	80	283	1	1	1
1BackVigilance-10-1.csv	80	926	1	1	1
1BackVigilance-10-1.csv	80	282	1	1	1
1BackVigilance-10-1.csv	80	232	1	1	1
1BackVigilance-10-1.csv	80	1290	0	1	0
1BackVigilance-10-1.csv	80	334	1	1	1
1BackVigilance-10-1.csv	80	176	1	1	1
1BackVigilance-10-1.csv	80	105	1	1	1
1BackVigilance-10-1.csv	80	211	1	1	1
1BackVigilance-10-1.csv	80	66	1	1	1
1BackVigilance-10-1.csv	80	762	1	1	1
1BackVigilance-10-1.csv	80	1030	1	1	1
1BackVigilance-10-1.csv	80	585	1	1	1
1BackVigilance-10-1.csv	80	523	1	1	1
1BackVigilance-10-1.csv	80	623	1	1	1
1BackVigilance-10-1.csv	80	361	1	1	1
1BackVigilance-10-1.csv	80	445	1	1	1
1BackVigilance-10-1.csv	80	445	1	1	1
1BackVigilance-10-1.csv	80	668	1	1	1
1BackVigilance-10-1.csv	80	2270	1	1	1
1BackVigilance-10-1.csv	80	662	1	1	1
1BackVigilance-10-1.csv	80	291	1	1	1
1BackVigilance-10-1.csv	80	380	1	1	1
1BackVigilance-10-1.csv	80	1580	0	1	0
1BackVigilance-10-1.csv	80	518	1	1	1
1BackVigilance-10-1.csv	80	349	1	1	1
1BackVigilance-10-1.csv	80	454	1	1	1
1BackVigilance-10-1.csv	80	334	1	1	1
1BackVigilance-10-1.csv	80	912	1	1	1
1BackVigilance-10-1.csv	80	1030	0	1	0
1BackVigilance-10-1.csv	80	3117	1	1	1
1BackVigilance-10-1.csv	80	1020	0	1	0
1BackVigilance-10-1.csv	80	311	0	1	0
1BackVigilance-10-1.csv	80	353	1	1	1
1BackVigilance-10-1.csv	80	752	0	1	0
1BackVigilance-10-1.csv	80	336	1	1	1
1BackVigilance-10-1.csv	80	251	1	1	1
1BackVigilance-10-1.csv	80	611	0	1	0
1BackVigilance-10-1.csv	80	641	0	1	0
1BackVigilance-10-1.csv	80	323	0	1	0
1BackVigilance-10-1.csv	80	1201	1	1	1
1BackVigilance-10-1.csv	80	341	0	1	0
1BackVigilance-10-1.csv	80	296	1	1	1
1BackVigilance-10-1.csv	80	330	0	1	0
1BackVigilance-10-1.csv	80	1021	1	1	1
1BackVigilance-10-1.csv	80	646	1	1	1
1BackVigilance-10-1.csv	80	340	1	1	1
1BackVigilance-10-1.csv	80	302	1	1	1
1BackVigilance-10-1.csv	80	354	0	1	0
1BackVigilance-10-1.csv	80	349	1	1	1
1BackVigilance-10-1.csv	80	306	1	1	1
1BackVigilance-10-1.csv	80	781	0	1	0
1BackVigilance-10-1.csv	80	773	0	1	0
1BackVigilance-10-1.csv	80	937	1	1	1
1BackVigilance-10-1.csv	80	309	0	1	0
1BackVigilance-10-1.csv	80	2241	1	1	1
1BackVigilance-10-1.csv	80	348	1	1	1
1BackVigilance-10-1.csv	80	295	0	1	0
1BackVigilance-10-1.csv	80	306	1	1	1
1BackVigilance-10-1.csv	80	249	1	1	1
1BackVigilance-10-1.csv	80	2244	0	1	0
1BackVigilance-10-1.csv	80	284	1	1	1
1BackVigilance-10-1.csv	80	566	1	1	1
1BackVigilance-10-1.csv	80	279	1	1	1
1BackVigilance-10-1.csv	80	442	1	1	1
1BackVigilance-10-1.csv	80	307	1	1	1
1BackVigilance-10-1.csv	80	1082	0	1	0
1BackVigilance-10-1.csv	80	360	1	1	1
1BackVigilance-10-1.csv	80	2397	0	1	0
1BackVigilance-10-1.csv	80	301	0	1	0
1BackVigilance-10-1.csv	80	951	1	1	1
1BackVigilance-12-1.csv	80	408	1	1	1
1BackVigilance-12-1.csv	80	264	1	1	1
1BackVigilance-12-1.csv	80	247	1	1	1
1BackVigilance-12-1.csv	80	304	1	1	1
1BackVigilance-12-1.csv	80	274	1	1	1
1BackVigilance-12-1.csv	80	246	1	1	1
1BackVigilance-12-1.csv	80	244	1	1	1
1BackVigilance-12-1.csv	80	268	1	1	1
1BackVigilance-12-1.csv	80	231	1	1	1
1BackVigilance-12-1.csv	80	184	1	1	1
1BackVigilance-12-1.csv	80	251	1	1	1
1BackVigilance-12-1.csv	80	232	1	1	1
1BackVigilance-12-1.csv	80	197	1	1	1
1BackVigilance-12-1.csv	80	215	1	1	1
1BackVigilance-12-1.csv	80	214	1	1	1
1BackVigilance-12-1.csv	80	221	1	1	1
1BackVigilance-12-1.csv	80	164	1	1	1
1BackVigilance-12-1.csv	80	190	1	1	1
1BackVigilance-12-1.csv	80	212	1	1	1
1BackVigilance-12-1.csv	80	184	1	1	1
1BackVigilance-12-1.csv	80	215	1	1	1
1BackVigilance-12-1.csv	80	1054	1	1	1
1BackVigilance-12-1.csv	80	207	1	1	1
1BackVigilance-12-1.csv	80	284	1	1	1
1BackVigilance-12-1.csv	80	245	1	1	1
1BackVigilance-12-1.csv	80	204	1	1	1
1BackVigilance-12-1.csv	80	250	1	1	1
1BackVigilance-12-1.csv	80	395	1	1	1
1BackVigilance-12-1.csv	80	251	1	1	1
1BackVigilance-12-1.csv	80	219	1	1	1
1BackVigilance-12-1.csv	80	251	1	1	1
1BackVigilance-12-1.csv	80	196	1	1	1
1BackVigilance-12-1.csv	80	218	1	1	1
1BackVigilance-12-1.csv	80	205	1	1	1
1BackVigilance-12-1.csv	80	384	1	1	1
1BackVigilance-12-1.csv	80	232	1	1	1
1BackVigilance-12-1.csv	80	223	1	1	1
1BackVigilance-12-1.csv	80	141	1	1	1
1BackVigilance-12-1.csv	80	272	1	1	1
1BackVigilance-12-1.csv	80	379	1	1	1
1BackVigilance-12-1.csv	80	1109	1	1	1
1BackVigilance-12-1.csv	80	353	1	1	1
1BackVigilance-12-1.csv	80	1234	1	1	1
1BackVigilance-12-1.csv	80	253	1	1	1
1BackVigilance-12-1.csv	80	325	1	1	1
1BackVigilance-12-1.csv	80	238	1	1	1
1BackVigilance-12-1.csv	80	148	1	1	1
1BackVigilance-12-1.csv	80	242	1	1	1
1BackVigilance-12-1.csv	80	485	0	1	0
1BackVigilance-12-1.csv	80	807	1	1	1
1BackVigilance-12-1.csv	80	240	1	1	1
1BackVigilance-12-1.csv	80	270	1	1	1
1BackVigilance-12-1.csv	80	292	1	1	1
1BackVigilance-12-1.csv	80	342	0	1	0
1BackVigilance-12-1.csv	80	488	0	1	0
1BackVigilance-12-1.csv	80	463	0	1	0
1BackVigilance-12-1.csv	80	463	0	1	0
1BackVigilance-12-1.csv	80	184	0	1	0
1BackVigilance-12-1.csv	80	132	1	1	1
1BackVigilance-12-1.csv	80	257	0	1	0
1BackVigilance-12-1.csv	80	262	1	1	1
1BackVigilance-12-1.csv	80	213	1	1	1
1BackVigilance-12-1.csv	80	168	0	1	0
1BackVigilance-12-1.csv	80	308	0	1	0
1BackVigilance-12-1.csv	80	133	0	1	0
1BackVigilance-12-1.csv	80	341	1	1	1
1BackVigilance-12-1.csv	80	179	0	1	0
1BackVigilance-12-1.csv	80	206	1	1	1
1BackVigilance-12-1.csv	80	125	0	1	0
1BackVigilance-12-1.csv	80	475	1	1	1
1BackVigilance-12-1.csv	80	221	1	1	1
1BackVigilance-12-1.csv	80	192	1	1	1
1BackVigilance-12-1.csv	80	280	1	1	1
1BackVigilance-12-1.csv	80	255	0	1	0
1BackVigilance-12-1.csv	80	195	1	1	1
1BackVigilance-12-1.csv	80	167	1	1	1
1BackVigilance-12-1.csv	80	159	0	1	0
1BackVigilance-12-1.csv	80	218	0	1	0
1BackVigilance-12-1.csv	80	215	1	1	1
1BackVigilance-12-1.csv	80	251	0	1	0
1BackVigilance-12-1.csv	80	215	0	1	0
1BackVigilance-12-1.csv	80	259	1	1	1
1BackVigilance-12-1.csv	80	62	0	1	0
1BackVigilance-12-1.csv	80	209	1	1	1
1BackVigilance-12-1.csv	80	167	1	1	1
1BackVigilance-12-1.csv	80	125	0	1	0
1BackVigilance-12-1.csv	80	328	1	1	1
1BackVigilance-12-1.csv	80	482	1	1	1
1BackVigilance-12-1.csv	80	195	1	1	1
1BackVigilance-12-1.csv	80	560	1	1	1
1BackVigilance-12-1.csv	80	466	1	1	1
1BackVigilance-12-1.csv	80	286	0	1	0
1BackVigilance-12-1.csv	80	202	1	1	1
1BackVigilance-12-1.csv	80	198	0	1	0
1BackVigilance-12-1.csv	80	204	0	1	0
1BackVigilance-12-1.csv	80	263	1	1	1
1BackVigilance-13-1.csv	80	397	1	1	1
1BackVigilance-13-1.csv	80	438	1	1	1
1BackVigilance-13-1.csv	80	329	1	1	1
1BackVigilance-13-1.csv	80	949	1	1	1
1BackVigilance-13-1.csv	80	307	1	1	1
1BackVigilance-13-1.csv	80	2172	1	1	1
1BackVigilance-13-1.csv	80	498	1	1	1
1BackVigilance-13-1.csv	80	326	1	1	1
1BackVigilance-13-1.csv	80	1020	1	1	1
1BackVigilance-13-1.csv	80	412	1	1	1
1BackVigilance-13-1.csv	80	1005	1	1	1
1BackVigilance-13-1.csv	80	328	1	1	1
1BackVigilance-13-1.csv	80	278	1	1	1
1BackVigilance-13-1.csv	80	340	1	1	1
1BackVigilance-13-1.csv	80	317	1	1	1
1BackVigilance-13-1.csv	80	327	1	1	1
1BackVigilance-13-1.csv	80	257	1	1	1
1BackVigilance-13-1.csv	80	325	1	1	1
1BackVigilance-13-1.csv	80	143	1	1	1
1BackVigilance-13-1.csv	80	238	1	1	1
1BackVigilance-13-1.csv	80	253	1	1	1
1BackVigilance-13-1.csv	80	293	1	1	1
1BackVigilance-13-1.csv	80	563	1	1	1
1BackVigilance-13-1.csv	80	193	1	1	1
1BackVigilance-13-1.csv	80	307	1	1	1
1BackVigilance-13-1.csv	80	362	1	1	1
1BackVigilance-13-1.csv	80	533	1	1	1
1BackVigilance-13-1.csv	80	775	1	1	1
1BackVigilance-13-1.csv	80	249	1	1	1
1BackVigilance-13-1.csv	80	290	1	1	1
1BackVigilance-13-1.csv	80	278	1	1	1
1BackVigilance-13-1.csv	80	304	1	1	1
1BackVigilance-13-1.csv	80	233	1	1	1
1BackVigilance-13-1.csv	80	268	1	1	1
1BackVigilance-13-1.csv	80	307	1	1	1
1BackVigilance-13-1.csv	80	357	1	1	1
1BackVigilance-13-1.csv	80	878	1	1	1
1BackVigilance-13-1.csv	80	308	1	1	1
1BackVigilance-13-1.csv	80	317	1	1	1
1BackVigilance-13-1.csv	80	287	1	1	1
1BackVigilance-13-1.csv	80	219	1	1	1
1BackVigilance-13-1.csv	80	342	1	1	1
1BackVigilance-13-1.csv	80	283	1	1	1
1BackVigilance-13-1.csv	80	267	1	1	1
1BackVigilance-13-1.csv	80	268	1	1	1
1BackVigilance-13-1.csv	80	275	1	1	1
1BackVigilance-13-1.csv	80	297	1	1	1
1BackVigilance-13-1.csv	80	321	1	1	1
1BackVigilance-13-1.csv	80	2370	1	1	1
1BackVigilance-13-1.csv	80	322	1	1	1
1BackVigilance-13-1.csv	80	281	1	1	1
1BackVigilance-13-1.csv	80	393	1	1	1
1BackVigilance-13-1.csv	80	263	1	1	1
1BackVigilance-13-1.csv	80	651	1	1	1
1BackVigilance-13-1.csv	80	301	0	1	0
1BackVigilance-13-1.csv	80	954	0	1	0
1BackVigilance-13-1.csv	80	304	1	1	1
1BackVigilance-13-1.csv	80	324	0	1	0
1BackVigilance-13-1.csv	80	315	1	1	1
1BackVigilance-13-1.csv	80	205	0	1	0
1BackVigilance-13-1.csv	80	318	1	1	1
1BackVigilance-13-1.csv	80	367	1	1	1
1BackVigilance-13-1.csv	80	394	0	1	0
1BackVigilance-13-1.csv	80	1004	1	1	1
1BackVigilance-13-1.csv	80	318	0	1	0
1BackVigilance-13-1.csv	80	310	1	1	1
1BackVigilance-13-1.csv	80	349	0	1	0
1BackVigilance-13-1.csv	80	330	1	1	1
1BackVigilance-13-1.csv	80	406	0	1	0
1BackVigilance-13-1.csv	80	588	1	1	1
1BackVigilance-13-1.csv	80	442	1	1	1
1BackVigilance-13-1.csv	80	395	1	1	1
1BackVigilance-13-1.csv	80	280	1	1	1
1BackVigilance-13-1.csv	80	1831	1	1	1
1BackVigilance-13-1.csv	80	279	1	1	1
1BackVigilance-13-1.csv	80	322	1	1	1
1BackVigilance-13-1.csv	80	1101	1	1	1
1BackVigilance-13-1.csv	80	260	0	1	0
1BackVigilance-13-1.csv	80	287	1	1	1
1BackVigilance-13-1.csv	80	480	0	1	0
1BackVigilance-13-1.csv	80	832	1	1	1
1BackVigilance-13-1.csv	80	277	1	1	1
1BackVigilance-13-1.csv	80	743	0	1	0
1BackVigilance-13-1.csv	80	297	1	1	1
1BackVigilance-13-1.csv	80	469	1	1	1
1BackVigilance-13-1.csv	80	2260	0	1	0
1BackVigilance-13-1.csv	80	354	1	1	1
1BackVigilance-13-1.csv	80	335	1	1	1
1BackVigilance-13-1.csv	80	271	1	1	1
1BackVigilance-13-1.csv	80	533	1	1	1
1BackVigilance-13-1.csv	80	415	1	1	1
1BackVigilance-13-1.csv	80	335	0	1	0
1BackVigilance-13-1.csv	80	611	1	1	1
1BackVigilance-13-1.csv	80	1482	0	1	0
1BackVigilance-13-1.csv	80	930	1	1	1
1BackVigilance-13-1.csv	80	298	1	1	1
1BackVigilance-14-1.csv	80	363	1	1	1
1BackVigilance-14-1.csv	80	254	1	1	1
1BackVigilance-14-1.csv	80	2170	1	1	1
1BackVigilance-14-1.csv	80	263	1	1	1
1BackVigilance-14-1.csv	80	37	1	1	1
1BackVigilance-14-1.csv	80	391	1	1	1
1BackVigilance-14-1.csv	80	847	1	1	1
1BackVigilance-14-1.csv	80	461	1	1	1
1BackVigilance-14-1.csv	80	320	1	1	1
1BackVigilance-14-1.csv	80	105	1	1	1
1BackVigilance-14-1.csv	80	186	1	1	1
1BackVigilance-14-1.csv	80	107	1	1	1
1BackVigilance-14-1.csv	80	167	1	1	1
1BackVigilance-14-1.csv	80	2427	1	1	1
1BackVigilance-14-1.csv	80	290	1	1	1
1BackVigilance-14-1.csv	80	194	1	1	1
1BackVigilance-14-1.csv	80	219	1	1	1
1BackVigilance-14-1.csv	80	359	1	1	1
1BackVigilance-14-1.csv	80	70	1	1	1
1BackVigilance-14-1.csv	80	197	1	1	1
1BackVigilance-14-1.csv	80	124	1	1	1
1BackVigilance-14-1.csv	80	182	1	1	1
1BackVigilance-14-1.csv	80	358	1	1	1
1BackVigilance-14-1.csv	80	291	1	1	1
1BackVigilance-14-1.csv	80	134	1	1	1
1BackVigilance-14-1.csv	80	365	1	1	1
1BackVigilance-14-1.csv	80	201	1	1	1
1BackVigilance-14-1.csv	80	102	1	1	1
1BackVigilance-14-1.csv	80	158	1	1	1
1BackVigilance-14-1.csv	80	19	1	1	1
1BackVigilance-14-1.csv	80	89	1	1	1
1BackVigilance-14-1.csv	80	31	1	1	1
1BackVigilance-14-1.csv	80	1451	1	1	1
1BackVigilance-14-1.csv	80	280	1	1	1
1BackVigilance-14-1.csv	80	143	1	1	1
1BackVigilance-14-1.csv	80	415	1	1	1
1BackVigilance-14-1.csv	80	256	1	1	1
1BackVigilance-14-1.csv	80	1476	1	1	1
1BackVigilance-14-1.csv	80	158	1	1	1
1BackVigilance-14-1.csv	80	251	1	1	1
1BackVigilance-14-1.csv	80	390	1	1	1
1BackVigilance-14-1.csv	80	470	1	1	1
1BackVigilance-14-1.csv	80	235	1	1	1
1BackVigilance-14-1.csv	80	102	1	1	1
1BackVigilance-14-1.csv	80	563	1	1	1
1BackVigilance-14-1.csv	80	117	1	1	1
1BackVigilance-14-1.csv	80	295	1	1	1
1BackVigilance-14-1.csv	80	558	1	1	1
1BackVigilance-14-1.csv	80	102	0	1	0
1BackVigilance-14-1.csv	80	87	1	1	1
1BackVigilance-14-1.csv	80	114	1	1	1
1BackVigilance-14-1.csv	80	418	1	1	1
1BackVigilance-14-1.csv	80	992	0	1	0
1BackVigilance-14-1.csv	80	271	0	1	0
1BackVigilance-14-1.csv	80	428	0	1	0
1BackVigilance-14-1.csv	80	176	0	1	0
1BackVigilance-14-1.csv	80	769	1	1	1
1BackVigilance-14-1.csv	80	244	0	1	0
1BackVigilance-14-1.csv	80	334	1	1	1
1BackVigilance-14-1.csv	80	150	0	1	0
1BackVigilance-14-1.csv	80	750	1	1	1
1BackVigilance-14-1.csv	80	1363	1	1	1
1BackVigilance-14-1.csv	80	1754	0	1	0
1BackVigilance-14-1.csv	80	290	0	1	0
1BackVigilance-14-1.csv	80	440	1	1	1
1BackVigilance-14-1.csv	80	288	1	1	1
1BackVigilance-14-1.csv	80	90	0	1	0
1BackVigilance-14-1.csv	80	586	1	1	1
1BackVigilance-14-1.csv	80	182	0	1	0
1BackVigilance-14-1.csv	80	92	1	1	1
1BackVigilance-14-1.csv	80	233	1	1	1
1BackVigilance-14-1.csv	80	186	1	1	1
1BackVigilance-14-1.csv	80	206	1	1	1
1BackVigilance-14-1.csv	80	225	0	1	0
1BackVigilance-14-1.csv	80	165	1	1	1
1BackVigilance-14-1.csv	80	77	1	1	1
1BackVigilance-14-1.csv	80	18	0	1	0
1BackVigilance-14-1.csv	80	99	0	1	0
1BackVigilance-14-1.csv	80	190	1	1	1
1BackVigilance-14-1.csv	80	478	0	1	0
1BackVigilance-14-1.csv	80	751	0	1	0
1BackVigilance-14-1.csv	80	184	1	1	1
1BackVigilance-14-1.csv	80	356	0	1	0
1BackVigilance-14-1.csv	80	69	1	1	1
1BackVigilance-14-1.csv	80	480	1	1	1
1BackVigilance-14-1.csv	80	272	0	1	0
1BackVigilance-14-1.csv	80	128	1	1	1
1BackVigilance-14-1.csv	80	371	1	1	1
1BackVigilance-14-1.csv	80	27	1	1	1
1BackVigilance-14-1.csv	80	279	1	1	1
1BackVigilance-14-1.csv	80	602	1	1	1
1BackVigilance-14-1.csv	80	229	0	1	0
1BackVigilance-14-1.csv	80	175	1	1	1
1BackVigilance-14-1.csv	80	50	0	1	0
1BackVigilance-14-1.csv	80	49	0	1	0
1BackVigilance-14-1.csv	80	488	1	1	1
1BackVigilance-16-1.csv	80	346	1	1	1
1BackVigilance-16-1.csv	80	287	1	1	1
1BackVigilance-16-1.csv	80	292	1	1	1
1BackVigilance-16-1.csv	80	219	1	1	1
1BackVigilance-16-1.csv	80	1262	1	1	1
1BackVigilance-16-1.csv	80	262	1	1	1
1BackVigilance-16-1.csv	80	278	1	1	1
1BackVigilance-16-1.csv	80	165	1	1	1
1BackVigilance-16-1.csv	80	83	1	1	1
1BackVigilance-16-1.csv	80	84	1	1	1
1BackVigilance-16-1.csv	80	267	1	1	1
1BackVigilance-16-1.csv	80	186	1	1	1
1BackVigilance-16-1.csv	80	84	1	1	1
1BackVigilance-16-1.csv	80	174	1	1	1
1BackVigilance-16-1.csv	80	579	1	1	1
1BackVigilance-16-1.csv	80	126	1	1	1
1BackVigilance-16-1.csv	80	188	1	1	1
1BackVigilance-16-1.csv	80	455	1	1	1
1BackVigilance-16-1.csv	80	317	1	1	1
1BackVigilance-16-1.csv	80	55	1	1	1
1BackVigilance-16-1.csv	80	69	1	1	1
1BackVigilance-16-1.csv	80	878	1	1	1
1BackVigilance-16-1.csv	80	345	1	1	1
1BackVigilance-16-1.csv	80	308	1	1	1
1BackVigilance-16-1.csv	80	465	1	1	1
1BackVigilance-16-1.csv	80	99	1	1	1
1BackVigilance-16-1.csv	80	247	1	1	1
1BackVigilance-16-1.csv	80	285	1	1	1
1BackVigilance-16-1.csv	80	524	1	1	1
1BackVigilance-16-1.csv	80	321	1	1	1
1BackVigilance-16-1.csv	80	252	1	1	1
1BackVigilance-16-1.csv	80	808	1	1	1
1BackVigilance-16-1.csv	80	117	1	1	1
1BackVigilance-16-1.csv	80	350	1	1	1
1BackVigilance-16-1.csv	80	260	1	1	1
1BackVigilance-16-1.csv	80	108	1	1	1
1BackVigilance-16-1.csv	80	1050	1	1	1
1BackVigilance-16-1.csv	80	139	1	1	1
1BackVigilance-16-1.csv	80	592	1	1	1
1BackVigilance-16-1.csv	80	130	1	1	1
1BackVigilance-16-1.csv	80	60	1	1	1
1BackVigilance-16-1.csv	80	204	1	1	1
1BackVigilance-16-1.csv	80	242	1	1	1
1BackVigilance-16-1.csv	80	154	1	1	1
1BackVigilance-16-1.csv	80	104	1	1	1
1BackVigilance-16-1.csv	80	148	1	1	1
1BackVigilance-16-1.csv	80	117	1	1	1
1BackVigilance-16-1.csv	80	354	1	1	1
1BackVigilance-16-1.csv	80	241	0	1	0
1BackVigilance-16-1.csv	80	983	1	1	1
1BackVigilance-16-1.csv	80	254	1	1	1
1BackVigilance-16-1.csv	80	148	1	1	1
1BackVigilance-16-1.csv	80	120	1	1	1
1BackVigilance-16-1.csv	80	518	0	1	0
1BackVigilance-16-1.csv	80	636	0	1	0
1BackVigilance-16-1.csv	80	84	0	1	0
1BackVigilance-16-1.csv	80	589	0	1	0
1BackVigilance-16-1.csv	80	212	0	1	0
1BackVigilance-16-1.csv	80	659	1	1	1
1BackVigilance-16-1.csv	80	147	0	1	0
1BackVigilance-16-1.csv	80	108	1	1	1
1BackVigilance-16-1.csv	80	568	1	1	1
1BackVigilance-16-1.csv	80	67	0	1	0
1BackVigilance-16-1.csv	80	558	0	1	0
1BackVigilance-16-1.csv	80	90	0	1	0
1BackVigilance-16-1.csv	80	376	1	1	1
1BackVigilance-16-1.csv	80	734	0	1	0
1BackVigilance-16-1.csv	80	454	1	1	1
1BackVigilance-16-1.csv	80	1201	0	1	0
1BackVigilance-16-1.csv	80	374	1	1	1
1BackVigilance-16-1.csv	80	224	1	1	1
1BackVigilance-16-1.csv	80	125	1	1	1
1BackVigilance-16-1.csv	80	312	1	1	1
1BackVigilance-16-1.csv	80	744	0	1	0
1BackVigilance-16-1.csv	80	731	1	1	1
1BackVigilance-16-1.csv	80	187	1	1	1
1BackVigilance-16-1.csv	80	84	0	1	0
1BackVigilance-16-1.csv	80	139	0	1	0
1BackVigilance-16-1.csv	80	43	1	1	1
1BackVigilance-16-1.csv	80	188	0	1	0
1BackVigilance-16-1.csv	80	160	0	1	0
1BackVigilance-16-1.csv	80	475	1	1	1
1BackVigilance-16-1.csv	80	574	0	1	0
1BackVigilance-16-1.csv	80	692	1	1	1
1BackVigilance-16-1.csv	80	151	1	1	1
1BackVigilance-16-1.csv	80	205	0	1	0
1BackVigilance-16-1.csv	80	414	1	1	1
1BackVigilance-16-1.csv	80	46	1	1	1
1BackVigilance-16-1.csv	80	741	1	1	1
1BackVigilance-16-1.csv	80	410	1	1	1
1BackVigilance-16-1.csv	80	80	1	1	1
1BackVigilance-16-1.csv	80	82	0	1	0
1BackVigilance-16-1.csv	80	92	1	1	1
1BackVigilance-16-1.csv	80	440	0	1	0
1BackVigilance-16-1.csv	80	315	0	1	0
1BackVigilance-16-1.csv	80	129	1	1	1
1BackVigilance-17-1.csv	80	330	1	1	1
1BackVigilance-17-1.csv	80	206	1	1	1
1BackVigilance-17-1.csv	80	258	1	1	1
1BackVigilance-17-1.csv	80	96	1	1	1
1BackVigilance-17-1.csv	80	22	1	1	1
1BackVigilance-17-1.csv	80	51	1	1	1
1BackVigilance-17-1.csv	80	518	1	1	1
1BackVigilance-17-1.csv	80	113	1	1	1
1BackVigilance-17-1.csv	80	121	1	1	1
1BackVigilance-17-1.csv	80	310	1	1	1
1BackVigilance-17-1.csv	80	121	1	1	1
1BackVigilance-17-1.csv	80	83	1	1	1
1BackVigilance-17-1.csv	80	44	1	1	1
1BackVigilance-17-1.csv	80	249	1	1	1
1BackVigilance-17-1.csv	80	78	1	1	1
1BackVigilance-17-1.csv	80	184	1	1	1
1BackVigilance-17-1.csv	80	94	1	1	1
1BackVigilance-17-1.csv	80	290	1	1	1
1BackVigilance-17-1.csv	80	82	1	1	1
1BackVigilance-17-1.csv	80	313	1	1	1
1BackVigilance-17-1.csv	80	112	1	1	1
1BackVigilance-17-1.csv	80	167	1	1	1
1BackVigilance-17-1.csv	80	227	1	1	1
1BackVigilance-17-1.csv	80	190	1	1	1
1BackVigilance-17-1.csv	80	232	1	1	1
1BackVigilance-17-1.csv	80	327	1	1	1
1BackVigilance-17-1.csv	80	163	1	1	1
1BackVigilance-17-1.csv	80	215	1	1	1
1BackVigilance-17-1.csv	80	257	1	1	1
1BackVigilance-17-1.csv	80	114	1	1	1
1BackVigilance-17-1.csv	80	208	1	1	1
1BackVigilance-17-1.csv	80	108	1	1	1
1BackVigilance-17-1.csv	80	20	1	1	1
1BackVigilance-17-1.csv	80	269	1	1	1
1BackVigilance-17-1.csv	80	101	1	1	1
1BackVigilance-17-1.csv	80	159	1	1	1
1BackVigilance-17-1.csv	80	381	1	1	1
1BackVigilance-17-1.csv	80	128	1	1	1
1BackVigilance-17-1.csv	80	184	1	1	1
1BackVigilance-17-1.csv	80	211	1	1	1
1BackVigilance-17-1.csv	80	135	1	1	1
1BackVigilance-17-1.csv	80	217	1	1	1
1BackVigilance-17-1.csv	80	157	1	1	1
1BackVigilance-17-1.csv	80	189	1	1	1
1BackVigilance-17-1.csv	80	128	1	1	1
1BackVigilance-17-1.csv	80	223	1	1	1
1BackVigilance-17-1.csv	80	101	1	1	1
1BackVigilance-17-1.csv	80	232	1	1	1
1BackVigilance-17-1.csv	80	1985	0	1	0
1BackVigilance-17-1.csv	80	299	1	1	1
1BackVigilance-17-1.csv	80	877	1	1	1
1BackVigilance-17-1.csv	80	143	1	1	1
1BackVigilance-17-1.csv	80	92	1	1	1
1BackVigilance-17-1.csv	80	346	0	1	0
1BackVigilance-17-1.csv	80	172	0	1	0
1BackVigilance-17-1.csv	80	144	0	1	0
1BackVigilance-17-1.csv	80	206	1	1	1
1BackVigilance-17-1.csv	80	113	0	1	0
1BackVigilance-17-1.csv	80	171	1	1	1
1BackVigilance-17-1.csv	80	175	0	1	0
1BackVigilance-17-1.csv	80	161	1	1	1
1BackVigilance-17-1.csv	80	191	1	1	1
1BackVigilance-17-1.csv	80	230	0	1	0
1BackVigilance-17-1.csv	80	308	0	1	0
1BackVigilance-17-1.csv	80	369	0	1	0
1BackVigilance-17-1.csv	80	206	1	1	1
1BackVigilance-17-1.csv	80	230	0	1	0
1BackVigilance-17-1.csv	80	250	1	1	1
1BackVigilance-17-1.csv	80	97	0	1	0
1BackVigilance-17-1.csv	80	251	1	1	1
1BackVigilance-17-1.csv	80	143	1	1	1
1BackVigilance-17-1.csv	80	186	1	1	1
1BackVigilance-17-1.csv	80	172	1	1	1
1BackVigilance-17-1.csv	80	212	0	1	0
1BackVigilance-17-1.csv	80	499	1	1	1
1BackVigilance-17-1.csv	80	212	1	1	1
1BackVigilance-17-1.csv	80	265	0	1	0
1BackVigilance-17-1.csv	80	207	0	1	0
1BackVigilance-17-1.csv	80	134	1	1	1
1BackVigilance-17-1.csv	80	233	0	1	0
1BackVigilance-17-1.csv	80	237	0	1	0
1BackVigilance-17-1.csv	80	227	1	1	1
1BackVigilance-17-1.csv	80	192	0	1	0
1BackVigilance-17-1.csv	80	1322	1	1	1
1BackVigilance-17-1.csv	80	102	1	1	1
1BackVigilance-17-1.csv	80	45	0	1	0
1BackVigilance-17-1.csv	80	686	1	1	1
1BackVigilance-17-1.csv	80	822	1	1	1
1BackVigilance-17-1.csv	80	379	1	1	1
1BackVigilance-17-1.csv	80	201	1	1	1
1BackVigilance-17-1.csv	80	130	1	1	1
1BackVigilance-17-1.csv	80	222	0	1	0
1BackVigilance-17-1.csv	80	145	1	1	1
1BackVigilance-17-1.csv	80	117	0	1	0
1BackVigilance-17-1.csv	80	125	0	1	0
1BackVigilance-17-1.csv	80	91	1	1	1
1BackVigilance-18-1.csv	80	1031	1	1	1
1BackVigilance-18-1.csv	80	557	1	1	1
1BackVigilance-18-1.csv	80	226	1	1	1
1BackVigilance-18-1.csv	80	291	1	1	1
1BackVigilance-18-1.csv	80	382	1	1	1
1BackVigilance-18-1.csv	80	549	1	1	1
1BackVigilance-18-1.csv	80	231	1	1	1
1BackVigilance-18-1.csv	80	428	1	1	1
1BackVigilance-18-1.csv	80	236	1	1	1
1BackVigilance-18-1.csv	80	101	1	1	1
1BackVigilance-18-1.csv	80	129	1	1	1
1BackVigilance-18-1.csv	80	434	1	1	1
1BackVigilance-18-1.csv	80	389	1	1	1
1BackVigilance-18-1.csv	80	226	1	1	1
1BackVigilance-18-1.csv	80	320	1	1	1
1BackVigilance-18-1.csv	80	227	1	1	1
1BackVigilance-18-1.csv	80	355	1	1	1
1BackVigilance-18-1.csv	80	417	1	1	1
1BackVigilance-18-1.csv	80	679	1	1	1
1BackVigilance-18-1.csv	80	430	1	1	1
1BackVigilance-18-1.csv	80	378	1	1	1
1BackVigilance-18-1.csv	80	1146	1	1	1
1BackVigilance-18-1.csv	80	500	1	1	1
1BackVigilance-18-1.csv	80	202	1	1	1
1BackVigilance-18-1.csv	80	178	1	1	1
1BackVigilance-18-1.csv	80	177	1	1	1
1BackVigilance-18-1.csv	80	784	1	1	1
1BackVigilance-18-1.csv	80	266	1	1	1
1BackVigilance-18-1.csv	80	118	1	1	1
1BackVigilance-18-1.csv	80	169	1	1	1
1BackVigilance-18-1.csv	80	218	1	1	1
1BackVigilance-18-1.csv	80	1050	1	1	1
1BackVigilance-18-1.csv	80	2289	1	1	1
1BackVigilance-18-1.csv	80	216	1	1	1
1BackVigilance-18-1.csv	80	229	1	1	1
1BackVigilance-18-1.csv	80	137	1	1	1
1BackVigilance-18-1.csv	80	503	0	1	0
1BackVigilance-18-1.csv	80	590	0	1	0
1BackVigilance-18-1.csv	80	2875	1	1	1
1BackVigilance-18-1.csv	80	638	1	1	1
1BackVigilance-18-1.csv	80	249	1	1	1
1BackVigilance-18-1.csv	80	194	1	1	1
1BackVigilance-18-1.csv	80	246	1	1	1
1BackVigilance-18-1.csv	80	218	1	1	1
1BackVigilance-18-1.csv	80	1876	1	1	1
1BackVigilance-18-1.csv	80	290	1	1	1
1BackVigilance-18-1.csv	80	610	1	1	1
1BackVigilance-18-1.csv	80	576	1	1	1
1BackVigilance-18-1.csv	80	864	0	1	0
1BackVigilance-18-1.csv	80	617	1	1	1
1BackVigilance-18-1.csv	80	132	1	1	1
1BackVigilance-18-1.csv	80	256	0	1	0
1BackVigilance-18-1.csv	80	202	1	1	1
1BackVigilance-18-1.csv	80	518	0	1	0
1BackVigilance-18-1.csv	80	636	0	1	0
1BackVigilance-18-1.csv	80	348	0	1	0
1BackVigilance-18-1.csv	80	239	0	1	0
1BackVigilance-18-1.csv	80	573	0	1	0
1BackVigilance-18-1.csv	80	260	1	1	1
1BackVigilance-18-1.csv	80	553	0	1	0
1BackVigilance-18-1.csv	80	259	1	1	1
1BackVigilance-18-1.csv	80	917	1	1	1
1BackVigilance-18-1.csv	80	609	0	1	0
1BackVigilance-18-1.csv	80	35	0	1	0
1BackVigilance-18-1.csv	80	578	0	1	0
1BackVigilance-18-1.csv	80	367	0	1	0
1BackVigilance-18-1.csv	80	731	0	1	0
1BackVigilance-18-1.csv	80	264	1	1	1
1BackVigilance-18-1.csv	80	588	0	1	0
1BackVigilance-18-1.csv	80	1698	1	1	1
1BackVigilance-18-1.csv	80	401	1	1	1
1BackVigilance-18-1.csv	80	434	1	1	1
1BackVigilance-18-1.csv	80	595	1	1	1
1BackVigilance-18-1.csv	80	618	0	1	0
1BackVigilance-18-1.csv	80	180	1	1	1
1BackVigilance-18-1.csv	80	528	1	1	1
1BackVigilance-18-1.csv	80	278	1	1	1
1BackVigilance-18-1.csv	80	309	0	1	0
1BackVigilance-18-1.csv	80	597	1	1	1
1BackVigilance-18-1.csv	80	1662	0	1	0
1BackVigilance-18-1.csv	80	3400	0	1	0
1BackVigilance-18-1.csv	80	521	1	1	1
1BackVigilance-18-1.csv	80	58	0	1	0
1BackVigilance-18-1.csv	80	265	1	1	1
1BackVigilance-18-1.csv	80	2231	1	1	1
1BackVigilance-18-1.csv	80	363	0	1	0
1BackVigilance-18-1.csv	80	445	1	1	1
1BackVigilance-18-1.csv	80	1150	1	1	1
1BackVigilance-18-1.csv	80	404	1	1	1
1BackVigilance-18-1.csv	80	3458	1	1	1
1BackVigilance-18-1.csv	80	7286	1	1	1
1BackVigilance-18-1.csv	80	658	0	1	0
1BackVigilance-18-1.csv	80	889	0	1	0
1BackVigilance-18-1.csv	80	336	0	1	0
1BackVigilance-18-1.csv	80	285	0	1	0
1BackVigilance-18-1.csv	80	285	1	1	1
1BackVigilance-19-1.csv	80	318	1	1	1
1BackVigilance-19-1.csv	80	243	1	1	1
1BackVigilance-19-1.csv	80	206	1	1	1
1BackVigilance-19-1.csv	80	781	1	1	1
1BackVigilance-19-1.csv	80	292	1	1	1
1BackVigilance-19-1.csv	80	257	1	1	1
1BackVigilance-19-1.csv	80	653	1	1	1
1BackVigilance-19-1.csv	80	326	1	1	1
1BackVigilance-19-1.csv	80	277	1	1	1
1BackVigilance-19-1.csv	80	244	1	1	1
1BackVigilance-19-1.csv	80	237	1	1	1
1BackVigilance-19-1.csv	80	254	1	1	1
1BackVigilance-19-1.csv	80	261	1	1	1
1BackVigilance-19-1.csv	80	264	1	1	1
1BackVigilance-19-1.csv	80	724	1	1	1
1BackVigilance-19-1.csv	80	351	1	1	1
1BackVigilance-19-1.csv	80	265	1	1	1
1BackVigilance-19-1.csv	80	681	1	1	1
1BackVigilance-19-1.csv	80	148	1	1	1
1BackVigilance-19-1.csv	80	617	1	1	1
1BackVigilance-19-1.csv	80	207	1	1	1
1BackVigilance-19-1.csv	80	272	1	1	1
1BackVigilance-19-1.csv	80	262	1	1	1
1BackVigilance-19-1.csv	80	317	1	1	1
1BackVigilance-19-1.csv	80	204	1	1	1
1BackVigilance-19-1.csv	80	237	1	1	1
1BackVigilance-19-1.csv	80	123	1	1	1
1BackVigilance-19-1.csv	80	95	1	1	1
1BackVigilance-19-1.csv	80	210	1	1	1
1BackVigilance-19-1.csv	80	146	1	1	1
1BackVigilance-19-1.csv	80	103	1	1	1
1BackVigilance-19-1.csv	80	70	1	1	1
1BackVigilance-19-1.csv	80	291	1	1	1
1BackVigilance-19-1.csv	80	266	1	1	1
1BackVigilance-19-1.csv	80	85	1	1	1
1BackVigilance-19-1.csv	80	156	1	1	1
1BackVigilance-19-1.csv	80	110	1	1	1
1BackVigilance-19-1.csv	80	151	1	1	1
1BackVigilance-19-1.csv	80	442	1	1	1
1BackVigilance-19-1.csv	80	183	1	1	1
1BackVigilance-19-1.csv	80	41	1	1	1
1BackVigilance-19-1.csv	80	422	1	1	1
1BackVigilance-19-1.csv	80	264	1	1	1
1BackVigilance-19-1.csv	80	264	1	1	1
1BackVigilance-19-1.csv	80	202	1	1	1
1BackVigilance-19-1.csv	80	88	1	1	1
1BackVigilance-19-1.csv	80	210	1	1	1
1BackVigilance-19-1.csv	80	198	1	1	1
1BackVigilance-19-1.csv	80	299	0	1	0
1BackVigilance-19-1.csv	80	140	1	1	1
1BackVigilance-19-1.csv	80	1125	1	1	1
1BackVigilance-19-1.csv	80	260	1	1	1
1BackVigilance-19-1.csv	80	154	1	1	1
1BackVigilance-19-1.csv	80	303	0	1	0
1BackVigilance-19-1.csv	80	355	0	1	0
1BackVigilance-19-1.csv	80	125	0	1	0
1BackVigilance-19-1.csv	80	448	0	1	0
1BackVigilance-19-1.csv	80	151	0	1	0
1BackVigilance-19-1.csv	80	241	1	1	1
1BackVigilance-19-1.csv	80	158	0	1	0
1BackVigilance-19-1.csv	80	43	1	1	1
1BackVigilance-19-1.csv	80	208	1	1	1
1BackVigilance-19-1.csv	80	149	0	1	0
1BackVigilance-19-1.csv	80	503	0	1	0
1BackVigilance-19-1.csv	80	184	0	1	0
1BackVigilance-19-1.csv	80	315	1	1	1
1BackVigilance-19-1.csv	80	191	0	1	0
1BackVigilance-19-1.csv	80	289	1	1	1
1BackVigilance-19-1.csv	80	165	0	1	0
1BackVigilance-19-1.csv	80	327	1	1	1
1BackVigilance-19-1.csv	80	213	1	1	1
1BackVigilance-19-1.csv	80	124	1	1	1
1BackVigilance-19-1.csv	80	232	1	1	1
1BackVigilance-19-1.csv	80	184	0	1	0
1BackVigilance-19-1.csv	80	88	1	1	1
1BackVigilance-19-1.csv	80	69	1	1	1
1BackVigilance-19-1.csv	80	8	0	1	0
1BackVigilance-19-1.csv	80	184	0	1	0
1BackVigilance-19-1.csv	80	96	1	1	1
1BackVigilance-19-1.csv	80	4	0	1	0
1BackVigilance-19-1.csv	80	556	0	1	0
1BackVigilance-19-1.csv	80	477	1	1	1
1BackVigilance-19-1.csv	80	313	0	1	0
1BackVigilance-19-1.csv	80	423	1	1	1
1BackVigilance-19-1.csv	80	96	1	1	1
1BackVigilance-19-1.csv	80	66	0	1	0
1BackVigilance-19-1.csv	80	945	1	1	1
1BackVigilance-19-1.csv	80	219	1	1	1
1BackVigilance-19-1.csv	80	123	1	1	1
1BackVigilance-19-1.csv	80	250	1	1	1
1BackVigilance-19-1.csv	80	100	1	1	1
1BackVigilance-19-1.csv	80	258	0	1	0
1BackVigilance-19-1.csv	80	318	1	1	1
1BackVigilance-19-1.csv	80	109	0	1	0
1BackVigilance-19-1.csv	80	112	0	1	0
1BackVigilance-19-1.csv	80	209	1	1	1
1BackVigilance-20-1.csv	80	315	1	1	1
1BackVigilance-20-1.csv	80	360	1	1	1
1BackVigilance-20-1.csv	80	409	1	1	1
1BackVigilance-20-1.csv	80	252	1	1	1
1BackVigilance-20-1.csv	80	388	1	1	1
1BackVigilance-20-1.csv	80	1142	1	1	1
1BackVigilance-20-1.csv	80	1494	1	1	1
1BackVigilance-20-1.csv	80	49	1	1	1
1BackVigilance-20-1.csv	80	96	1	1	1
1BackVigilance-20-1.csv	80	125	1	1	1
1BackVigilance-20-1.csv	80	405	1	1	1
1BackVigilance-20-1.csv	80	147	1	1	1
1BackVigilance-20-1.csv	80	94	1	1	1
1BackVigilance-20-1.csv	80	312	1	1	1
1BackVigilance-20-1.csv	80	335	1	1	1
1BackVigilance-20-1.csv	80	269	1	1	1
1BackVigilance-20-1.csv	80	219	1	1	1
1BackVigilance-20-1.csv	80	306	1	1	1
1BackVigilance-20-1.csv	80	321	0	1	0
1BackVigilance-20-1.csv	80	241	1	1	1
1BackVigilance-20-1.csv	80	183	1	1	1
1BackVigilance-20-1.csv	80	615	1	1	1
1BackVigilance-20-1.csv	80	352	0	1	0
1BackVigilance-20-1.csv	80	495	1	1	1
1BackVigilance-20-1.csv	80	413	1	1	1
1BackVigilance-20-1.csv	80	168	1	1	1
1BackVigilance-20-1.csv	80	371	1	1	1
1BackVigilance-20-1.csv	80	281	1	1	1
1BackVigilance-20-1.csv	80	344	1	1	1
1BackVigilance-20-1.csv	80	196	1	1	1
1BackVigilance-20-1.csv	80	152	1	1	1
1BackVigilance-20-1.csv	80	279	1	1	1
1BackVigilance-20-1.csv	80	149	1	1	1
1BackVigilance-20-1.csv	80	542	1	1	1
1BackVigilance-20-1.csv	80	53	1	1	1
1BackVigilance-20-1.csv	80	90	1	1	1
1BackVigilance-20-1.csv	80	115	1	1	1
1BackVigilance-20-1.csv	80	112	1	1	1
1BackVigilance-20-1.csv	80	243	1	1	1
1BackVigilance-20-1.csv	80	121	1	1	1
1BackVigilance-20-1.csv	80	3	1	1	1
1BackVigilance-20-1.csv	80	502	1	1	1
1BackVigilance-20-1.csv	80	267	0	1	0
1BackVigilance-20-1.csv	80	376	0	1	0
1BackVigilance-20-1.csv	80	588	1	1	1
1BackVigilance-20-1.csv	80	200	1	1	1
1BackVigilance-20-1.csv	80	236	1	1	1
1BackVigilance-20-1.csv	80	623	1	1	1
1BackVigilance-20-1.csv	80	778	1	1	1
1BackVigilance-20-1.csv	80	1026	1	1	1
1BackVigilance-20-1.csv	80	289	1	1	1
1BackVigilance-20-1.csv	80	397	1	1	1
1BackVigilance-20-1.csv	80	606	1	1	1
1BackVigilance-20-1.csv	80	298	0	1	0
1BackVigilance-20-1.csv	80	273	1	1	1
1BackVigilance-20-1.csv	80	281	0	1	0
1BackVigilance-20-1.csv	80	984	0	1	0
1BackVigilance-20-1.csv	80	250	0	1	0
1BackVigilance-20-1.csv	80	222	0	1	0
1BackVigilance-20-1.csv	80	52	0	1	0
1BackVigilance-20-1.csv	80	300	1	1	1
1BackVigilance-20-1.csv	80	163	1	1	1
1BackVigilance-20-1.csv	80	226	0	1	0
1BackVigilance-20-1.csv	80	143	1	1	1
1BackVigilance-20-1.csv	80	273	0	1	0
1BackVigilance-20-1.csv	80	455	1	1	1
1BackVigilance-20-1.csv	80	64	0	1	0
1BackVigilance-20-1.csv	80	444	1	1	1
1BackVigilance-20-1.csv	80	127	1	1	1
1BackVigilance-20-1.csv	80	80	1	1	1
1BackVigilance-20-1.csv	80	344	1	1	1
1BackVigilance-20-1.csv	80	328	0	1	0
1BackVigilance-20-1.csv	80	425	1	1	1
1BackVigilance-20-1.csv	80	278	0	1	0
1BackVigilance-20-1.csv	80	283	1	1	1
1BackVigilance-20-1.csv	80	320	1	1	1
1BackVigilance-20-1.csv	80	2	1	1	1
1BackVigilance-20-1.csv	80	318	1	1	1
1BackVigilance-20-1.csv	80	174	1	1	1
1BackVigilance-20-1.csv	80	130	0	1	0
1BackVigilance-20-1.csv	80	398	0	1	0
1BackVigilance-20-1.csv	80	176	1	1	1
1BackVigilance-20-1.csv	80	398	0	1	0
1BackVigilance-20-1.csv	80	257	1	1	1
1BackVigilance-20-1.csv	80	252	0	1	0
1BackVigilance-20-1.csv	80	57	0	1	0
1BackVigilance-20-1.csv	80	67	1	1	1
1BackVigilance-20-1.csv	80	21	1	1	1
1BackVigilance-20-1.csv	80	33	1	1	1
1BackVigilance-20-1.csv	80	191	1	1	1
1BackVigilance-20-1.csv	80	354	1	1	1
1BackVigilance-20-1.csv	80	218	0	1	0
1BackVigilance-20-1.csv	80	283	1	1	1
1BackVigilance-20-1.csv	80	251	1	1	1
1BackVigilance-20-1.csv	80	447	1	1	1
1BackVigilance-20-1.csv	80	96	1	1	1
1BackVigilance-21-1.csv	80	146	1	1	1
1BackVigilance-21-1.csv	80	256	1	1	1
1BackVigilance-21-1.csv	80	129	1	1	1
1BackVigilance-21-1.csv	80	239	1	1	1
1BackVigilance-21-1.csv	80	296	1	1	1
1BackVigilance-21-1.csv	80	352	1	1	1
1BackVigilance-21-1.csv	80	321	1	1	1
1BackVigilance-21-1.csv	80	242	1	1	1
1BackVigilance-21-1.csv	80	275	1	1	1
1BackVigilance-21-1.csv	80	254	1	1	1
1BackVigilance-21-1.csv	80	357	1	1	1
1BackVigilance-21-1.csv	80	74	1	1	1
1BackVigilance-21-1.csv	80	246	1	1	1
1BackVigilance-21-1.csv	80	258	1	1	1
1BackVigilance-21-1.csv	80	232	1	1	1
1BackVigilance-21-1.csv	80	235	1	1	1
1BackVigilance-21-1.csv	80	194	1	1	1
1BackVigilance-21-1.csv	80	816	1	1	1
1BackVigilance-21-1.csv	80	160	1	1	1
1BackVigilance-21-1.csv	80	326	1	1	1
1BackVigilance-21-1.csv	80	177	1	1	1
1BackVigilance-21-1.csv	80	184	1	1	1
1BackVigilance-21-1.csv	80	112	1	1	1
1BackVigilance-21-1.csv	80	144	1	1	1
1BackVigilance-21-1.csv	80	463	1	1	1
1BackVigilance-21-1.csv	80	43	1	1	1
1BackVigilance-21-1.csv	80	90	1	1	1
1BackVigilance-21-1.csv	80	188	1	1	1
1BackVigilance-21-1.csv	80	222	1	1	1
1BackVigilance-21-1.csv	80	805	1	1	1
1BackVigilance-21-1.csv	80	275	1	1	1
1BackVigilance-21-1.csv	80	225	1	1	1
1BackVigilance-21-1.csv	80	41	1	1	1
1BackVigilance-21-1.csv	80	291	1	1	1
1BackVigilance-21-1.csv	80	266	1	1	1
1BackVigilance-21-1.csv	80	266	1	1	1
1BackVigilance-21-1.csv	80	202	1	1	1
1BackVigilance-21-1.csv	80	52	1	1	1
1BackVigilance-21-1.csv	80	484	1	1	1
1BackVigilance-21-1.csv	80	14	1	1	1
1BackVigilance-21-1.csv	80	41	1	1	1
1BackVigilance-21-1.csv	80	233	1	1	1
1BackVigilance-21-1.csv	80	169	1	1	1
1BackVigilance-21-1.csv	80	250	1	1	1
1BackVigilance-21-1.csv	80	91	1	1	1
1BackVigilance-21-1.csv	80	252	1	1	1
1BackVigilance-21-1.csv	80	407	1	1	1
1BackVigilance-21-1.csv	80	327	1	1	1
1BackVigilance-21-1.csv	80	128	0	1	0
1BackVigilance-21-1.csv	80	2	1	1	1
1BackVigilance-21-1.csv	80	84	1	1	1
1BackVigilance-21-1.csv	80	645	1	1	1
1BackVigilance-21-1.csv	80	202	1	1	1
1BackVigilance-21-1.csv	80	348	0	1	0
1BackVigilance-21-1.csv	80	125	0	1	0
1BackVigilance-21-1.csv	80	440	0	1	0
1BackVigilance-21-1.csv	80	135	0	1	0
1BackVigilance-21-1.csv	80	242	0	1	0
1BackVigilance-21-1.csv	80	248	1	1	1
1BackVigilance-21-1.csv	80	59	0	1	0
1BackVigilance-21-1.csv	80	106	1	1	1
1BackVigilance-21-1.csv	80	467	1	1	1
1BackVigilance-21-1.csv	80	164	0	1	0
1BackVigilance-21-1.csv	80	167	0	1	0
1BackVigilance-21-1.csv	80	177	0	1	0
1BackVigilance-21-1.csv	80	328	1	1	1
1BackVigilance-21-1.csv	80	213	0	1	0
1BackVigilance-21-1.csv	80	301	1	1	1
1BackVigilance-21-1.csv	80	86	0	1	0
1BackVigilance-21-1.csv	80	208	1	1	1
1BackVigilance-21-1.csv	80	160	1	1	1
1BackVigilance-21-1.csv	80	74	1	1	1
1BackVigilance-21-1.csv	80	168	1	1	1
1BackVigilance-21-1.csv	80	481	0	1	0
1BackVigilance-21-1.csv	80	643	1	1	1
1BackVigilance-21-1.csv	80	75	1	1	1
1BackVigilance-21-1.csv	80	223	0	1	0
1BackVigilance-21-1.csv	80	184	0	1	0
1BackVigilance-21-1.csv	80	822	0	1	0
1BackVigilance-21-1.csv	80	444	0	1	0
1BackVigilance-21-1.csv	80	23	0	1	0
1BackVigilance-21-1.csv	80	151	1	1	1
1BackVigilance-21-1.csv	80	396	0	1	0
1BackVigilance-21-1.csv	80	112	1	1	1
1BackVigilance-21-1.csv	80	171	1	1	1
1BackVigilance-21-1.csv	80	296	0	1	0
1BackVigilance-21-1.csv	80	147	1	1	1
1BackVigilance-21-1.csv	80	395	1	1	1
1BackVigilance-21-1.csv	80	107	1	1	1
1BackVigilance-21-1.csv	80	93	1	1	1
1BackVigilance-21-1.csv	80	4	1	1	1
1BackVigilance-21-1.csv	80	40	0	1	0
1BackVigilance-21-1.csv	80	248	1	1	1
1BackVigilance-21-1.csv	80	185	0	1	0
1BackVigilance-21-1.csv	80	208	1	1	1
1BackVigilance-21-1.csv	80	176	1	1	1
1BackVigilance-24-1.csv	80	858	1	1	1
1BackVigilance-24-1.csv	80	729	1	1	1
1BackVigilance-24-1.csv	80	593	1	1	1
1BackVigilance-24-1.csv	80	410	1	1	1
1BackVigilance-24-1.csv	80	754	1	1	1
1BackVigilance-24-1.csv	80	472	1	1	1
1BackVigilance-24-1.csv	80	1573	1	1	1
1BackVigilance-24-1.csv	80	292	1	1	1
1BackVigilance-24-1.csv	80	506	1	1	1
1BackVigilance-24-1.csv	80	1176	1	1	1
1BackVigilance-24-1.csv	80	326	1	1	1
1BackVigilance-24-1.csv	80	227	1	1	1
1BackVigilance-24-1.csv	80	659	1	1	1
1BackVigilance-24-1.csv	80	261	1	1	1
1BackVigilance-24-1.csv	80	126	1	1	1
1BackVigilance-24-1.csv	80	174	1	1	1
1BackVigilance-24-1.csv	80	187	1	1	1
1BackVigilance-24-1.csv	80	325	1	1	1
1BackVigilance-24-1.csv	80	295	1	1	1
1BackVigilance-24-1.csv	80	675	1	1	1
1BackVigilance-24-1.csv	80	795	1	1	1
1BackVigilance-24-1.csv	80	564	1	1	1
1BackVigilance-24-1.csv	80	317	1	1	1
1BackVigilance-24-1.csv	80	327	1	1	1
1BackVigilance-24-1.csv	80	322	1	1	1
1BackVigilance-24-1.csv	80	311	1	1	1
1BackVigilance-24-1.csv	80	1063	1	1	1
1BackVigilance-24-1.csv	80	301	1	1	1
1BackVigilance-24-1.csv	80	177	1	1	1
1BackVigilance-24-1.csv	80	803	1	1	1
1BackVigilance-24-1.csv	80	892	1	1	1
1BackVigilance-24-1.csv	80	215	1	1	1
1BackVigilance-24-1.csv	80	2239	1	1	1
1BackVigilance-24-1.csv	80	1178	1	1	1
1BackVigilance-24-1.csv	80	872	1	1	1
1BackVigilance-24-1.csv	80	483	1	1	1
1BackVigilance-24-1.csv	80	854	1	1	1
1BackVigilance-24-1.csv	80	422	1	1	1
1BackVigilance-24-1.csv	80	1685	1	1	1
1BackVigilance-24-1.csv	80	922	1	1	1
1BackVigilance-24-1.csv	80	366	1	1	1
1BackVigilance-24-1.csv	80	396	1	1	1
1BackVigilance-24-1.csv	80	380	1	1	1
1BackVigilance-24-1.csv	80	303	1	1	1
1BackVigilance-24-1.csv	80	270	1	1	1
1BackVigilance-24-1.csv	80	423	1	1	1
1BackVigilance-24-1.csv	80	319	1	1	1
1BackVigilance-24-1.csv	80	297	1	1	1
1BackVigilance-24-1.csv	80	718	0	1	0
1BackVigilance-24-1.csv	80	344	1	1	1
1BackVigilance-24-1.csv	80	362	1	1	1
1BackVigilance-24-1.csv	80	200	1	1	1
1BackVigilance-24-1.csv	80	321	1	1	1
1BackVigilance-24-1.csv	80	1520	0	1	0
1BackVigilance-24-1.csv	80	389	0	1	0
1BackVigilance-24-1.csv	80	3726	0	1	0
1BackVigilance-24-1.csv	80	366	0	1	0
1BackVigilance-24-1.csv	80	524	0	1	0
1BackVigilance-24-1.csv	80	264	1	1	1
1BackVigilance-24-1.csv	80	658	0	1	0
1BackVigilance-24-1.csv	80	146	1	1	1
1BackVigilance-24-1.csv	80	374	1	1	1
1BackVigilance-24-1.csv	80	459	0	1	0
1BackVigilance-24-1.csv	80	500	0	1	0
1BackVigilance-24-1.csv	80	251	0	1	0
1BackVigilance-24-1.csv	80	234	1	1	1
1BackVigilance-24-1.csv	80	193	0	1	0
1BackVigilance-24-1.csv	80	302	1	1	1
1BackVigilance-24-1.csv	80	303	0	1	0
1BackVigilance-24-1.csv	80	408	1	1	1
1BackVigilance-24-1.csv	80	562	1	1	1
1BackVigilance-24-1.csv	80	518	1	1	1
1BackVigilance-24-1.csv	80	208	1	1	1
1BackVigilance-24-1.csv	80	364	0	1	0
1BackVigilance-24-1.csv	80	306	1	1	1
1BackVigilance-24-1.csv	80	209	1	1	1
1BackVigilance-24-1.csv	80	342	0	1	0
1BackVigilance-24-1.csv	80	248	0	1	0
1BackVigilance-24-1.csv	80	183	1	1	1
1BackVigilance-24-1.csv	80	197	0	1	0
1BackVigilance-24-1.csv	80	423	0	1	0
1BackVigilance-24-1.csv	80	122	1	1	1
1BackVigilance-24-1.csv	80	597	0	1	0
1BackVigilance-24-1.csv	80	864	1	1	1
1BackVigilance-24-1.csv	80	736	1	1	1
1BackVigilance-24-1.csv	80	434	0	1	0
1BackVigilance-24-1.csv	80	314	1	1	1
1BackVigilance-24-1.csv	80	2748	0	1	0
1BackVigilance-24-1.csv	80	1752	1	1	1
1BackVigilance-24-1.csv	80	279	1	1	1
1BackVigilance-24-1.csv	80	866	1	1	1
1BackVigilance-24-1.csv	80	427	0	1	0
1BackVigilance-24-1.csv	80	219	1	1	1
1BackVigilance-24-1.csv	80	685	0	1	0
1BackVigilance-24-1.csv	80	178	0	1	0
1BackVigilance-24-1.csv	80	90	1	1	1
1BackVigilance-3-1.csv	80	605	1	1	1
1BackVigilance-3-1.csv	80	432	1	1	1
1BackVigilance-3-1.csv	80	544	1	1	1
1BackVigilance-3-1.csv	80	354	1	1	1
1BackVigilance-3-1.csv	80	401	1	1	1
1BackVigilance-3-1.csv	80	212	1	1	1
1BackVigilance-3-1.csv	80	101	1	1	1
1BackVigilance-3-1.csv	80	375	1	1	1
1BackVigilance-3-1.csv	80	236	1	1	1
1BackVigilance-3-1.csv	80	212	1	1	1
1BackVigilance-3-1.csv	80	221	1	1	1
1BackVigilance-3-1.csv	80	128	1	1	1
1BackVigilance-3-1.csv	80	140	1	1	1
1BackVigilance-3-1.csv	80	267	1	1	1
1BackVigilance-3-1.csv	80	424	1	1	1
1BackVigilance-3-1.csv	80	139	1	1	1
1BackVigilance-3-1.csv	80	68	1	1	1
1BackVigilance-3-1.csv	80	439	1	1	1
1BackVigilance-3-1.csv	80	418	1	1	1
1BackVigilance-3-1.csv	80	289	1	1	1
1BackVigilance-3-1.csv	80	178	1	1	1
1BackVigilance-3-1.csv	80	245	1	1	1
1BackVigilance-3-1.csv	80	278	1	1	1
1BackVigilance-3-1.csv	80	197	1	1	1
1BackVigilance-3-1.csv	80	889	1	1	1
1BackVigilance-3-1.csv	80	1200	1	1	1
1BackVigilance-3-1.csv	80	214	1	1	1
1BackVigilance-3-1.csv	80	559	1	1	1
1BackVigilance-3-1.csv	80	358	1	1	1
1BackVigilance-3-1.csv	80	360	1	1	1
1BackVigilance-3-1.csv	80	259	1	1	1
1BackVigilance-3-1.csv	80	330	1	1	1
1BackVigilance-3-1.csv	80	221	1	1	1
1BackVigilance-3-1.csv	80	278	1	1	1
1BackVigilance-3-1.csv	80	361	1	1	1
1BackVigilance-3-1.csv	80	188	1	1	1
1BackVigilance-3-1.csv	80	122	1	1	1
1BackVigilance-3-1.csv	80	142	1	1	1
1BackVigilance-3-1.csv	80	540	1	1	1
1BackVigilance-3-1.csv	80	1448	1	1	1
1BackVigilance-3-1.csv	80	205	1	1	1
1BackVigilance-3-1.csv	80	209	1	1	1
1BackVigilance-3-1.csv	80	186	1	1	1
1BackVigilance-3-1.csv	80	108	1	1	1
1BackVigilance-3-1.csv	80	181	1	1	1
1BackVigilance-3-1.csv	80	166	1	1	1
1BackVigilance-3-1.csv	80	98	1	1	1
1BackVigilance-3-1.csv	80	276	1	1	1
1BackVigilance-3-1.csv	80	198	0	1	0
1BackVigilance-3-1.csv	80	102	1	1	1
1BackVigilance-3-1.csv	80	934	1	1	1
1BackVigilance-3-1.csv	80	181	1	1	1
1BackVigilance-3-1.csv	80	127	1	1	1
1BackVigilance-3-1.csv	80	385	0	1	0
1BackVigilance-3-1.csv	80	191	0	1	0
1BackVigilance-3-1.csv	80	1529	1	1	1
1BackVigilance-3-1.csv	80	1186	1	1	1
1BackVigilance-3-1.csv	80	737	0	1	0
1BackVigilance-3-1.csv	80	155	1	1	1
1BackVigilance-3-1.csv	80	224	0	1	0
1BackVigilance-3-1.csv	80	108	1	1	1
1BackVigilance-3-1.csv	80	232	1	1	1
1BackVigilance-3-1.csv	80	436	0	1	0
1BackVigilance-3-1.csv	80	318	0	1	0
1BackVigilance-3-1.csv	80	871	0	1	0
1BackVigilance-3-1.csv	80	248	1	1	1
1BackVigilance-3-1.csv	80	1416	0	1	0
1BackVigilance-3-1.csv	80	559	1	1	1
1BackVigilance-3-1.csv	80	384	0	1	0
1BackVigilance-3-1.csv	80	246	1	1	1
1BackVigilance-3-1.csv	80	399	1	1	1
1BackVigilance-3-1.csv	80	1175	1	1	1
1BackVigilance-3-1.csv	80	177	1	1	1
1BackVigilance-3-1.csv	80	1345	0	1	0
1BackVigilance-3-1.csv	80	452	1	1	1
1BackVigilance-3-1.csv	80	169	1	1	1
1BackVigilance-3-1.csv	80	46	0	1	0
1BackVigilance-3-1.csv	80	189	0	1	0
1BackVigilance-3-1.csv	80	60	1	1	1
1BackVigilance-3-1.csv	80	186	0	1	0
1BackVigilance-3-1.csv	80	380	0	1	0
1BackVigilance-3-1.csv	80	90	1	1	1
1BackVigilance-3-1.csv	80	94	0	1	0
1BackVigilance-3-1.csv	80	632	1	1	1
1BackVigilance-3-1.csv	80	215	1	1	1
1BackVigilance-3-1.csv	80	126	0	1	0
1BackVigilance-3-1.csv	80	160	1	1	1
1BackVigilance-3-1.csv	80	200	1	1	1
1BackVigilance-3-1.csv	80	758	1	1	1
1BackVigilance-3-1.csv	80	251	1	1	1
1BackVigilance-3-1.csv	80	140	1	1	1
1BackVigilance-3-1.csv	80	202	0	1	0
1BackVigilance-3-1.csv	80	144	1	1	1
1BackVigilance-3-1.csv	80	332	1	1	1
1BackVigilance-3-1.csv	80	81	0	1	0
1BackVigilance-3-1.csv	80	137	1	1	1
1BackVigilance-4-1.csv	80	184	1	1	1
1BackVigilance-4-1.csv	80	82	1	1	1
1BackVigilance-4-1.csv	80	290	1	1	1
1BackVigilance-4-1.csv	80	274	1	1	1
1BackVigilance-4-1.csv	80	108	1	1	1
1BackVigilance-4-1.csv	80	137	0	1	0
1BackVigilance-4-1.csv	80	223	0	1	0
1BackVigilance-4-1.csv	80	208	1	1	1
1BackVigilance-4-1.csv	80	331	1	1	1
1BackVigilance-4-1.csv	80	239	1	1	1
1BackVigilance-4-1.csv	80	894	1	1	1
1BackVigilance-4-1.csv	80	208	1	1	1
1BackVigilance-4-1.csv	80	196	1	1	1
1BackVigilance-4-1.csv	80	143	1	1	1
1BackVigilance-4-1.csv	80	251	1	1	1
1BackVigilance-4-1.csv	80	92	1	1	1
1BackVigilance-4-1.csv	80	178	1	1	1
1BackVigilance-4-1.csv	80	336	1	1	1
1BackVigilance-4-1.csv	80	171	1	1	1
1BackVigilance-4-1.csv	80	257	1	1	1
1BackVigilance-4-1.csv	80	442	1	1	1
1BackVigilance-4-1.csv	80	164	1	1	1
1BackVigilance-4-1.csv	80	263	1	1	1
1BackVigilance-4-1.csv	80	946	1	1	1
1BackVigilance-4-1.csv	80	184	1	1	1
1BackVigilance-4-1.csv	80	233	1	1	1
1BackVigilance-4-1.csv	80	257	1	1	1
1BackVigilance-4-1.csv	80	304	1	1	1
1BackVigilance-4-1.csv	80	234	1	1	1
1BackVigilance-4-1.csv	80	217	1	1	1
1BackVigilance-4-1.csv	80	294	1	1	1
1BackVigilance-4-1.csv	80	255	1	1	1
1BackVigilance-4-1.csv	80	82	1	1	1
1BackVigilance-4-1.csv	80	256	1	1	1
1BackVigilance-4-1.csv	80	538	1	1	1
1BackVigilance-4-1.csv	80	144	1	1	1
1BackVigilance-4-1.csv	80	60	1	1	1
1BackVigilance-4-1.csv	80	538	1	1	1
1BackVigilance-4-1.csv	80	423	1	1	1
1BackVigilance-4-1.csv	80	169	1	1	1
1BackVigilance-4-1.csv	80	557	1	1	1
1BackVigilance-4-1.csv	80	378	1	1	1
1BackVigilance-4-1.csv	80	262	1	1	1
1BackVigilance-4-1.csv	80	118	1	1	1
1BackVigilance-4-1.csv	80	500	1	1	1
1BackVigilance-4-1.csv	80	172	1	1	1
1BackVigilance-4-1.csv	80	153	1	1	1
1BackVigilance-4-1.csv	80	218	1	1	1
1BackVigilance-4-1.csv	80	77	0	1	0
1BackVigilance-4-1.csv	80	152	1	1	1
1BackVigilance-4-1.csv	80	67	1	1	1
1BackVigilance-4-1.csv	80	270	1	1	1
1BackVigilance-4-1.csv	80	247	1	1	1
1BackVigilance-4-1.csv	80	720	0	1	0
1BackVigilance-4-1.csv	80	137	0	1	0
1BackVigilance-4-1.csv	80	198	0	1	0
1BackVigilance-4-1.csv	80	131	0	1	0
1BackVigilance-4-1.csv	80	148	0	1	0
1BackVigilance-4-1.csv	80	106	1	1	1
1BackVigilance-4-1.csv	80	279	0	1	0
1BackVigilance-4-1.csv	80	52	1	1	1
1BackVigilance-4-1.csv	80	103	1	1	1
1BackVigilance-4-1.csv	80	148	0	1	0
1BackVigilance-4-1.csv	80	185	0	1	0
1BackVigilance-4-1.csv	80	181	0	1	0
1BackVigilance-4-1.csv	80	240	1	1	1
1BackVigilance-4-1.csv	80	188	0	1	0
1BackVigilance-4-1.csv	80	245	1	1	1
1BackVigilance-4-1.csv	80	232	0	1	0
1BackVigilance-4-1.csv	80	234	1	1	1
1BackVigilance-4-1.csv	80	700	1	1	1
1BackVigilance-4-1.csv	80	224	1	1	1
1BackVigilance-4-1.csv	80	56	1	1	1
1BackVigilance-4-1.csv	80	212	0	1	0
1BackVigilance-4-1.csv	80	62	1	1	1
1BackVigilance-4-1.csv	80	99	1	1	1
1BackVigilance-4-1.csv	80	113	0	1	0
1BackVigilance-4-1.csv	80	725	0	1	0
1BackVigilance-4-1.csv	80	197	1	1	1
1BackVigilance-4-1.csv	80	95	0	1	0
1BackVigilance-4-1.csv	80	49	0	1	0
1BackVigilance-4-1.csv	80	113	1	1	1
1BackVigilance-4-1.csv	80	85	0	1	0
1BackVigilance-4-1.csv	80	190	1	1	1
1BackVigilance-4-1.csv	80	136	1	1	1
1BackVigilance-4-1.csv	80	136	0	1	0
1BackVigilance-4-1.csv	80	267	1	1	1
1BackVigilance-4-1.csv	80	389	1	1	1
1BackVigilance-4-1.csv	80	51	1	1	1
1BackVigilance-4-1.csv	80	412	1	1	1
1BackVigilance-4-1.csv	80	668	1	1	1
1BackVigilance-4-1.csv	80	127	0	1	0
1BackVigilance-4-1.csv	80	109	1	1	1
1BackVigilance-4-1.csv	80	268	0	1	0
1BackVigilance-4-1.csv	80	352	0	1	0
1BackVigilance-4-1.csv	80	206	1	1	1
1BackVigilance-5-1.csv	80	666	1	1	1
1BackVigilance-5-1.csv	80	314	1	1	1
1BackVigilance-5-1.csv	80	879	1	1	1
1BackVigilance-5-1.csv	80	599	1	1	1
1BackVigilance-5-1.csv	80	888	1	1	1
1BackVigilance-5-1.csv	80	500	1	1	1
1BackVigilance-5-1.csv	80	426	1	1	1
1BackVigilance-5-1.csv	80	688	1	1	1
1BackVigilance-5-1.csv	80	488	1	1	1
1BackVigilance-5-1.csv	80	717	1	1	1
1BackVigilance-5-1.csv	80	340	1	1	1
1BackVigilance-5-1.csv	80	362	1	1	1
1BackVigilance-5-1.csv	80	309	1	1	1
1BackVigilance-5-1.csv	80	595	1	1	1
1BackVigilance-5-1.csv	80	260	1	1	1
1BackVigilance-5-1.csv	80	612	1	1	1
1BackVigilance-5-1.csv	80	387	1	1	1
1BackVigilance-5-1.csv	80	605	1	1	1
1BackVigilance-5-1.csv	80	269	1	1	1
1BackVigilance-5-1.csv	80	224	1	1	1
1BackVigilance-5-1.csv	80	118	1	1	1
1BackVigilance-5-1.csv	80	250	1	1	1
1BackVigilance-5-1.csv	80	250	1	1	1
1BackVigilance-5-1.csv	80	268	1	1	1
1BackVigilance-5-1.csv	80	177	1	1	1
1BackVigilance-5-1.csv	80	383	1	1	1
1BackVigilance-5-1.csv	80	221	1	1	1
1BackVigilance-5-1.csv	80	25	1	1	1
1BackVigilance-5-1.csv	80	601	1	1	1
1BackVigilance-5-1.csv	80	944	1	1	1
1BackVigilance-5-1.csv	80	899	1	1	1
1BackVigilance-5-1.csv	80	451	1	1	1
1BackVigilance-5-1.csv	80	258	1	1	1
1BackVigilance-5-1.csv	80	168	1	1	1
1BackVigilance-5-1.csv	80	77	1	1	1
1BackVigilance-5-1.csv	80	2093	1	1	1
1BackVigilance-5-1.csv	80	576	1	1	1
1BackVigilance-5-1.csv	80	209	1	1	1
1BackVigilance-5-1.csv	80	644	1	1	1
1BackVigilance-5-1.csv	80	277	1	1	1
1BackVigilance-5-1.csv	80	149	1	1	1
1BackVigilance-5-1.csv	80	272	1	1	1
1BackVigilance-5-1.csv	80	517	1	1	1
1BackVigilance-5-1.csv	80	660	1	1	1
1BackVigilance-5-1.csv	80	517	1	1	1
1BackVigilance-5-1.csv	80	230	1	1	1
1BackVigilance-5-1.csv	80	465	1	1	1
1BackVigilance-5-1.csv	80	919	1	1	1
1BackVigilance-5-1.csv	80	1558	0	1	0
1BackVigilance-5-1.csv	80	485	1	1	1
1BackVigilance-5-1.csv	80	186	1	1	1
1BackVigilance-5-1.csv	80	173	1	1	1
1BackVigilance-5-1.csv	80	2332	1	1	1
1BackVigilance-5-1.csv	80	1188	0	1	0
1BackVigilance-5-1.csv	80	885	0	1	0
1BackVigilance-5-1.csv	80	320	0	1	0
1BackVigilance-5-1.csv	80	748	1	1	1
1BackVigilance-5-1.csv	80	236	0	1	0
1BackVigilance-5-1.csv	80	114	1	1	1
1BackVigilance-5-1.csv	80	135	0	1	0
1BackVigilance-5-1.csv	80	1993	1	1	1
1BackVigilance-5-1.csv	80	483	1	1	1
1BackVigilance-5-1.csv	80	809	0	1	0
1BackVigilance-5-1.csv	80	587	0	1	0
1BackVigilance-5-1.csv	80	81	0	1	0
1BackVigilance-5-1.csv	80	465	1	1	1
1BackVigilance-5-1.csv	80	4508	0	1	0
1BackVigilance-5-1.csv	80	120	1	1	1
1BackVigilance-5-1.csv	80	607	0	1	0
1BackVigilance-5-1.csv	80	219	1	1	1
1BackVigilance-5-1.csv	80	52	1	1	1
1BackVigilance-5-1.csv	80	987	1	1	1
1BackVigilance-5-1.csv	80	517	1	1	1
1BackVigilance-5-1.csv	80	894	0	1	0
1BackVigilance-5-1.csv	80	224	1	1	1
1BackVigilance-5-1.csv	80	56	1	1	1
1BackVigilance-5-1.csv	80	673	0	1	0
1BackVigilance-5-1.csv	80	568	0	1	0
1BackVigilance-5-1.csv	80	1674	1	1	1
1BackVigilance-5-1.csv	80	319	0	1	0
1BackVigilance-5-1.csv	80	400	0	1	0
1BackVigilance-5-1.csv	80	223	1	1	1
1BackVigilance-5-1.csv	80	8	0	1	0
1BackVigilance-5-1.csv	80	302	1	1	1
1BackVigilance-5-1.csv	80	1967	1	1	1
1BackVigilance-5-1.csv	80	100	0	1	0
1BackVigilance-5-1.csv	80	175	1	1	1
1BackVigilance-5-1.csv	80	323	1	1	1
1BackVigilance-5-1.csv	80	322	1	1	1
1BackVigilance-5-1.csv	80	640	1	1	1
1BackVigilance-5-1.csv	80	865	1	1	1
1BackVigilance-5-1.csv	80	649	0	1	0
1BackVigilance-5-1.csv	80	3603	0	1	0
1BackVigilance-5-1.csv	80	267	0	1	0
1BackVigilance-5-1.csv	80	374	0	1	0
1BackVigilance-5-1.csv	80	353	1	1	1
1BackVigilance-6-1.csv	80	363	1	1	1
1BackVigilance-6-1.csv	80	295	1	1	1
1BackVigilance-6-1.csv	80	289	1	1	1
1BackVigilance-6-1.csv	80	327	1	1	1
1BackVigilance-6-1.csv	80	273	1	1	1
1BackVigilance-6-1.csv	80	254	1	1	1
1BackVigilance-6-1.csv	80	220	1	1	1
1BackVigilance-6-1.csv	80	227	1	1	1
1BackVigilance-6-1.csv	80	213	1	1	1
1BackVigilance-6-1.csv	80	209	1	1	1
1BackVigilance-6-1.csv	80	189	1	1	1
1BackVigilance-6-1.csv	80	469	1	1	1
1BackVigilance-6-1.csv	80	136	1	1	1
1BackVigilance-6-1.csv	80	394	1	1	1
1BackVigilance-6-1.csv	80	272	1	1	1
1BackVigilance-6-1.csv	80	182	1	1	1
1BackVigilance-6-1.csv	80	266	1	1	1
1BackVigilance-6-1.csv	80	368	1	1	1
1BackVigilance-6-1.csv	80	159	1	1	1
1BackVigilance-6-1.csv	80	242	1	1	1
1BackVigilance-6-1.csv	80	128	1	1	1
1BackVigilance-6-1.csv	80	294	1	1	1
1BackVigilance-6-1.csv	80	329	1	1	1
1BackVigilance-6-1.csv	80	335	1	1	1
1BackVigilance-6-1.csv	80	480	1	1	1
1BackVigilance-6-1.csv	80	177	1	1	1
1BackVigilance-6-1.csv	80	147	1	1	1
1BackVigilance-6-1.csv	80	482	1	1	1
1BackVigilance-6-1.csv	80	298	1	1	1
1BackVigilance-6-1.csv	80	192	1	1	1
1BackVigilance-6-1.csv	80	632	1	1	1
1BackVigilance-6-1.csv	80	270	1	1	1
1BackVigilance-6-1.csv	80	117	1	1	1
1BackVigilance-6-1.csv	80	1060	1	1	1
1BackVigilance-6-1.csv	80	204	1	1	1
1BackVigilance-6-1.csv	80	306	1	1	1
1BackVigilance-6-1.csv	80	220	1	1	1
1BackVigilance-6-1.csv	80	115	1	1	1
1BackVigilance-6-1.csv	80	289	1	1	1
1BackVigilance-6-1.csv	80	231	1	1	1
1BackVigilance-6-1.csv	80	101	1	1	1
1BackVigilance-6-1.csv	80	168	1	1	1
1BackVigilance-6-1.csv	80	55	1	1	1
1BackVigilance-6-1.csv	80	201	1	1	1
1BackVigilance-6-1.csv	80	2114	1	1	1
1BackVigilance-6-1.csv	80	559	1	1	1
1BackVigilance-6-1.csv	80	213	1	1	1
1BackVigilance-6-1.csv	80	218	1	1	1
1BackVigilance-6-1.csv	80	714	0	1	0
1BackVigilance-6-1.csv	80	249	1	1	1
1BackVigilance-6-1.csv	80	199	1	1	1
1BackVigilance-6-1.csv	80	311	1	1	1
1BackVigilance-6-1.csv	80	440	1	1	1
1BackVigilance-6-1.csv	80	342	0	1	0
1BackVigilance-6-1.csv	80	211	0	1	0
1BackVigilance-6-1.csv	80	203	0	1	0
1BackVigilance-6-1.csv	80	301	0	1	0
1BackVigilance-6-1.csv	80	460	0	1	0
1BackVigilance-6-1.csv	80	260	1	1	1
1BackVigilance-6-1.csv	80	220	0	1	0
1BackVigilance-6-1.csv	80	204	1	1	1
1BackVigilance-6-1.csv	80	301	1	1	1
1BackVigilance-6-1.csv	80	164	0	1	0
1BackVigilance-6-1.csv	80	137	0	1	0
1BackVigilance-6-1.csv	80	214	0	1	0
1BackVigilance-6-1.csv	80	279	1	1	1
1BackVigilance-6-1.csv	80	300	0	1	0
1BackVigilance-6-1.csv	80	610	1	1	1
1BackVigilance-6-1.csv	80	145	0	1	0
1BackVigilance-6-1.csv	80	231	1	1	1
1BackVigilance-6-1.csv	80	446	1	1	1
1BackVigilance-6-1.csv	80	351	1	1	1
1BackVigilance-6-1.csv	80	198	1	1	1
1BackVigilance-6-1.csv	80	588	0	1	0
1BackVigilance-6-1.csv	80	156	1	1	1
1BackVigilance-6-1.csv	80	256	1	1	1
1BackVigilance-6-1.csv	80	297	0	1	0
1BackVigilance-6-1.csv	80	281	0	1	0
1BackVigilance-6-1.csv	80	157	1	1	1
1BackVigilance-6-1.csv	80	475	0	1	0
1BackVigilance-6-1.csv	80	210	0	1	0
1BackVigilance-6-1.csv	80	194	1	1	1
1BackVigilance-6-1.csv	80	151	0	1	0
1BackVigilance-6-1.csv	80	181	1	1	1
1BackVigilance-6-1.csv	80	175	1	1	1
1BackVigilance-6-1.csv	80	710	0	1	0
1BackVigilance-6-1.csv	80	275	1	1	1
1BackVigilance-6-1.csv	80	376	1	1	1
1BackVigilance-6-1.csv	80	309	1	1	1
1BackVigilance-6-1.csv	80	179	1	1	1
1BackVigilance-6-1.csv	80	264	1	1	1
1BackVigilance-6-1.csv	80	315	0	1	0
1BackVigilance-6-1.csv	80	228	1	1	1
1BackVigilance-6-1.csv	80	222	0	1	0
1BackVigilance-6-1.csv	80	222	0	1	0
1BackVigilance-6-1.csv	80	124	1	1	1
1BackVigilance-7-1.csv	80	440	1	1	1
1BackVigilance-7-1.csv	80	4	1	1	1
1BackVigilance-7-1.csv	80	1393	1	1	1
1BackVigilance-7-1.csv	80	1054	1	1	1
1BackVigilance-7-1.csv	80	659	1	1	1
1BackVigilance-7-1.csv	80	297	1	1	1
1BackVigilance-7-1.csv	80	300	1	1	1
1BackVigilance-7-1.csv	80	280	1	1	1
1BackVigilance-7-1.csv	80	272	1	1	1
1BackVigilance-7-1.csv	80	265	1	1	1
1BackVigilance-7-1.csv	80	272	1	1	1
1BackVigilance-7-1.csv	80	237	1	1	1
1BackVigilance-7-1.csv	80	1630	1	1	1
1BackVigilance-7-1.csv	80	226	1	1	1
1BackVigilance-7-1.csv	80	263	1	1	1
1BackVigilance-7-1.csv	80	258	1	1	1
1BackVigilance-7-1.csv	80	255	1	1	1
1BackVigilance-7-1.csv	80	281	1	1	1
1BackVigilance-7-1.csv	80	157	1	1	1
1BackVigilance-7-1.csv	80	216	1	1	1
1BackVigilance-7-1.csv	80	264	1	1	1
1BackVigilance-7-1.csv	80	221	1	1	1
1BackVigilance-7-1.csv	80	227	1	1	1
1BackVigilance-7-1.csv	80	250	1	1	1
1BackVigilance-7-1.csv	80	225	1	1	1
1BackVigilance-7-1.csv	80	351	1	1	1
1BackVigilance-7-1.csv	80	214	1	1	1
1BackVigilance-7-1.csv	80	274	1	1	1
1BackVigilance-7-1.csv	80	331	1	1	1
1BackVigilance-7-1.csv	80	189	1	1	1
1BackVigilance-7-1.csv	80	184	1	1	1
1BackVigilance-7-1.csv	80	240	1	1	1
1BackVigilance-7-1.csv	80	256	1	1	1
1BackVigilance-7-1.csv	80	425	1	1	1
1BackVigilance-7-1.csv	80	275	1	1	1
1BackVigilance-7-1.csv	80	268	1	1	1
1BackVigilance-7-1.csv	80	242	1	1	1
1BackVigilance-7-1.csv	80	228	1	1	1
1BackVigilance-7-1.csv	80	434	1	1	1
1BackVigilance-7-1.csv	80	232	1	1	1
1BackVigilance-7-1.csv	80	286	1	1	1
1BackVigilance-7-1.csv	80	4	1	1	1
1BackVigilance-7-1.csv	80	305	1	1	1
1BackVigilance-7-1.csv	80	242	1	1	1
1BackVigilance-7-1.csv	80	281	1	1	1
1BackVigilance-7-1.csv	80	155	1	1	1
1BackVigilance-7-1.csv	80	210	1	1	1
1BackVigilance-7-1.csv	80	159	1	1	1
1BackVigilance-7-1.csv	80	230	0	1	0
1BackVigilance-7-1.csv	80	211	1	1	1
1BackVigilance-7-1.csv	80	219	1	1	1
1BackVigilance-7-1.csv	80	41	1	1	1
1BackVigilance-7-1.csv	80	394	1	1	1
1BackVigilance-7-1.csv	80	384	0	1	0
1BackVigilance-7-1.csv	80	140	0	1	0
1BackVigilance-7-1.csv	80	255	0	1	0
1BackVigilance-7-1.csv	80	688	0	1	0
1BackVigilance-7-1.csv	80	335	1	1	1
1BackVigilance-7-1.csv	80	217	1	1	1
1BackVigilance-7-1.csv	80	199	0	1	0
1BackVigilance-7-1.csv	80	261	1	1	1
1BackVigilance-7-1.csv	80	39	1	1	1
1BackVigilance-7-1.csv	80	540	0	1	0
1BackVigilance-7-1.csv	80	302	0	1	0
1BackVigilance-7-1.csv	80	221	0	1	0
1BackVigilance-7-1.csv	80	211	1	1	1
1BackVigilance-7-1.csv	80	21	0	1	0
1BackVigilance-7-1.csv	80	311	1	1	1
1BackVigilance-7-1.csv	80	273	0	1	0
1BackVigilance-7-1.csv	80	458	1	1	1
1BackVigilance-7-1.csv	80	262	1	1	1
1BackVigilance-7-1.csv	80	327	1	1	1
1BackVigilance-7-1.csv	80	386	1	1	1
1BackVigilance-7-1.csv	80	320	0	1	0
1BackVigilance-7-1.csv	80	17	1	1	1
1BackVigilance-7-1.csv	80	213	1	1	1
1BackVigilance-7-1.csv	80	289	0	1	0
1BackVigilance-7-1.csv	80	163	0	1	0
1BackVigilance-7-1.csv	80	364	1	1	1
1BackVigilance-7-1.csv	80	439	0	1	0
1BackVigilance-7-1.csv	80	168	0	1	0
1BackVigilance-7-1.csv	80	270	1	1	1
1BackVigilance-7-1.csv	80	696	0	1	0
1BackVigilance-7-1.csv	80	267	1	1	1
1BackVigilance-7-1.csv	80	129	1	1	1
1BackVigilance-7-1.csv	80	1412	0	1	0
1BackVigilance-7-1.csv	80	2423	1	1	1
1BackVigilance-7-1.csv	80	114	1	1	1
1BackVigilance-7-1.csv	80	1020	1	1	1
1BackVigilance-7-1.csv	80	267	1	1	1
1BackVigilance-7-1.csv	80	89	1	1	1
1BackVigilance-7-1.csv	80	374	0	1	0
1BackVigilance-7-1.csv	80	185	1	1	1
1BackVigilance-7-1.csv	80	218	0	1	0
1BackVigilance-7-1.csv	80	262	0	1	0
1BackVigilance-7-1.csv	80	34	1	1	1
1BackVigilance-8-1.csv	80	1300	1	1	1
1BackVigilance-8-1.csv	80	1755	1	1	1
1BackVigilance-8-1.csv	80	530	1	1	1
1BackVigilance-8-1.csv	80	302	1	1	1
1BackVigilance-8-1.csv	80	1482	1	1	1
1BackVigilance-8-1.csv	80	312	1	1	1
1BackVigilance-8-1.csv	80	320	1	1	1
1BackVigilance-8-1.csv	80	357	1	1	1
1BackVigilance-8-1.csv	80	212	1	1	1
1BackVigilance-8-1.csv	80	303	1	1	1
1BackVigilance-8-1.csv	80	276	1	1	1
1BackVigilance-8-1.csv	80	163	1	1	1
1BackVigilance-8-1.csv	80	585	1	1	1
1BackVigilance-8-1.csv	80	464	1	1	1
1BackVigilance-8-1.csv	80	292	1	1	1
1BackVigilance-8-1.csv	80	732	1	1	1
1BackVigilance-8-1.csv	80	293	1	1	1
1BackVigilance-8-1.csv	80	353	1	1	1
1BackVigilance-8-1.csv	80	457	1	1	1
1BackVigilance-8-1.csv	80	417	1	1	1
1BackVigilance-8-1.csv	80	217	1	1	1
1BackVigilance-8-1.csv	80	375	1	1	1
1BackVigilance-8-1.csv	80	302	1	1	1
1BackVigilance-8-1.csv	80	286	1	1	1
1BackVigilance-8-1.csv	80	134	1	1	1
1BackVigilance-8-1.csv	80	83	1	1	1
1BackVigilance-8-1.csv	80	334	1	1	1
1BackVigilance-8-1.csv	80	56	1	1	1
1BackVigilance-8-1.csv	80	324	1	1	1
1BackVigilance-8-1.csv	80	232	1	1	1
1BackVigilance-8-1.csv	80	235	1	1	1
1BackVigilance-8-1.csv	80	46	1	1	1
1BackVigilance-8-1.csv	80	210	1	1	1
1BackVigilance-8-1.csv	80	42	1	1	1
1BackVigilance-8-1.csv	80	292	1	1	1
1BackVigilance-8-1.csv	80	913	1	1	1
1BackVigilance-8-1.csv	80	319	1	1	1
1BackVigilance-8-1.csv	80	121	1	1	1
1BackVigilance-8-1.csv	80	109	1	1	1
1BackVigilance-8-1.csv	80	198	1	1	1
1BackVigilance-8-1.csv	80	570	1	1	1
1BackVigilance-8-1.csv	80	311	1	1	1
1BackVigilance-8-1.csv	80	48	1	1	1
1BackVigilance-8-1.csv	80	339	1	1	1
1BackVigilance-8-1.csv	80	599	1	1	1
1BackVigilance-8-1.csv	80	243	1	1	1
1BackVigilance-8-1.csv	80	124	1	1	1
1BackVigilance-8-1.csv	80	403	1	1	1
1BackVigilance-8-1.csv	80	1003	0	1	0
1BackVigilance-8-1.csv	80	1271	1	1	1
1BackVigilance-8-1.csv	80	843	1	1	1
1BackVigilance-8-1.csv	80	202	1	1	1
1BackVigilance-8-1.csv	80	291	1	1	1
1BackVigilance-8-1.csv	80	117	0	1	0
1BackVigilance-8-1.csv	80	227	0	1	0
1BackVigilance-8-1.csv	80	784	0	1	0
1BackVigilance-8-1.csv	80	686	0	1	0
1BackVigilance-8-1.csv	80	610	0	1	0
1BackVigilance-8-1.csv	80	263	1	1	1
1BackVigilance-8-1.csv	80	392	0	1	0
1BackVigilance-8-1.csv	80	526	1	1	1
1BackVigilance-8-1.csv	80	377	1	1	1
1BackVigilance-8-1.csv	80	299	0	1	0
1BackVigilance-8-1.csv	80	319	0	1	0
1BackVigilance-8-1.csv	80	471	0	1	0
1BackVigilance-8-1.csv	80	329	1	1	1
1BackVigilance-8-1.csv	80	494	0	1	0
1BackVigilance-8-1.csv	80	301	1	1	1
1BackVigilance-8-1.csv	80	254	0	1	0
1BackVigilance-8-1.csv	80	289	1	1	1
1BackVigilance-8-1.csv	80	222	1	1	1
1BackVigilance-8-1.csv	80	155	1	1	1
1BackVigilance-8-1.csv	80	274	1	1	1
1BackVigilance-8-1.csv	80	408	0	1	0
1BackVigilance-8-1.csv	80	272	1	1	1
1BackVigilance-8-1.csv	80	115	1	1	1
1BackVigilance-8-1.csv	80	377	0	1	0
1BackVigilance-8-1.csv	80	284	0	1	0
1BackVigilance-8-1.csv	80	187	1	1	1
1BackVigilance-8-1.csv	80	341	0	1	0
1BackVigilance-8-1.csv	80	1543	0	1	0
1BackVigilance-8-1.csv	80	205	1	1	1
1BackVigilance-8-1.csv	80	252	0	1	0
1BackVigilance-8-1.csv	80	117	1	1	1
1BackVigilance-8-1.csv	80	444	1	1	1
1BackVigilance-8-1.csv	80	167	0	1	0
1BackVigilance-8-1.csv	80	235	1	1	1
1BackVigilance-8-1.csv	80	394	1	1	1
1BackVigilance-8-1.csv	80	68	1	1	1
1BackVigilance-8-1.csv	80	255	1	1	1
1BackVigilance-8-1.csv	80	151	1	1	1
1BackVigilance-8-1.csv	80	146	0	1	0
1BackVigilance-8-1.csv	80	3184	1	1	1
1BackVigilance-8-1.csv	80	211	0	1	0
1BackVigilance-8-1.csv	80	264	0	1	0
1BackVigilance-8-1.csv	80	147	1	1	1
1BackVigilance-9-1.csv	80	179	1	1	1
1BackVigilance-9-1.csv	80	428	1	1	1
1BackVigilance-9-1.csv	80	397	1	1	1
1BackVigilance-9-1.csv	80	234	1	1	1
1BackVigilance-9-1.csv	80	143	1	1	1
1BackVigilance-9-1.csv	80	23	1	1	1
1BackVigilance-9-1.csv	80	13	1	1	1
1BackVigilance-9-1.csv	80	32	1	1	1
1BackVigilance-9-1.csv	80	401	1	1	1
1BackVigilance-9-1.csv	80	124	1	1	1
1BackVigilance-9-1.csv	80	268	1	1	1
1BackVigilance-9-1.csv	80	147	1	1	1
1BackVigilance-9-1.csv	80	96	1	1	1
1BackVigilance-9-1.csv	80	140	1	1	1
1BackVigilance-9-1.csv	80	217	1	1	1
1BackVigilance-9-1.csv	80	356	1	1	1
1BackVigilance-9-1.csv	80	117	1	1	1
1BackVigilance-9-1.csv	80	198	1	1	1
1BackVigilance-9-1.csv	80	471	1	1	1
1BackVigilance-9-1.csv	80	274	1	1	1
1BackVigilance-9-1.csv	80	59	1	1	1
1BackVigilance-9-1.csv	80	604	1	1	1
1BackVigilance-9-1.csv	80	175	1	1	1
1BackVigilance-9-1.csv	80	200	1	1	1
1BackVigilance-9-1.csv	80	234	1	1	1
1BackVigilance-9-1.csv	80	103	1	1	1
1BackVigilance-9-1.csv	80	248	1	1	1
1BackVigilance-9-1.csv	80	89	1	1	1
1BackVigilance-9-1.csv	80	281	1	1	1
1BackVigilance-9-1.csv	80	210	1	1	1
1BackVigilance-9-1.csv	80	247	1	1	1
1BackVigilance-9-1.csv	80	407	1	1	1
1BackVigilance-9-1.csv	80	236	1	1	1
1BackVigilance-9-1.csv	80	256	1	1	1
1BackVigilance-9-1.csv	80	142	1	1	1
1BackVigilance-9-1.csv	80	34	1	1	1
1BackVigilance-9-1.csv	80	37	1	1	1
1BackVigilance-9-1.csv	80	316	1	1	1
1BackVigilance-9-1.csv	80	340	1	1	1
1BackVigilance-9-1.csv	80	266	1	1	1
1BackVigilance-9-1.csv	80	134	1	1	1
1BackVigilance-9-1.csv	80	42	1	1	1
1BackVigilance-9-1.csv	80	119	1	1	1
1BackVigilance-9-1.csv	80	260	1	1	1
1BackVigilance-9-1.csv	80	114	1	1	1
1BackVigilance-9-1.csv	80	76	1	1	1
1BackVigilance-9-1.csv	80	109	1	1	1
1BackVigilance-9-1.csv	80	210	1	1	1
1BackVigilance-9-1.csv	80	128	0	1	0
1BackVigilance-9-1.csv	80	235	1	1	1
1BackVigilance-9-1.csv	80	128	1	1	1
1BackVigilance-9-1.csv	80	202	1	1	1
1BackVigilance-9-1.csv	80	100	1	1	1
1BackVigilance-9-1.csv	80	280	0	1	0
1BackVigilance-9-1.csv	80	157	0	1	0
1BackVigilance-9-1.csv	80	82	0	1	0
1BackVigilance-9-1.csv	80	1287	0	1	0
1BackVigilance-9-1.csv	80	68	0	1	0
1BackVigilance-9-1.csv	80	153	1	1	1
1BackVigilance-9-1.csv	80	223	0	1	0
1BackVigilance-9-1.csv	80	14	1	1	1
1BackVigilance-9-1.csv	80	268	1	1	1
1BackVigilance-9-1.csv	80	144	0	1	0
1BackVigilance-9-1.csv	80	123	0	1	0
1BackVigilance-9-1.csv	80	177	0	1	0
1BackVigilance-9-1.csv	80	237	1	1	1
1BackVigilance-9-1.csv	80	204	0	1	0
1BackVigilance-9-1.csv	80	338	1	1	1
1BackVigilance-9-1.csv	80	233	0	1	0
1BackVigilance-9-1.csv	80	220	1	1	1
1BackVigilance-9-1.csv	80	242	1	1	1
1BackVigilance-9-1.csv	80	46	1	1	1
1BackVigilance-9-1.csv	80	106	1	1	1
1BackVigilance-9-1.csv	80	322	0	1	0
1BackVigilance-9-1.csv	80	260	1	1	1
1BackVigilance-9-1.csv	80	29	1	1	1
1BackVigilance-9-1.csv	80	2	0	1	0
1BackVigilance-9-1.csv	80	188	0	1	0
1BackVigilance-9-1.csv	80	122	1	1	1
1BackVigilance-9-1.csv	80	233	0	1	0
1BackVigilance-9-1.csv	80	395	0	1	0
1BackVigilance-9-1.csv	80	284	1	1	1
1BackVigilance-9-1.csv	80	543	0	1	0
1BackVigilance-9-1.csv	80	225	1	1	1
1BackVigilance-9-1.csv	80	111	1	1	1
1BackVigilance-9-1.csv	80	121	0	1	0
1BackVigilance-9-1.csv	80	233	1	1	1
1BackVigilance-9-1.csv	80	122	1	1	1
1BackVigilance-9-1.csv	80	384	1	1	1
1BackVigilance-9-1.csv	80	230	1	1	1
1BackVigilance-9-1.csv	80	146	1	1	1
1BackVigilance-9-1.csv	80	306	0	1	0
1BackVigilance-9-1.csv	80	231	1	1	1
1BackVigilance-9-1.csv	80	212	0	1	0
1BackVigilance-9-1.csv	80	706	0	1	0
1BackVigilance-9-1.csv	80	160	1	1	1
1BackVigilance-2-1.csv	80	179	1	1	1
1BackVigilance-2-1.csv	80	428	1	1	1
1BackVigilance-2-1.csv	80	397	1	1	1
1BackVigilance-2-1.csv	80	234	1	1	1
1BackVigilance-2-1.csv	80	143	1	1	1
1BackVigilance-2-1.csv	80	23	1	1	1
1BackVigilance-2-1.csv	80	13	1	1	1
1BackVigilance-2-1.csv	80	32	1	1	1
1BackVigilance-2-1.csv	80	401	1	1	1
1BackVigilance-2-1.csv	80	124	1	1	1
1BackVigilance-2-1.csv	80	268	1	1	1
1BackVigilance-2-1.csv	80	147	1	1	1
1BackVigilance-2-1.csv	80	96	1	1	1
1BackVigilance-2-1.csv	80	140	1	1	1
1BackVigilance-2-1.csv	80	217	1	1	1
1BackVigilance-2-1.csv	80	356	1	1	1
1BackVigilance-2-1.csv	80	117	1	1	1
1BackVigilance-2-1.csv	80	198	1	1	1
1BackVigilance-2-1.csv	80	471	1	1	1
1BackVigilance-2-1.csv	80	274	1	1	1
1BackVigilance-2-1.csv	80	59	1	1	1
1BackVigilance-2-1.csv	80	604	1	1	1
1BackVigilance-2-1.csv	80	175	1	1	1
1BackVigilance-2-1.csv	80	200	1	1	1
1BackVigilance-2-1.csv	80	234	1	1	1
1BackVigilance-2-1.csv	80	103	1	1	1
1BackVigilance-2-1.csv	80	248	1	1	1
1BackVigilance-2-1.csv	80	89	1	1	1
1BackVigilance-2-1.csv	80	281	1	1	1
1BackVigilance-2-1.csv	80	210	1	1	1
1BackVigilance-2-1.csv	80	247	1	1	1
1BackVigilance-2-1.csv	80	407	1	1	1
1BackVigilance-2-1.csv	80	236	1	1	1
1BackVigilance-2-1.csv	80	256	1	1	1
1BackVigilance-2-1.csv	80	142	1	1	1
1BackVigilance-2-1.csv	80	34	1	1	1
1BackVigilance-2-1.csv	80	37	1	1	1
1BackVigilance-2-1.csv	80	316	1	1	1
1BackVigilance-2-1.csv	80	340	1	1	1
1BackVigilance-2-1.csv	80	266	1	1	1
1BackVigilance-2-1.csv	80	134	1	1	1
1BackVigilance-2-1.csv	80	42	1	1	1
1BackVigilance-2-1.csv	80	119	1	1	1
1BackVigilance-2-1.csv	80	260	1	1	1
1BackVigilance-2-1.csv	80	114	1	1	1
1BackVigilance-2-1.csv	80	76	1	1	1
1BackVigilance-2-1.csv	80	109	1	1	1
1BackVigilance-2-1.csv	80	210	1	1	1
1BackVigilance-2-1.csv	80	128	0	1	0
1BackVigilance-2-1.csv	80	235	1	1	1
1BackVigilance-2-1.csv	80	128	1	1	1
1BackVigilance-2-1.csv	80	202	1	1	1
1BackVigilance-2-1.csv	80	100	1	1	1
1BackVigilance-2-1.csv	80	280	0	1	0
1BackVigilance-2-1.csv	80	157	0	1	0
1BackVigilance-2-1.csv	80	82	0	1	0
1BackVigilance-2-1.csv	80	1287	0	1	0
1BackVigilance-2-1.csv	80	68	0	1	0
1BackVigilance-2-1.csv	80	153	1	1	1
1BackVigilance-2-1.csv	80	223	0	1	0
1BackVigilance-2-1.csv	80	14	1	1	1
1BackVigilance-2-1.csv	80	268	1	1	1
1BackVigilance-2-1.csv	80	144	0	1	0
1BackVigilance-2-1.csv	80	123	0	1	0
1BackVigilance-2-1.csv	80	177	0	1	0
1BackVigilance-2-1.csv	80	237	1	1	1
1BackVigilance-2-1.csv	80	204	0	1	0
1BackVigilance-2-1.csv	80	338	1	1	1
1BackVigilance-2-1.csv	80	233	0	1	0
1BackVigilance-2-1.csv	80	220	1	1	1
1BackVigilance-2-1.csv	80	242	1	1	1
1BackVigilance-2-1.csv	80	46	1	1	1
1BackVigilance-2-1.csv	80	106	1	1	1
1BackVigilance-2-1.csv	80	322	0	1	0
1BackVigilance-2-1.csv	80	260	1	1	1
1BackVigilance-2-1.csv	80	29	1	1	1
1BackVigilance-2-1.csv	80	2	0	1	0
1BackVigilance-2-1.csv	80	188	0	1	0
1BackVigilance-2-1.csv	80	122	1	1	1
1BackVigilance-2-1.csv	80	233	0	1	0
1BackVigilance-2-1.csv	80	395	0	1	0
1BackVigilance-2-1.csv	80	284	1	1	1
1BackVigilance-2-1.csv	80	543	0	1	0
1BackVigilance-2-1.csv	80	225	1	1	1
1BackVigilance-2-1.csv	80	111	1	1	1
1BackVigilance-2-1.csv	80	121	0	1	0
1BackVigilance-2-1.csv	80	233	1	1	1
1BackVigilance-2-1.csv	80	122	1	1	1
1BackVigilance-2-1.csv	80	384	1	1	1
1BackVigilance-2-1.csv	80	230	1	1	1
1BackVigilance-2-1.csv	80	146	1	1	1
1BackVigilance-2-1.csv	80	306	0	1	0
1BackVigilance-2-1.csv	80	231	1	1	1
1BackVigilance-2-1.csv	80	212	0	1	0
1BackVigilance-2-1.csv	80	706	0	1	0
1BackVigilance-2-1.csv	80	160	1	1	1
1BackVigilance-11-1.csv	80	179	1	1	1
1BackVigilance-11-1.csv	80	428	1	1	1
1BackVigilance-11-1.csv	80	397	1	1	1
1BackVigilance-11-1.csv	80	234	1	1	1
1BackVigilance-11-1.csv	80	143	1	1	1
1BackVigilance-11-1.csv	80	23	1	1	1
1BackVigilance-11-1.csv	80	13	1	1	1
1BackVigilance-11-1.csv	80	32	1	1	1
1BackVigilance-11-1.csv	80	401	1	1	1
1BackVigilance-11-1.csv	80	124	1	1	1
1BackVigilance-11-1.csv	80	268	1	1	1
1BackVigilance-11-1.csv	80	147	1	1	1
1BackVigilance-11-1.csv	80	96	1	1	1
1BackVigilance-11-1.csv	80	140	1	1	1
1BackVigilance-11-1.csv	80	217	1	1	1
1BackVigilance-11-1.csv	80	356	1	1	1
1BackVigilance-11-1.csv	80	117	1	1	1
1BackVigilance-11-1.csv	80	198	1	1	1
1BackVigilance-11-1.csv	80	471	1	1	1
1BackVigilance-11-1.csv	80	274	1	1	1
1BackVigilance-11-1.csv	80	59	1	1	1
1BackVigilance-11-1.csv	80	604	1	1	1
1BackVigilance-11-1.csv	80	175	1	1	1
1BackVigilance-11-1.csv	80	200	1	1	1
1BackVigilance-11-1.csv	80	234	1	1	1
1BackVigilance-11-1.csv	80	103	1	1	1
1BackVigilance-11-1.csv	80	248	1	1	1
1BackVigilance-11-1.csv	80	89	1	1	1
1BackVigilance-11-1.csv	80	281	1	1	1
1BackVigilance-11-1.csv	80	210	1	1	1
1BackVigilance-11-1.csv	80	247	1	1	1
1BackVigilance-11-1.csv	80	407	1	1	1
1BackVigilance-11-1.csv	80	236	1	1	1
1BackVigilance-11-1.csv	80	256	1	1	1
1BackVigilance-11-1.csv	80	142	1	1	1
1BackVigilance-11-1.csv	80	34	1	1	1
1BackVigilance-11-1.csv	80	37	1	1	1
1BackVigilance-11-1.csv	80	316	1	1	1
1BackVigilance-11-1.csv	80	340	1	1	1
1BackVigilance-11-1.csv	80	266	1	1	1
1BackVigilance-11-1.csv	80	134	1	1	1
1BackVigilance-11-1.csv	80	42	1	1	1
1BackVigilance-11-1.csv	80	119	1	1	1
1BackVigilance-11-1.csv	80	260	1	1	1
1BackVigilance-11-1.csv	80	114	1	1	1
1BackVigilance-11-1.csv	80	76	1	1	1
1BackVigilance-11-1.csv	80	109	1	1	1
1BackVigilance-11-1.csv	80	210	1	1	1
1BackVigilance-11-1.csv	80	128	0	1	0
1BackVigilance-11-1.csv	80	235	1	1	1
1BackVigilance-11-1.csv	80	128	1	1	1
1BackVigilance-11-1.csv	80	202	1	1	1
1BackVigilance-11-1.csv	80	100	1	1	1
1BackVigilance-11-1.csv	80	280	0	1	0
1BackVigilance-11-1.csv	80	157	0	1	0
1BackVigilance-11-1.csv	80	82	0	1	0
1BackVigilance-11-1.csv	80	1287	0	1	0
1BackVigilance-11-1.csv	80	68	0	1	0
1BackVigilance-11-1.csv	80	153	1	1	1
1BackVigilance-11-1.csv	80	223	0	1	0
1BackVigilance-11-1.csv	80	14	1	1	1
1BackVigilance-11-1.csv	80	268	1	1	1
1BackVigilance-11-1.csv	80	144	0	1	0
1BackVigilance-11-1.csv	80	123	0	1	0
1BackVigilance-11-1.csv	80	177	0	1	0
1BackVigilance-11-1.csv	80	237	1	1	1
1BackVigilance-11-1.csv	80	204	0	1	0
1BackVigilance-11-1.csv	80	338	1	1	1
1BackVigilance-11-1.csv	80	233	0	1	0
1BackVigilance-11-1.csv	80	220	1	1	1
1BackVigilance-11-1.csv	80	242	1	1	1
1BackVigilance-11-1.csv	80	46	1	1	1
1BackVigilance-11-1.csv	80	106	1	1	1
1BackVigilance-11-1.csv	80	322	0	1	0
1BackVigilance-11-1.csv	80	260	1	1	1
1BackVigilance-11-1.csv	80	29	1	1	1
1BackVigilance-11-1.csv	80	2	0	1	0
1BackVigilance-11-1.csv	80	188	0	1	0
1BackVigilance-11-1.csv	80	122	1	1	1
[truncated: 305 more rows]
