# Supplementary material for: An Electrophysiological Study on the Neural Responses of Speaker Discrimination
Source: Behav Sci (Basel). 2026 Jun 16;16(6):1011. doi: 10.3390/bs16061011 (PMC13295679; doi:10.3390/bs16061011)
Supplement: Supplementary file 1 [file behavsci-16-01011-s001.zip › Dataset used in current analysis/combined_MMN_MeanAmplitude.csv]

row.names	worklat	value	chindex	chlabel	bini	binlabel	ERPset	Filename	Subject
[100.0	250.0]	1.682	8	F3	1	High-quality_Standard	ERP_test_chop	MMN100to250MeanAmplitude	1
[100.0	250.0]	1.981	10	Fz	1	High-quality_Standard	ERP_test_chop	MMN100to250MeanAmplitude	1
[100.0	250.0]	1.581	12	F4	1	High-quality_Standard	ERP_test_chop	MMN100to250MeanAmplitude	1
[100.0	250.0]	1.578	16	FC3	1	High-quality_Standard	ERP_test_chop	MMN100to250MeanAmplitude	1
[100.0	250.0]	1.969	18	FCz	1	High-quality_Standard	ERP_test_chop	MMN100to250MeanAmplitude	1
[100.0	250.0]	1.507	20	FC4	1	High-quality_Standard	ERP_test_chop	MMN100to250MeanAmplitude	1
[100.0	250.0]	1.177	24	C3	1	High-quality_Standard	ERP_test_chop	MMN100to250MeanAmplitude	1
[100.0	250.0]	1.502	26	Cz	1	High-quality_Standard	ERP_test_chop	MMN100to250MeanAmplitude	1
[100.0	250.0]	1.089	28	C4	1	High-quality_Standard	ERP_test_chop	MMN100to250MeanAmplitude	1
[100.0	250.0]	1.018	33	CP3	1	High-quality_Standard	ERP_test_chop	MMN100to250MeanAmplitude	1
[100.0	250.0]	1.502	35	CPz	1	High-quality_Standard	ERP_test_chop	MMN100to250MeanAmplitude	1
[100.0	250.0]	0.736	37	CP4	1	High-quality_Standard	ERP_test_chop	MMN100to250MeanAmplitude	1
[100.0	250.0]	0.736	42	P3	1	High-quality_Standard	ERP_test_chop	MMN100to250MeanAmplitude	1
[100.0	250.0]	0.906	44	Pz	1	High-quality_Standard	ERP_test_chop	MMN100to250MeanAmplitude	1
[100.0	250.0]	0.363	46	P4	1	High-quality_Standard	ERP_test_chop	MMN100to250MeanAmplitude	1
[100.0	250.0]	0.591	50	PO3	1	High-quality_Standard	ERP_test_chop	MMN100to250MeanAmplitude	1
[100.0	250.0]	0.694	51	POz	1	High-quality_Standard	ERP_test_chop	MMN100to250MeanAmplitude	1
[100.0	250.0]	0.193	52	PO4	1	High-quality_Standard	ERP_test_chop	MMN100to250MeanAmplitude	1
[100.0	250.0]	1.371	8	F3	2	High-quality_Deviant	ERP_test_chop	MMN100to250MeanAmplitude	1
[100.0	250.0]	1.383	10	Fz	2	High-quality_Deviant	ERP_test_chop	MMN100to250MeanAmplitude	1
[100.0	250.0]	1.009	12	F4	2	High-quality_Deviant	ERP_test_chop	MMN100to250MeanAmplitude	1
[100.0	250.0]	0.988	16	FC3	2	High-quality_Deviant	ERP_test_chop	MMN100to250MeanAmplitude	1
[100.0	250.0]	0.475	18	FCz	2	High-quality_Deviant	ERP_test_chop	MMN100to250MeanAmplitude	1
[100.0	250.0]	0.688	20	FC4	2	High-quality_Deviant	ERP_test_chop	MMN100to250MeanAmplitude	1
[100.0	250.0]	-0.244	24	C3	2	High-quality_Deviant	ERP_test_chop	MMN100to250MeanAmplitude	1
[100.0	250.0]	-0.068	26	Cz	2	High-quality_Deviant	ERP_test_chop	MMN100to250MeanAmplitude	1
[100.0	250.0]	-0.221	28	C4	2	High-quality_Deviant	ERP_test_chop	MMN100to250MeanAmplitude	1
[100.0	250.0]	-0.971	33	CP3	2	High-quality_Deviant	ERP_test_chop	MMN100to250MeanAmplitude	1
[100.0	250.0]	-0.035	35	CPz	2	High-quality_Deviant	ERP_test_chop	MMN100to250MeanAmplitude	1
[100.0	250.0]	-0.956	37	CP4	2	High-quality_Deviant	ERP_test_chop	MMN100to250MeanAmplitude	1
[100.0	250.0]	-0.949	42	P3	2	High-quality_Deviant	ERP_test_chop	MMN100to250MeanAmplitude	1
[100.0	250.0]	-0.876	44	Pz	2	High-quality_Deviant	ERP_test_chop	MMN100to250MeanAmplitude	1
[100.0	250.0]	-1.167	46	P4	2	High-quality_Deviant	ERP_test_chop	MMN100to250MeanAmplitude	1
[100.0	250.0]	-0.925	50	PO3	2	High-quality_Deviant	ERP_test_chop	MMN100to250MeanAmplitude	1
[100.0	250.0]	-0.974	51	POz	2	High-quality_Deviant	ERP_test_chop	MMN100to250MeanAmplitude	1
[100.0	250.0]	-2.135	52	PO4	2	High-quality_Deviant	ERP_test_chop	MMN100to250MeanAmplitude	1
[100.0	250.0]	1.892	8	F3	3	Noise_Standard	ERP_test_chop	MMN100to250MeanAmplitude	1
[100.0	250.0]	2.083	10	Fz	3	Noise_Standard	ERP_test_chop	MMN100to250MeanAmplitude	1
[100.0	250.0]	1.81	12	F4	3	Noise_Standard	ERP_test_chop	MMN100to250MeanAmplitude	1
[100.0	250.0]	1.916	16	FC3	3	Noise_Standard	ERP_test_chop	MMN100to250MeanAmplitude	1
[100.0	250.0]	2.314	18	FCz	3	Noise_Standard	ERP_test_chop	MMN100to250MeanAmplitude	1
[100.0	250.0]	1.85	20	FC4	3	Noise_Standard	ERP_test_chop	MMN100to250MeanAmplitude	1
[100.0	250.0]	1.884	24	C3	3	Noise_Standard	ERP_test_chop	MMN100to250MeanAmplitude	1
[100.0	250.0]	1.855	26	Cz	3	Noise_Standard	ERP_test_chop	MMN100to250MeanAmplitude	1
[100.0	250.0]	1.719	28	C4	3	Noise_Standard	ERP_test_chop	MMN100to250MeanAmplitude	1
[100.0	250.0]	1.372	33	CP3	3	Noise_Standard	ERP_test_chop	MMN100to250MeanAmplitude	1
[100.0	250.0]	1.846	35	CPz	3	Noise_Standard	ERP_test_chop	MMN100to250MeanAmplitude	1
[100.0	250.0]	1.346	37	CP4	3	Noise_Standard	ERP_test_chop	MMN100to250MeanAmplitude	1
[100.0	250.0]	0.981	42	P3	3	Noise_Standard	ERP_test_chop	MMN100to250MeanAmplitude	1
[100.0	250.0]	1.233	44	Pz	3	Noise_Standard	ERP_test_chop	MMN100to250MeanAmplitude	1
[100.0	250.0]	0.816	46	P4	3	Noise_Standard	ERP_test_chop	MMN100to250MeanAmplitude	1
[100.0	250.0]	0.611	50	PO3	3	Noise_Standard	ERP_test_chop	MMN100to250MeanAmplitude	1
[100.0	250.0]	0.687	51	POz	3	Noise_Standard	ERP_test_chop	MMN100to250MeanAmplitude	1
[100.0	250.0]	0.626	52	PO4	3	Noise_Standard	ERP_test_chop	MMN100to250MeanAmplitude	1
[100.0	250.0]	2.118	8	F3	4	Noise_Deviant	ERP_test_chop	MMN100to250MeanAmplitude	1
[100.0	250.0]	2.281	10	Fz	4	Noise_Deviant	ERP_test_chop	MMN100to250MeanAmplitude	1
[100.0	250.0]	2.299	12	F4	4	Noise_Deviant	ERP_test_chop	MMN100to250MeanAmplitude	1
[100.0	250.0]	1.811	16	FC3	4	Noise_Deviant	ERP_test_chop	MMN100to250MeanAmplitude	1
[100.0	250.0]	2.186	18	FCz	4	Noise_Deviant	ERP_test_chop	MMN100to250MeanAmplitude	1
[100.0	250.0]	1.792	20	FC4	4	Noise_Deviant	ERP_test_chop	MMN100to250MeanAmplitude	1
[100.0	250.0]	1.604	24	C3	4	Noise_Deviant	ERP_test_chop	MMN100to250MeanAmplitude	1
[100.0	250.0]	1.375	26	Cz	4	Noise_Deviant	ERP_test_chop	MMN100to250MeanAmplitude	1
[100.0	250.0]	1.262	28	C4	4	Noise_Deviant	ERP_test_chop	MMN100to250MeanAmplitude	1
[100.0	250.0]	0.576	33	CP3	4	Noise_Deviant	ERP_test_chop	MMN100to250MeanAmplitude	1
[100.0	250.0]	1.401	35	CPz	4	Noise_Deviant	ERP_test_chop	MMN100to250MeanAmplitude	1
[100.0	250.0]	0.428	37	CP4	4	Noise_Deviant	ERP_test_chop	MMN100to250MeanAmplitude	1
[100.0	250.0]	0.43	42	P3	4	Noise_Deviant	ERP_test_chop	MMN100to250MeanAmplitude	1
[100.0	250.0]	0.384	44	Pz	4	Noise_Deviant	ERP_test_chop	MMN100to250MeanAmplitude	1
[100.0	250.0]	0.053	46	P4	4	Noise_Deviant	ERP_test_chop	MMN100to250MeanAmplitude	1
[100.0	250.0]	-0.042	50	PO3	4	Noise_Deviant	ERP_test_chop	MMN100to250MeanAmplitude	1
[100.0	250.0]	-0.027	51	POz	4	Noise_Deviant	ERP_test_chop	MMN100to250MeanAmplitude	1
[100.0	250.0]	-0.281	52	PO4	4	Noise_Deviant	ERP_test_chop	MMN100to250MeanAmplitude	1
[100.0	250.0]	0.533	8	F3	5	Channel_Standard	ERP_test_chop	MMN100to250MeanAmplitude	1
[100.0	250.0]	0.722	10	Fz	5	Channel_Standard	ERP_test_chop	MMN100to250MeanAmplitude	1
[100.0	250.0]	0.69	12	F4	5	Channel_Standard	ERP_test_chop	MMN100to250MeanAmplitude	1
[100.0	250.0]	0.472	16	FC3	5	Channel_Standard	ERP_test_chop	MMN100to250MeanAmplitude	1
[100.0	250.0]	0.667	18	FCz	5	Channel_Standard	ERP_test_chop	MMN100to250MeanAmplitude	1
[100.0	250.0]	0.591	20	FC4	5	Channel_Standard	ERP_test_chop	MMN100to250MeanAmplitude	1
[100.0	250.0]	0.285	24	C3	5	Channel_Standard	ERP_test_chop	MMN100to250MeanAmplitude	1
[100.0	250.0]	0.212	26	Cz	5	Channel_Standard	ERP_test_chop	MMN100to250MeanAmplitude	1
[100.0	250.0]	0.191	28	C4	5	Channel_Standard	ERP_test_chop	MMN100to250MeanAmplitude	1
[100.0	250.0]	-0.022	33	CP3	5	Channel_Standard	ERP_test_chop	MMN100to250MeanAmplitude	1
[100.0	250.0]	0.206	35	CPz	5	Channel_Standard	ERP_test_chop	MMN100to250MeanAmplitude	1
[100.0	250.0]	-0.087	37	CP4	5	Channel_Standard	ERP_test_chop	MMN100to250MeanAmplitude	1
[100.0	250.0]	-0.217	42	P3	5	Channel_Standard	ERP_test_chop	MMN100to250MeanAmplitude	1
[100.0	250.0]	-0.176	44	Pz	5	Channel_Standard	ERP_test_chop	MMN100to250MeanAmplitude	1
[100.0	250.0]	-0.348	46	P4	5	Channel_Standard	ERP_test_chop	MMN100to250MeanAmplitude	1
[100.0	250.0]	-0.278	50	PO3	5	Channel_Standard	ERP_test_chop	MMN100to250MeanAmplitude	1
[100.0	250.0]	-0.326	51	POz	5	Channel_Standard	ERP_test_chop	MMN100to250MeanAmplitude	1
[100.0	250.0]	-0.539	52	PO4	5	Channel_Standard	ERP_test_chop	MMN100to250MeanAmplitude	1
[100.0	250.0]	3.17	8	F3	6	Channel_Deviant	ERP_test_chop	MMN100to250MeanAmplitude	1
[100.0	250.0]	2.795	10	Fz	6	Channel_Deviant	ERP_test_chop	MMN100to250MeanAmplitude	1
[100.0	250.0]	2.574	12	F4	6	Channel_Deviant	ERP_test_chop	MMN100to250MeanAmplitude	1
[100.0	250.0]	2.804	16	FC3	6	Channel_Deviant	ERP_test_chop	MMN100to250MeanAmplitude	1
[100.0	250.0]	2.427	18	FCz	6	Channel_Deviant	ERP_test_chop	MMN100to250MeanAmplitude	1
[100.0	250.0]	2.018	20	FC4	6	Channel_Deviant	ERP_test_chop	MMN100to250MeanAmplitude	1
[100.0	250.0]	1.793	24	C3	6	Channel_Deviant	ERP_test_chop	MMN100to250MeanAmplitude	1
[100.0	250.0]	1.25	26	Cz	6	Channel_Deviant	ERP_test_chop	MMN100to250MeanAmplitude	1
[100.0	250.0]	0.892	28	C4	6	Channel_Deviant	ERP_test_chop	MMN100to250MeanAmplitude	1
[100.0	250.0]	0.804	33	CP3	6	Channel_Deviant	ERP_test_chop	MMN100to250MeanAmplitude	1
[100.0	250.0]	1.204	35	CPz	6	Channel_Deviant	ERP_test_chop	MMN100to250MeanAmplitude	1
[100.0	250.0]	0.182	37	CP4	6	Channel_Deviant	ERP_test_chop	MMN100to250MeanAmplitude	1
[100.0	250.0]	0.139	42	P3	6	Channel_Deviant	ERP_test_chop	MMN100to250MeanAmplitude	1
[100.0	250.0]	-0.048	44	Pz	6	Channel_Deviant	ERP_test_chop	MMN100to250MeanAmplitude	1
[100.0	250.0]	-0.589	46	P4	6	Channel_Deviant	ERP_test_chop	MMN100to250MeanAmplitude	1
[100.0	250.0]	-0.767	50	PO3	6	Channel_Deviant	ERP_test_chop	MMN100to250MeanAmplitude	1
[100.0	250.0]	-0.846	51	POz	6	Channel_Deviant	ERP_test_chop	MMN100to250MeanAmplitude	1
[100.0	250.0]	-1.079	52	PO4	6	Channel_Deviant	ERP_test_chop	MMN100to250MeanAmplitude	1
[100.0	250.0]	-0.311	8	F3	17	High-quality_D-S	ERP_test_chop	MMN100to250MeanAmplitude	1
[100.0	250.0]	-0.597	10	Fz	17	High-quality_D-S	ERP_test_chop	MMN100to250MeanAmplitude	1
[100.0	250.0]	-0.572	12	F4	17	High-quality_D-S	ERP_test_chop	MMN100to250MeanAmplitude	1
[100.0	250.0]	-0.59	16	FC3	17	High-quality_D-S	ERP_test_chop	MMN100to250MeanAmplitude	1
[100.0	250.0]	-1.495	18	FCz	17	High-quality_D-S	ERP_test_chop	MMN100to250MeanAmplitude	1
[100.0	250.0]	-0.818	20	FC4	17	High-quality_D-S	ERP_test_chop	MMN100to250MeanAmplitude	1
[100.0	250.0]	-1.421	24	C3	17	High-quality_D-S	ERP_test_chop	MMN100to250MeanAmplitude	1
[100.0	250.0]	-1.57	26	Cz	17	High-quality_D-S	ERP_test_chop	MMN100to250MeanAmplitude	1
[100.0	250.0]	-1.31	28	C4	17	High-quality_D-S	ERP_test_chop	MMN100to250MeanAmplitude	1
[100.0	250.0]	-1.988	33	CP3	17	High-quality_D-S	ERP_test_chop	MMN100to250MeanAmplitude	1
[100.0	250.0]	-1.537	35	CPz	17	High-quality_D-S	ERP_test_chop	MMN100to250MeanAmplitude	1
[100.0	250.0]	-1.692	37	CP4	17	High-quality_D-S	ERP_test_chop	MMN100to250MeanAmplitude	1
[100.0	250.0]	-1.686	42	P3	17	High-quality_D-S	ERP_test_chop	MMN100to250MeanAmplitude	1
[100.0	250.0]	-1.781	44	Pz	17	High-quality_D-S	ERP_test_chop	MMN100to250MeanAmplitude	1
[100.0	250.0]	-1.529	46	P4	17	High-quality_D-S	ERP_test_chop	MMN100to250MeanAmplitude	1
[100.0	250.0]	-1.516	50	PO3	17	High-quality_D-S	ERP_test_chop	MMN100to250MeanAmplitude	1
[100.0	250.0]	-1.668	51	POz	17	High-quality_D-S	ERP_test_chop	MMN100to250MeanAmplitude	1
[100.0	250.0]	-2.328	52	PO4	17	High-quality_D-S	ERP_test_chop	MMN100to250MeanAmplitude	1
[100.0	250.0]	0.227	8	F3	18	Noise_D-S	ERP_test_chop	MMN100to250MeanAmplitude	1
[100.0	250.0]	0.198	10	Fz	18	Noise_D-S	ERP_test_chop	MMN100to250MeanAmplitude	1
[100.0	250.0]	0.489	12	F4	18	Noise_D-S	ERP_test_chop	MMN100to250MeanAmplitude	1
[100.0	250.0]	-0.105	16	FC3	18	Noise_D-S	ERP_test_chop	MMN100to250MeanAmplitude	1
[100.0	250.0]	-0.128	18	FCz	18	Noise_D-S	ERP_test_chop	MMN100to250MeanAmplitude	1
[100.0	250.0]	-0.058	20	FC4	18	Noise_D-S	ERP_test_chop	MMN100to250MeanAmplitude	1
[100.0	250.0]	-0.28	24	C3	18	Noise_D-S	ERP_test_chop	MMN100to250MeanAmplitude	1
[100.0	250.0]	-0.48	26	Cz	18	Noise_D-S	ERP_test_chop	MMN100to250MeanAmplitude	1
[100.0	250.0]	-0.457	28	C4	18	Noise_D-S	ERP_test_chop	MMN100to250MeanAmplitude	1
[100.0	250.0]	-0.796	33	CP3	18	Noise_D-S	ERP_test_chop	MMN100to250MeanAmplitude	1
[100.0	250.0]	-0.445	35	CPz	18	Noise_D-S	ERP_test_chop	MMN100to250MeanAmplitude	1
[100.0	250.0]	-0.919	37	CP4	18	Noise_D-S	ERP_test_chop	MMN100to250MeanAmplitude	1
[100.0	250.0]	-0.551	42	P3	18	Noise_D-S	ERP_test_chop	MMN100to250MeanAmplitude	1
[100.0	250.0]	-0.848	44	Pz	18	Noise_D-S	ERP_test_chop	MMN100to250MeanAmplitude	1
[100.0	250.0]	-0.763	46	P4	18	Noise_D-S	ERP_test_chop	MMN100to250MeanAmplitude	1
[100.0	250.0]	-0.654	50	PO3	18	Noise_D-S	ERP_test_chop	MMN100to250MeanAmplitude	1
[100.0	250.0]	-0.714	51	POz	18	Noise_D-S	ERP_test_chop	MMN100to250MeanAmplitude	1
[100.0	250.0]	-0.906	52	PO4	18	Noise_D-S	ERP_test_chop	MMN100to250MeanAmplitude	1
[100.0	250.0]	2.638	8	F3	19	Channel_D-S	ERP_test_chop	MMN100to250MeanAmplitude	1
[100.0	250.0]	2.073	10	Fz	19	Channel_D-S	ERP_test_chop	MMN100to250MeanAmplitude	1
[100.0	250.0]	1.885	12	F4	19	Channel_D-S	ERP_test_chop	MMN100to250MeanAmplitude	1
[100.0	250.0]	2.332	16	FC3	19	Channel_D-S	ERP_test_chop	MMN100to250MeanAmplitude	1
[100.0	250.0]	1.76	18	FCz	19	Channel_D-S	ERP_test_chop	MMN100to250MeanAmplitude	1
[100.0	250.0]	1.427	20	FC4	19	Channel_D-S	ERP_test_chop	MMN100to250MeanAmplitude	1
[100.0	250.0]	1.507	24	C3	19	Channel_D-S	ERP_test_chop	MMN100to250MeanAmplitude	1
[100.0	250.0]	1.038	26	Cz	19	Channel_D-S	ERP_test_chop	MMN100to250MeanAmplitude	1
[100.0	250.0]	0.701	28	C4	19	Channel_D-S	ERP_test_chop	MMN100to250MeanAmplitude	1
[100.0	250.0]	0.826	33	CP3	19	Channel_D-S	ERP_test_chop	MMN100to250MeanAmplitude	1
[100.0	250.0]	0.999	35	CPz	19	Channel_D-S	ERP_test_chop	MMN100to250MeanAmplitude	1
[100.0	250.0]	0.268	37	CP4	19	Channel_D-S	ERP_test_chop	MMN100to250MeanAmplitude	1
[100.0	250.0]	0.357	42	P3	19	Channel_D-S	ERP_test_chop	MMN100to250MeanAmplitude	1
[100.0	250.0]	0.128	44	Pz	19	Channel_D-S	ERP_test_chop	MMN100to250MeanAmplitude	1
[100.0	250.0]	-0.241	46	P4	19	Channel_D-S	ERP_test_chop	MMN100to250MeanAmplitude	1
[100.0	250.0]	-0.489	50	PO3	19	Channel_D-S	ERP_test_chop	MMN100to250MeanAmplitude	1
[100.0	250.0]	-0.52	51	POz	19	Channel_D-S	ERP_test_chop	MMN100to250MeanAmplitude	1
[100.0	250.0]	-0.54	52	PO4	19	Channel_D-S	ERP_test_chop	MMN100to250MeanAmplitude	1
[100.0	250.0]	0.477	8	F3	1	High-quality_Standard	ERP_test_chop	MMN100to250MeanAmplitude	2
[100.0	250.0]	0.872	10	Fz	1	High-quality_Standard	ERP_test_chop	MMN100to250MeanAmplitude	2
[100.0	250.0]	0.44	12	F4	1	High-quality_Standard	ERP_test_chop	MMN100to250MeanAmplitude	2
[100.0	250.0]	0.613	16	FC3	1	High-quality_Standard	ERP_test_chop	MMN100to250MeanAmplitude	2
[100.0	250.0]	0.941	18	FCz	1	High-quality_Standard	ERP_test_chop	MMN100to250MeanAmplitude	2
[100.0	250.0]	0.179	20	FC4	1	High-quality_Standard	ERP_test_chop	MMN100to250MeanAmplitude	2
[100.0	250.0]	0.404	24	C3	1	High-quality_Standard	ERP_test_chop	MMN100to250MeanAmplitude	2
[100.0	250.0]	0.356	26	Cz	1	High-quality_Standard	ERP_test_chop	MMN100to250MeanAmplitude	2
[100.0	250.0]	-0.162	28	C4	1	High-quality_Standard	ERP_test_chop	MMN100to250MeanAmplitude	2
[100.0	250.0]	0.196	33	CP3	1	High-quality_Standard	ERP_test_chop	MMN100to250MeanAmplitude	2
[100.0	250.0]	0.291	35	CPz	1	High-quality_Standard	ERP_test_chop	MMN100to250MeanAmplitude	2
[100.0	250.0]	-0.368	37	CP4	1	High-quality_Standard	ERP_test_chop	MMN100to250MeanAmplitude	2
[100.0	250.0]	0.164	42	P3	1	High-quality_Standard	ERP_test_chop	MMN100to250MeanAmplitude	2
[100.0	250.0]	0.114	44	Pz	1	High-quality_Standard	ERP_test_chop	MMN100to250MeanAmplitude	2
[100.0	250.0]	-0.314	46	P4	1	High-quality_Standard	ERP_test_chop	MMN100to250MeanAmplitude	2
[100.0	250.0]	0.154	50	PO3	1	High-quality_Standard	ERP_test_chop	MMN100to250MeanAmplitude	2
[100.0	250.0]	0.171	51	POz	1	High-quality_Standard	ERP_test_chop	MMN100to250MeanAmplitude	2
[100.0	250.0]	-0.087	52	PO4	1	High-quality_Standard	ERP_test_chop	MMN100to250MeanAmplitude	2
[100.0	250.0]	0.144	8	F3	2	High-quality_Deviant	ERP_test_chop	MMN100to250MeanAmplitude	2
[100.0	250.0]	0.165	10	Fz	2	High-quality_Deviant	ERP_test_chop	MMN100to250MeanAmplitude	2
[100.0	250.0]	0.387	12	F4	2	High-quality_Deviant	ERP_test_chop	MMN100to250MeanAmplitude	2
[100.0	250.0]	-0.316	16	FC3	2	High-quality_Deviant	ERP_test_chop	MMN100to250MeanAmplitude	2
[100.0	250.0]	-0.328	18	FCz	2	High-quality_Deviant	ERP_test_chop	MMN100to250MeanAmplitude	2
[100.0	250.0]	-0.333	20	FC4	2	High-quality_Deviant	ERP_test_chop	MMN100to250MeanAmplitude	2
[100.0	250.0]	-1.01	24	C3	2	High-quality_Deviant	ERP_test_chop	MMN100to250MeanAmplitude	2
[100.0	250.0]	-1.297	26	Cz	2	High-quality_Deviant	ERP_test_chop	MMN100to250MeanAmplitude	2
[100.0	250.0]	-1.039	28	C4	2	High-quality_Deviant	ERP_test_chop	MMN100to250MeanAmplitude	2
[100.0	250.0]	-1.542	33	CP3	2	High-quality_Deviant	ERP_test_chop	MMN100to250MeanAmplitude	2
[100.0	250.0]	-1.949	35	CPz	2	High-quality_Deviant	ERP_test_chop	MMN100to250MeanAmplitude	2
[100.0	250.0]	-1.718	37	CP4	2	High-quality_Deviant	ERP_test_chop	MMN100to250MeanAmplitude	2
[100.0	250.0]	-1.876	42	P3	2	High-quality_Deviant	ERP_test_chop	MMN100to250MeanAmplitude	2
[100.0	250.0]	-2.009	44	Pz	2	High-quality_Deviant	ERP_test_chop	MMN100to250MeanAmplitude	2
[100.0	250.0]	-1.816	46	P4	2	High-quality_Deviant	ERP_test_chop	MMN100to250MeanAmplitude	2
[100.0	250.0]	-1.662	50	PO3	2	High-quality_Deviant	ERP_test_chop	MMN100to250MeanAmplitude	2
[100.0	250.0]	-2.138	51	POz	2	High-quality_Deviant	ERP_test_chop	MMN100to250MeanAmplitude	2
[100.0	250.0]	-2.012	52	PO4	2	High-quality_Deviant	ERP_test_chop	MMN100to250MeanAmplitude	2
[100.0	250.0]	0.32	8	F3	3	Noise_Standard	ERP_test_chop	MMN100to250MeanAmplitude	2
[100.0	250.0]	0.462	10	Fz	3	Noise_Standard	ERP_test_chop	MMN100to250MeanAmplitude	2
[100.0	250.0]	0.235	12	F4	3	Noise_Standard	ERP_test_chop	MMN100to250MeanAmplitude	2
[100.0	250.0]	0.407	16	FC3	3	Noise_Standard	ERP_test_chop	MMN100to250MeanAmplitude	2
[100.0	250.0]	0.594	18	FCz	3	Noise_Standard	ERP_test_chop	MMN100to250MeanAmplitude	2
[100.0	250.0]	0.141	20	FC4	3	Noise_Standard	ERP_test_chop	MMN100to250MeanAmplitude	2
[100.0	250.0]	0.203	24	C3	3	Noise_Standard	ERP_test_chop	MMN100to250MeanAmplitude	2
[100.0	250.0]	0.412	26	Cz	3	Noise_Standard	ERP_test_chop	MMN100to250MeanAmplitude	2
[100.0	250.0]	0.063	28	C4	3	Noise_Standard	ERP_test_chop	MMN100to250MeanAmplitude	2
[100.0	250.0]	0.036	33	CP3	3	Noise_Standard	ERP_test_chop	MMN100to250MeanAmplitude	2
[100.0	250.0]	0.227	35	CPz	3	Noise_Standard	ERP_test_chop	MMN100to250MeanAmplitude	2
[100.0	250.0]	0.09	37	CP4	3	Noise_Standard	ERP_test_chop	MMN100to250MeanAmplitude	2
[100.0	250.0]	-0.009	42	P3	3	Noise_Standard	ERP_test_chop	MMN100to250MeanAmplitude	2
[100.0	250.0]	0.322	44	Pz	3	Noise_Standard	ERP_test_chop	MMN100to250MeanAmplitude	2
[100.0	250.0]	0.248	46	P4	3	Noise_Standard	ERP_test_chop	MMN100to250MeanAmplitude	2
[100.0	250.0]	0.185	50	PO3	3	Noise_Standard	ERP_test_chop	MMN100to250MeanAmplitude	2
[100.0	250.0]	0.357	51	POz	3	Noise_Standard	ERP_test_chop	MMN100to250MeanAmplitude	2
[100.0	250.0]	0.314	52	PO4	3	Noise_Standard	ERP_test_chop	MMN100to250MeanAmplitude	2
[100.0	250.0]	1.003	8	F3	4	Noise_Deviant	ERP_test_chop	MMN100to250MeanAmplitude	2
[100.0	250.0]	1.14	10	Fz	4	Noise_Deviant	ERP_test_chop	MMN100to250MeanAmplitude	2
[100.0	250.0]	1.011	12	F4	4	Noise_Deviant	ERP_test_chop	MMN100to250MeanAmplitude	2
[100.0	250.0]	1.274	16	FC3	4	Noise_Deviant	ERP_test_chop	MMN100to250MeanAmplitude	2
[100.0	250.0]	0.973	18	FCz	4	Noise_Deviant	ERP_test_chop	MMN100to250MeanAmplitude	2
[100.0	250.0]	0.599	20	FC4	4	Noise_Deviant	ERP_test_chop	MMN100to250MeanAmplitude	2
[100.0	250.0]	1.053	24	C3	4	Noise_Deviant	ERP_test_chop	MMN100to250MeanAmplitude	2
[100.0	250.0]	0.433	26	Cz	4	Noise_Deviant	ERP_test_chop	MMN100to250MeanAmplitude	2
[100.0	250.0]	-0.02	28	C4	4	Noise_Deviant	ERP_test_chop	MMN100to250MeanAmplitude	2
[100.0	250.0]	1.408	33	CP3	4	Noise_Deviant	ERP_test_chop	MMN100to250MeanAmplitude	2
[100.0	250.0]	0.351	35	CPz	4	Noise_Deviant	ERP_test_chop	MMN100to250MeanAmplitude	2
[100.0	250.0]	0.082	37	CP4	4	Noise_Deviant	ERP_test_chop	MMN100to250MeanAmplitude	2
[100.0	250.0]	1.346	42	P3	4	Noise_Deviant	ERP_test_chop	MMN100to250MeanAmplitude	2
[100.0	250.0]	0.688	44	Pz	4	Noise_Deviant	ERP_test_chop	MMN100to250MeanAmplitude	2
[100.0	250.0]	0.442	46	P4	4	Noise_Deviant	ERP_test_chop	MMN100to250MeanAmplitude	2
[100.0	250.0]	1.493	50	PO3	4	Noise_Deviant	ERP_test_chop	MMN100to250MeanAmplitude	2
[100.0	250.0]	0.81	51	POz	4	Noise_Deviant	ERP_test_chop	MMN100to250MeanAmplitude	2
[100.0	250.0]	0.95	52	PO4	4	Noise_Deviant	ERP_test_chop	MMN100to250MeanAmplitude	2
[100.0	250.0]	0.279	8	F3	5	Channel_Standard	ERP_test_chop	MMN100to250MeanAmplitude	2
[100.0	250.0]	0.364	10	Fz	5	Channel_Standard	ERP_test_chop	MMN100to250MeanAmplitude	2
[100.0	250.0]	0.4	12	F4	5	Channel_Standard	ERP_test_chop	MMN100to250MeanAmplitude	2
[100.0	250.0]	0.195	16	FC3	5	Channel_Standard	ERP_test_chop	MMN100to250MeanAmplitude	2
[100.0	250.0]	0.171	18	FCz	5	Channel_Standard	ERP_test_chop	MMN100to250MeanAmplitude	2
[100.0	250.0]	0.3	20	FC4	5	Channel_Standard	ERP_test_chop	MMN100to250MeanAmplitude	2
[100.0	250.0]	-0.002	24	C3	5	Channel_Standard	ERP_test_chop	MMN100to250MeanAmplitude	2
[100.0	250.0]	-0.093	26	Cz	5	Channel_Standard	ERP_test_chop	MMN100to250MeanAmplitude	2
[100.0	250.0]	0.176	28	C4	5	Channel_Standard	ERP_test_chop	MMN100to250MeanAmplitude	2
[100.0	250.0]	-0.282	33	CP3	5	Channel_Standard	ERP_test_chop	MMN100to250MeanAmplitude	2
[100.0	250.0]	-0.193	35	CPz	5	Channel_Standard	ERP_test_chop	MMN100to250MeanAmplitude	2
[100.0	250.0]	-0.136	37	CP4	5	Channel_Standard	ERP_test_chop	MMN100to250MeanAmplitude	2
[100.0	250.0]	-0.488	42	P3	5	Channel_Standard	ERP_test_chop	MMN100to250MeanAmplitude	2
[100.0	250.0]	-0.321	44	Pz	5	Channel_Standard	ERP_test_chop	MMN100to250MeanAmplitude	2
[100.0	250.0]	-0.355	46	P4	5	Channel_Standard	ERP_test_chop	MMN100to250MeanAmplitude	2
[100.0	250.0]	-0.63	50	PO3	5	Channel_Standard	ERP_test_chop	MMN100to250MeanAmplitude	2
[100.0	250.0]	-0.427	51	POz	5	Channel_Standard	ERP_test_chop	MMN100to250MeanAmplitude	2
[100.0	250.0]	-0.415	52	PO4	5	Channel_Standard	ERP_test_chop	MMN100to250MeanAmplitude	2
[100.0	250.0]	1.014	8	F3	6	Channel_Deviant	ERP_test_chop	MMN100to250MeanAmplitude	2
[100.0	250.0]	1.41	10	Fz	6	Channel_Deviant	ERP_test_chop	MMN100to250MeanAmplitude	2
[100.0	250.0]	1.381	12	F4	6	Channel_Deviant	ERP_test_chop	MMN100to250MeanAmplitude	2
[100.0	250.0]	0.719	16	FC3	6	Channel_Deviant	ERP_test_chop	MMN100to250MeanAmplitude	2
[100.0	250.0]	0.641	18	FCz	6	Channel_Deviant	ERP_test_chop	MMN100to250MeanAmplitude	2
[100.0	250.0]	0.762	20	FC4	6	Channel_Deviant	ERP_test_chop	MMN100to250MeanAmplitude	2
[100.0	250.0]	-0.188	24	C3	6	Channel_Deviant	ERP_test_chop	MMN100to250MeanAmplitude	2
[100.0	250.0]	-0.577	26	Cz	6	Channel_Deviant	ERP_test_chop	MMN100to250MeanAmplitude	2
[100.0	250.0]	-0.093	28	C4	6	Channel_Deviant	ERP_test_chop	MMN100to250MeanAmplitude	2
[100.0	250.0]	-1.048	33	CP3	6	Channel_Deviant	ERP_test_chop	MMN100to250MeanAmplitude	2
[100.0	250.0]	-1.263	35	CPz	6	Channel_Deviant	ERP_test_chop	MMN100to250MeanAmplitude	2
[100.0	250.0]	-0.668	37	CP4	6	Channel_Deviant	ERP_test_chop	MMN100to250MeanAmplitude	2
[100.0	250.0]	-1.509	42	P3	6	Channel_Deviant	ERP_test_chop	MMN100to250MeanAmplitude	2
[100.0	250.0]	-1.353	44	Pz	6	Channel_Deviant	ERP_test_chop	MMN100to250MeanAmplitude	2
[100.0	250.0]	-0.761	46	P4	6	Channel_Deviant	ERP_test_chop	MMN100to250MeanAmplitude	2
[100.0	250.0]	-1.52	50	PO3	6	Channel_Deviant	ERP_test_chop	MMN100to250MeanAmplitude	2
[100.0	250.0]	-1.431	51	POz	6	Channel_Deviant	ERP_test_chop	MMN100to250MeanAmplitude	2
[100.0	250.0]	-1.354	52	PO4	6	Channel_Deviant	ERP_test_chop	MMN100to250MeanAmplitude	2
[100.0	250.0]	-0.333	8	F3	17	High-quality_D-S	ERP_test_chop	MMN100to250MeanAmplitude	2
[100.0	250.0]	-0.708	10	Fz	17	High-quality_D-S	ERP_test_chop	MMN100to250MeanAmplitude	2
[100.0	250.0]	-0.053	12	F4	17	High-quality_D-S	ERP_test_chop	MMN100to250MeanAmplitude	2
[100.0	250.0]	-0.929	16	FC3	17	High-quality_D-S	ERP_test_chop	MMN100to250MeanAmplitude	2
[100.0	250.0]	-1.269	18	FCz	17	High-quality_D-S	ERP_test_chop	MMN100to250MeanAmplitude	2
[100.0	250.0]	-0.511	20	FC4	17	High-quality_D-S	ERP_test_chop	MMN100to250MeanAmplitude	2
[100.0	250.0]	-1.414	24	C3	17	High-quality_D-S	ERP_test_chop	MMN100to250MeanAmplitude	2
[100.0	250.0]	-1.653	26	Cz	17	High-quality_D-S	ERP_test_chop	MMN100to250MeanAmplitude	2
[100.0	250.0]	-0.877	28	C4	17	High-quality_D-S	ERP_test_chop	MMN100to250MeanAmplitude	2
[100.0	250.0]	-1.738	33	CP3	17	High-quality_D-S	ERP_test_chop	MMN100to250MeanAmplitude	2
[100.0	250.0]	-2.241	35	CPz	17	High-quality_D-S	ERP_test_chop	MMN100to250MeanAmplitude	2
[100.0	250.0]	-1.35	37	CP4	17	High-quality_D-S	ERP_test_chop	MMN100to250MeanAmplitude	2
[100.0	250.0]	-2.04	42	P3	17	High-quality_D-S	ERP_test_chop	MMN100to250MeanAmplitude	2
[100.0	250.0]	-2.122	44	Pz	17	High-quality_D-S	ERP_test_chop	MMN100to250MeanAmplitude	2
[100.0	250.0]	-1.502	46	P4	17	High-quality_D-S	ERP_test_chop	MMN100to250MeanAmplitude	2
[100.0	250.0]	-1.816	50	PO3	17	High-quality_D-S	ERP_test_chop	MMN100to250MeanAmplitude	2
[100.0	250.0]	-2.309	51	POz	17	High-quality_D-S	ERP_test_chop	MMN100to250MeanAmplitude	2
[100.0	250.0]	-1.925	52	PO4	17	High-quality_D-S	ERP_test_chop	MMN100to250MeanAmplitude	2
[100.0	250.0]	0.683	8	F3	18	Noise_D-S	ERP_test_chop	MMN100to250MeanAmplitude	2
[100.0	250.0]	0.678	10	Fz	18	Noise_D-S	ERP_test_chop	MMN100to250MeanAmplitude	2
[100.0	250.0]	0.777	12	F4	18	Noise_D-S	ERP_test_chop	MMN100to250MeanAmplitude	2
[100.0	250.0]	0.867	16	FC3	18	Noise_D-S	ERP_test_chop	MMN100to250MeanAmplitude	2
[100.0	250.0]	0.38	18	FCz	18	Noise_D-S	ERP_test_chop	MMN100to250MeanAmplitude	2
[100.0	250.0]	0.458	20	FC4	18	Noise_D-S	ERP_test_chop	MMN100to250MeanAmplitude	2
[100.0	250.0]	0.85	24	C3	18	Noise_D-S	ERP_test_chop	MMN100to250MeanAmplitude	2
[100.0	250.0]	0.021	26	Cz	18	Noise_D-S	ERP_test_chop	MMN100to250MeanAmplitude	2
[100.0	250.0]	-0.083	28	C4	18	Noise_D-S	ERP_test_chop	MMN100to250MeanAmplitude	2
[100.0	250.0]	1.372	33	CP3	18	Noise_D-S	ERP_test_chop	MMN100to250MeanAmplitude	2
[100.0	250.0]	0.124	35	CPz	18	Noise_D-S	ERP_test_chop	MMN100to250MeanAmplitude	2
[100.0	250.0]	-0.008	37	CP4	18	Noise_D-S	ERP_test_chop	MMN100to250MeanAmplitude	2
[100.0	250.0]	1.355	42	P3	18	Noise_D-S	ERP_test_chop	MMN100to250MeanAmplitude	2
[100.0	250.0]	0.366	44	Pz	18	Noise_D-S	ERP_test_chop	MMN100to250MeanAmplitude	2
[100.0	250.0]	0.194	46	P4	18	Noise_D-S	ERP_test_chop	MMN100to250MeanAmplitude	2
[100.0	250.0]	1.308	50	PO3	18	Noise_D-S	ERP_test_chop	MMN100to250MeanAmplitude	2
[100.0	250.0]	0.453	51	POz	18	Noise_D-S	ERP_test_chop	MMN100to250MeanAmplitude	2
[100.0	250.0]	0.636	52	PO4	18	Noise_D-S	ERP_test_chop	MMN100to250MeanAmplitude	2
[100.0	250.0]	0.735	8	F3	19	Channel_D-S	ERP_test_chop	MMN100to250MeanAmplitude	2
[100.0	250.0]	1.046	10	Fz	19	Channel_D-S	ERP_test_chop	MMN100to250MeanAmplitude	2
[100.0	250.0]	0.981	12	F4	19	Channel_D-S	ERP_test_chop	MMN100to250MeanAmplitude	2
[100.0	250.0]	0.525	16	FC3	19	Channel_D-S	ERP_test_chop	MMN100to250MeanAmplitude	2
[100.0	250.0]	0.47	18	FCz	19	Channel_D-S	ERP_test_chop	MMN100to250MeanAmplitude	2
[100.0	250.0]	0.462	20	FC4	19	Channel_D-S	ERP_test_chop	MMN100to250MeanAmplitude	2
[100.0	250.0]	-0.186	24	C3	19	Channel_D-S	ERP_test_chop	MMN100to250MeanAmplitude	2
[100.0	250.0]	-0.483	26	Cz	19	Channel_D-S	ERP_test_chop	MMN100to250MeanAmplitude	2
[100.0	250.0]	-0.269	28	C4	19	Channel_D-S	ERP_test_chop	MMN100to250MeanAmplitude	2
[100.0	250.0]	-0.766	33	CP3	19	Channel_D-S	ERP_test_chop	MMN100to250MeanAmplitude	2
[100.0	250.0]	-1.07	35	CPz	19	Channel_D-S	ERP_test_chop	MMN100to250MeanAmplitude	2
[100.0	250.0]	-0.531	37	CP4	19	Channel_D-S	ERP_test_chop	MMN100to250MeanAmplitude	2
[100.0	250.0]	-1.021	42	P3	19	Channel_D-S	ERP_test_chop	MMN100to250MeanAmplitude	2
[100.0	250.0]	-1.032	44	Pz	19	Channel_D-S	ERP_test_chop	MMN100to250MeanAmplitude	2
[100.0	250.0]	-0.406	46	P4	19	Channel_D-S	ERP_test_chop	MMN100to250MeanAmplitude	2
[100.0	250.0]	-0.89	50	PO3	19	Channel_D-S	ERP_test_chop	MMN100to250MeanAmplitude	2
[100.0	250.0]	-1.004	51	POz	19	Channel_D-S	ERP_test_chop	MMN100to250MeanAmplitude	2
[100.0	250.0]	-0.94	52	PO4	19	Channel_D-S	ERP_test_chop	MMN100to250MeanAmplitude	2
[100.0	250.0]	-0.05	8	F3	1	High-quality_Standard	ERP_test_chop	MMN100to250MeanAmplitude	3
[100.0	250.0]	-0.028	10	Fz	1	High-quality_Standard	ERP_test_chop	MMN100to250MeanAmplitude	3
[100.0	250.0]	-0.237	12	F4	1	High-quality_Standard	ERP_test_chop	MMN100to250MeanAmplitude	3
[100.0	250.0]	-0.237	16	FC3	1	High-quality_Standard	ERP_test_chop	MMN100to250MeanAmplitude	3
[100.0	250.0]	-0.08	18	FCz	1	High-quality_Standard	ERP_test_chop	MMN100to250MeanAmplitude	3
[100.0	250.0]	-0.26	20	FC4	1	High-quality_Standard	ERP_test_chop	MMN100to250MeanAmplitude	3
[100.0	250.0]	-0.416	24	C3	1	High-quality_Standard	ERP_test_chop	MMN100to250MeanAmplitude	3
[100.0	250.0]	-0.28	26	Cz	1	High-quality_Standard	ERP_test_chop	MMN100to250MeanAmplitude	3
[100.0	250.0]	-0.404	28	C4	1	High-quality_Standard	ERP_test_chop	MMN100to250MeanAmplitude	3
[100.0	250.0]	-0.644	33	CP3	1	High-quality_Standard	ERP_test_chop	MMN100to250MeanAmplitude	3
[100.0	250.0]	-0.283	35	CPz	1	High-quality_Standard	ERP_test_chop	MMN100to250MeanAmplitude	3
[100.0	250.0]	-0.561	37	CP4	1	High-quality_Standard	ERP_test_chop	MMN100to250MeanAmplitude	3
[100.0	250.0]	-0.437	42	P3	1	High-quality_Standard	ERP_test_chop	MMN100to250MeanAmplitude	3
[100.0	250.0]	-0.567	44	Pz	1	High-quality_Standard	ERP_test_chop	MMN100to250MeanAmplitude	3
[100.0	250.0]	-0.618	46	P4	1	High-quality_Standard	ERP_test_chop	MMN100to250MeanAmplitude	3
[100.0	250.0]	-0.49	50	PO3	1	High-quality_Standard	ERP_test_chop	MMN100to250MeanAmplitude	3
[100.0	250.0]	-0.616	51	POz	1	High-quality_Standard	ERP_test_chop	MMN100to250MeanAmplitude	3
[100.0	250.0]	-0.506	52	PO4	1	High-quality_Standard	ERP_test_chop	MMN100to250MeanAmplitude	3
[100.0	250.0]	-1.892	8	F3	2	High-quality_Deviant	ERP_test_chop	MMN100to250MeanAmplitude	3
[100.0	250.0]	-2.056	10	Fz	2	High-quality_Deviant	ERP_test_chop	MMN100to250MeanAmplitude	3
[100.0	250.0]	-1.94	12	F4	2	High-quality_Deviant	ERP_test_chop	MMN100to250MeanAmplitude	3
[100.0	250.0]	-1.703	16	FC3	2	High-quality_Deviant	ERP_test_chop	MMN100to250MeanAmplitude	3
[100.0	250.0]	-1.795	18	FCz	2	High-quality_Deviant	ERP_test_chop	MMN100to250MeanAmplitude	3
[100.0	250.0]	-2.205	20	FC4	2	High-quality_Deviant	ERP_test_chop	MMN100to250MeanAmplitude	3
[100.0	250.0]	-1.59	24	C3	2	High-quality_Deviant	ERP_test_chop	MMN100to250MeanAmplitude	3
[100.0	250.0]	-1.314	26	Cz	2	High-quality_Deviant	ERP_test_chop	MMN100to250MeanAmplitude	3
[100.0	250.0]	-1.89	28	C4	2	High-quality_Deviant	ERP_test_chop	MMN100to250MeanAmplitude	3
[100.0	250.0]	-1.411	33	CP3	2	High-quality_Deviant	ERP_test_chop	MMN100to250MeanAmplitude	3
[100.0	250.0]	-1.005	35	CPz	2	High-quality_Deviant	ERP_test_chop	MMN100to250MeanAmplitude	3
[100.0	250.0]	-2.279	37	CP4	2	High-quality_Deviant	ERP_test_chop	MMN100to250MeanAmplitude	3
[100.0	250.0]	-1.281	42	P3	2	High-quality_Deviant	ERP_test_chop	MMN100to250MeanAmplitude	3
[100.0	250.0]	-0.969	44	Pz	2	High-quality_Deviant	ERP_test_chop	MMN100to250MeanAmplitude	3
[100.0	250.0]	-1.761	46	P4	2	High-quality_Deviant	ERP_test_chop	MMN100to250MeanAmplitude	3
[100.0	250.0]	-0.482	50	PO3	2	High-quality_Deviant	ERP_test_chop	MMN100to250MeanAmplitude	3
[100.0	250.0]	-0.822	51	POz	2	High-quality_Deviant	ERP_test_chop	MMN100to250MeanAmplitude	3
[100.0	250.0]	-1.029	52	PO4	2	High-quality_Deviant	ERP_test_chop	MMN100to250MeanAmplitude	3
[100.0	250.0]	-0.399	8	F3	3	Noise_Standard	ERP_test_chop	MMN100to250MeanAmplitude	3
[100.0	250.0]	-0.433	10	Fz	3	Noise_Standard	ERP_test_chop	MMN100to250MeanAmplitude	3
[100.0	250.0]	-0.452	12	F4	3	Noise_Standard	ERP_test_chop	MMN100to250MeanAmplitude	3
[100.0	250.0]	-0.384	16	FC3	3	Noise_Standard	ERP_test_chop	MMN100to250MeanAmplitude	3
[100.0	250.0]	-0.253	18	FCz	3	Noise_Standard	ERP_test_chop	MMN100to250MeanAmplitude	3
[100.0	250.0]	-0.269	20	FC4	3	Noise_Standard	ERP_test_chop	MMN100to250MeanAmplitude	3
[100.0	250.0]	-0.7	24	C3	3	Noise_Standard	ERP_test_chop	MMN100to250MeanAmplitude	3
[100.0	250.0]	-0.331	26	Cz	3	Noise_Standard	ERP_test_chop	MMN100to250MeanAmplitude	3
[100.0	250.0]	-0.202	28	C4	3	Noise_Standard	ERP_test_chop	MMN100to250MeanAmplitude	3
[100.0	250.0]	-0.648	33	CP3	3	Noise_Standard	ERP_test_chop	MMN100to250MeanAmplitude	3
[100.0	250.0]	-0.701	35	CPz	3	Noise_Standard	ERP_test_chop	MMN100to250MeanAmplitude	3
[100.0	250.0]	-0.383	37	CP4	3	Noise_Standard	ERP_test_chop	MMN100to250MeanAmplitude	3
[100.0	250.0]	-0.661	42	P3	3	Noise_Standard	ERP_test_chop	MMN100to250MeanAmplitude	3
[100.0	250.0]	-0.464	44	Pz	3	Noise_Standard	ERP_test_chop	MMN100to250MeanAmplitude	3
[100.0	250.0]	-0.391	46	P4	3	Noise_Standard	ERP_test_chop	MMN100to250MeanAmplitude	3
[100.0	250.0]	-0.405	50	PO3	3	Noise_Standard	ERP_test_chop	MMN100to250MeanAmplitude	3
[100.0	250.0]	-0.6	51	POz	3	Noise_Standard	ERP_test_chop	MMN100to250MeanAmplitude	3
[100.0	250.0]	-0.478	52	PO4	3	Noise_Standard	ERP_test_chop	MMN100to250MeanAmplitude	3
[100.0	250.0]	-0.043	8	F3	4	Noise_Deviant	ERP_test_chop	MMN100to250MeanAmplitude	3
[100.0	250.0]	0.268	10	Fz	4	Noise_Deviant	ERP_test_chop	MMN100to250MeanAmplitude	3
[100.0	250.0]	0.536	12	F4	4	Noise_Deviant	ERP_test_chop	MMN100to250MeanAmplitude	3
[100.0	250.0]	-0.061	16	FC3	4	Noise_Deviant	ERP_test_chop	MMN100to250MeanAmplitude	3
[100.0	250.0]	0.198	18	FCz	4	Noise_Deviant	ERP_test_chop	MMN100to250MeanAmplitude	3
[100.0	250.0]	0.276	20	FC4	4	Noise_Deviant	ERP_test_chop	MMN100to250MeanAmplitude	3
[100.0	250.0]	-0.522	24	C3	4	Noise_Deviant	ERP_test_chop	MMN100to250MeanAmplitude	3
[100.0	250.0]	-0.137	26	Cz	4	Noise_Deviant	ERP_test_chop	MMN100to250MeanAmplitude	3
[100.0	250.0]	-0.193	28	C4	4	Noise_Deviant	ERP_test_chop	MMN100to250MeanAmplitude	3
[100.0	250.0]	-0.99	33	CP3	4	Noise_Deviant	ERP_test_chop	MMN100to250MeanAmplitude	3
[100.0	250.0]	-0.541	35	CPz	4	Noise_Deviant	ERP_test_chop	MMN100to250MeanAmplitude	3
[100.0	250.0]	-0.465	37	CP4	4	Noise_Deviant	ERP_test_chop	MMN100to250MeanAmplitude	3
[100.0	250.0]	-1.788	42	P3	4	Noise_Deviant	ERP_test_chop	MMN100to250MeanAmplitude	3
[100.0	250.0]	-1.595	44	Pz	4	Noise_Deviant	ERP_test_chop	MMN100to250MeanAmplitude	3
[100.0	250.0]	-1.225	46	P4	4	Noise_Deviant	ERP_test_chop	MMN100to250MeanAmplitude	3
[100.0	250.0]	-2.34	50	PO3	4	Noise_Deviant	ERP_test_chop	MMN100to250MeanAmplitude	3
[100.0	250.0]	-1.739	51	POz	4	Noise_Deviant	ERP_test_chop	MMN100to250MeanAmplitude	3
[100.0	250.0]	-1.237	52	PO4	4	Noise_Deviant	ERP_test_chop	MMN100to250MeanAmplitude	3
[100.0	250.0]	-0.149	8	F3	5	Channel_Standard	ERP_test_chop	MMN100to250MeanAmplitude	3
[100.0	250.0]	-0.1	10	Fz	5	Channel_Standard	ERP_test_chop	MMN100to250MeanAmplitude	3
[100.0	250.0]	-0.174	12	F4	5	Channel_Standard	ERP_test_chop	MMN100to250MeanAmplitude	3
[100.0	250.0]	-0.214	16	FC3	5	Channel_Standard	ERP_test_chop	MMN100to250MeanAmplitude	3
[100.0	250.0]	-0.141	18	FCz	5	Channel_Standard	ERP_test_chop	MMN100to250MeanAmplitude	3
[100.0	250.0]	-0.268	20	FC4	5	Channel_Standard	ERP_test_chop	MMN100to250MeanAmplitude	3
[100.0	250.0]	-0.273	24	C3	5	Channel_Standard	ERP_test_chop	MMN100to250MeanAmplitude	3
[100.0	250.0]	-0.193	26	Cz	5	Channel_Standard	ERP_test_chop	MMN100to250MeanAmplitude	3
[100.0	250.0]	-0.328	28	C4	5	Channel_Standard	ERP_test_chop	MMN100to250MeanAmplitude	3
[100.0	250.0]	-0.2	33	CP3	5	Channel_Standard	ERP_test_chop	MMN100to250MeanAmplitude	3
[100.0	250.0]	-0.092	35	CPz	5	Channel_Standard	ERP_test_chop	MMN100to250MeanAmplitude	3
[100.0	250.0]	-0.316	37	CP4	5	Channel_Standard	ERP_test_chop	MMN100to250MeanAmplitude	3
[100.0	250.0]	-0.275	42	P3	5	Channel_Standard	ERP_test_chop	MMN100to250MeanAmplitude	3
[100.0	250.0]	-0.114	44	Pz	5	Channel_Standard	ERP_test_chop	MMN100to250MeanAmplitude	3
[100.0	250.0]	-0.162	46	P4	5	Channel_Standard	ERP_test_chop	MMN100to250MeanAmplitude	3
[100.0	250.0]	-0.111	50	PO3	5	Channel_Standard	ERP_test_chop	MMN100to250MeanAmplitude	3
[100.0	250.0]	0.01	51	POz	5	Channel_Standard	ERP_test_chop	MMN100to250MeanAmplitude	3
[100.0	250.0]	-0.071	52	PO4	5	Channel_Standard	ERP_test_chop	MMN100to250MeanAmplitude	3
[100.0	250.0]	-1.017	8	F3	6	Channel_Deviant	ERP_test_chop	MMN100to250MeanAmplitude	3
[100.0	250.0]	-1.233	10	Fz	6	Channel_Deviant	ERP_test_chop	MMN100to250MeanAmplitude	3
[100.0	250.0]	-1.335	12	F4	6	Channel_Deviant	ERP_test_chop	MMN100to250MeanAmplitude	3
[100.0	250.0]	-1.158	16	FC3	6	Channel_Deviant	ERP_test_chop	MMN100to250MeanAmplitude	3
[100.0	250.0]	-1.33	18	FCz	6	Channel_Deviant	ERP_test_chop	MMN100to250MeanAmplitude	3
[100.0	250.0]	-1.256	20	FC4	6	Channel_Deviant	ERP_test_chop	MMN100to250MeanAmplitude	3
[100.0	250.0]	-1.156	24	C3	6	Channel_Deviant	ERP_test_chop	MMN100to250MeanAmplitude	3
[100.0	250.0]	-1.403	26	Cz	6	Channel_Deviant	ERP_test_chop	MMN100to250MeanAmplitude	3
[100.0	250.0]	-1.136	28	C4	6	Channel_Deviant	ERP_test_chop	MMN100to250MeanAmplitude	3
[100.0	250.0]	-1.799	33	CP3	6	Channel_Deviant	ERP_test_chop	MMN100to250MeanAmplitude	3
[100.0	250.0]	-1.374	35	CPz	6	Channel_Deviant	ERP_test_chop	MMN100to250MeanAmplitude	3
[100.0	250.0]	-0.866	37	CP4	6	Channel_Deviant	ERP_test_chop	MMN100to250MeanAmplitude	3
[100.0	250.0]	-0.448	42	P3	6	Channel_Deviant	ERP_test_chop	MMN100to250MeanAmplitude	3
[100.0	250.0]	-0.459	44	Pz	6	Channel_Deviant	ERP_test_chop	MMN100to250MeanAmplitude	3
[100.0	250.0]	-0.509	46	P4	6	Channel_Deviant	ERP_test_chop	MMN100to250MeanAmplitude	3
[100.0	250.0]	-0.375	50	PO3	6	Channel_Deviant	ERP_test_chop	MMN100to250MeanAmplitude	3
[100.0	250.0]	-0.659	51	POz	6	Channel_Deviant	ERP_test_chop	MMN100to250MeanAmplitude	3
[100.0	250.0]	-0.366	52	PO4	6	Channel_Deviant	ERP_test_chop	MMN100to250MeanAmplitude	3
[100.0	250.0]	-1.842	8	F3	17	High-quality_D-S	ERP_test_chop	MMN100to250MeanAmplitude	3
[100.0	250.0]	-2.028	10	Fz	17	High-quality_D-S	ERP_test_chop	MMN100to250MeanAmplitude	3
[100.0	250.0]	-1.703	12	F4	17	High-quality_D-S	ERP_test_chop	MMN100to250MeanAmplitude	3
[100.0	250.0]	-1.466	16	FC3	17	High-quality_D-S	ERP_test_chop	MMN100to250MeanAmplitude	3
[100.0	250.0]	-1.714	18	FCz	17	High-quality_D-S	ERP_test_chop	MMN100to250MeanAmplitude	3
[100.0	250.0]	-1.945	20	FC4	17	High-quality_D-S	ERP_test_chop	MMN100to250MeanAmplitude	3
[100.0	250.0]	-1.175	24	C3	17	High-quality_D-S	ERP_test_chop	MMN100to250MeanAmplitude	3
[100.0	250.0]	-1.034	26	Cz	17	High-quality_D-S	ERP_test_chop	MMN100to250MeanAmplitude	3
[100.0	250.0]	-1.486	28	C4	17	High-quality_D-S	ERP_test_chop	MMN100to250MeanAmplitude	3
[100.0	250.0]	-0.767	33	CP3	17	High-quality_D-S	ERP_test_chop	MMN100to250MeanAmplitude	3
[100.0	250.0]	-0.722	35	CPz	17	High-quality_D-S	ERP_test_chop	MMN100to250MeanAmplitude	3
[100.0	250.0]	-1.717	37	CP4	17	High-quality_D-S	ERP_test_chop	MMN100to250MeanAmplitude	3
[100.0	250.0]	-0.844	42	P3	17	High-quality_D-S	ERP_test_chop	MMN100to250MeanAmplitude	3
[100.0	250.0]	-0.402	44	Pz	17	High-quality_D-S	ERP_test_chop	MMN100to250MeanAmplitude	3
[100.0	250.0]	-1.144	46	P4	17	High-quality_D-S	ERP_test_chop	MMN100to250MeanAmplitude	3
[100.0	250.0]	0.007	50	PO3	17	High-quality_D-S	ERP_test_chop	MMN100to250MeanAmplitude	3
[100.0	250.0]	-0.206	51	POz	17	High-quality_D-S	ERP_test_chop	MMN100to250MeanAmplitude	3
[100.0	250.0]	-0.524	52	PO4	17	High-quality_D-S	ERP_test_chop	MMN100to250MeanAmplitude	3
[100.0	250.0]	0.356	8	F3	18	Noise_D-S	ERP_test_chop	MMN100to250MeanAmplitude	3
[100.0	250.0]	0.701	10	Fz	18	Noise_D-S	ERP_test_chop	MMN100to250MeanAmplitude	3
[100.0	250.0]	0.988	12	F4	18	Noise_D-S	ERP_test_chop	MMN100to250MeanAmplitude	3
[100.0	250.0]	0.323	16	FC3	18	Noise_D-S	ERP_test_chop	MMN100to250MeanAmplitude	3
[100.0	250.0]	0.451	18	FCz	18	Noise_D-S	ERP_test_chop	MMN100to250MeanAmplitude	3
[100.0	250.0]	0.545	20	FC4	18	Noise_D-S	ERP_test_chop	MMN100to250MeanAmplitude	3
[100.0	250.0]	0.178	24	C3	18	Noise_D-S	ERP_test_chop	MMN100to250MeanAmplitude	3
[100.0	250.0]	0.194	26	Cz	18	Noise_D-S	ERP_test_chop	MMN100to250MeanAmplitude	3
[100.0	250.0]	0.008	28	C4	18	Noise_D-S	ERP_test_chop	MMN100to250MeanAmplitude	3
[100.0	250.0]	-0.342	33	CP3	18	Noise_D-S	ERP_test_chop	MMN100to250MeanAmplitude	3
[100.0	250.0]	0.16	35	CPz	18	Noise_D-S	ERP_test_chop	MMN100to250MeanAmplitude	3
[100.0	250.0]	-0.082	37	CP4	18	Noise_D-S	ERP_test_chop	MMN100to250MeanAmplitude	3
[100.0	250.0]	-1.127	42	P3	18	Noise_D-S	ERP_test_chop	MMN100to250MeanAmplitude	3
[100.0	250.0]	-1.132	44	Pz	18	Noise_D-S	ERP_test_chop	MMN100to250MeanAmplitude	3
[100.0	250.0]	-0.834	46	P4	18	Noise_D-S	ERP_test_chop	MMN100to250MeanAmplitude	3
[100.0	250.0]	-1.935	50	PO3	18	Noise_D-S	ERP_test_chop	MMN100to250MeanAmplitude	3
[100.0	250.0]	-1.138	51	POz	18	Noise_D-S	ERP_test_chop	MMN100to250MeanAmplitude	3
[100.0	250.0]	-0.759	52	PO4	18	Noise_D-S	ERP_test_chop	MMN100to250MeanAmplitude	3
[100.0	250.0]	-0.868	8	F3	19	Channel_D-S	ERP_test_chop	MMN100to250MeanAmplitude	3
[100.0	250.0]	-1.133	10	Fz	19	Channel_D-S	ERP_test_chop	MMN100to250MeanAmplitude	3
[100.0	250.0]	-1.161	12	F4	19	Channel_D-S	ERP_test_chop	MMN100to250MeanAmplitude	3
[100.0	250.0]	-0.944	16	FC3	19	Channel_D-S	ERP_test_chop	MMN100to250MeanAmplitude	3
[100.0	250.0]	-1.189	18	FCz	19	Channel_D-S	ERP_test_chop	MMN100to250MeanAmplitude	3
[100.0	250.0]	-0.989	20	FC4	19	Channel_D-S	ERP_test_chop	MMN100to250MeanAmplitude	3
[100.0	250.0]	-0.884	24	C3	19	Channel_D-S	ERP_test_chop	MMN100to250MeanAmplitude	3
[100.0	250.0]	-1.21	26	Cz	19	Channel_D-S	ERP_test_chop	MMN100to250MeanAmplitude	3
[100.0	250.0]	-0.808	28	C4	19	Channel_D-S	ERP_test_chop	MMN100to250MeanAmplitude	3
[100.0	250.0]	-1.599	33	CP3	19	Channel_D-S	ERP_test_chop	MMN100to250MeanAmplitude	3
[100.0	250.0]	-1.282	35	CPz	19	Channel_D-S	ERP_test_chop	MMN100to250MeanAmplitude	3
[100.0	250.0]	-0.55	37	CP4	19	Channel_D-S	ERP_test_chop	MMN100to250MeanAmplitude	3
[100.0	250.0]	-0.174	42	P3	19	Channel_D-S	ERP_test_chop	MMN100to250MeanAmplitude	3
[100.0	250.0]	-0.345	44	Pz	19	Channel_D-S	ERP_test_chop	MMN100to250MeanAmplitude	3
[100.0	250.0]	-0.347	46	P4	19	Channel_D-S	ERP_test_chop	MMN100to250MeanAmplitude	3
[100.0	250.0]	-0.264	50	PO3	19	Channel_D-S	ERP_test_chop	MMN100to250MeanAmplitude	3
[100.0	250.0]	-0.669	51	POz	19	Channel_D-S	ERP_test_chop	MMN100to250MeanAmplitude	3
[100.0	250.0]	-0.294	52	PO4	19	Channel_D-S	ERP_test_chop	MMN100to250MeanAmplitude	3
[100.0	250.0]	0.83	8	F3	1	High-quality_Standard	ERP_test_chop	MMN100to250MeanAmplitude	4
[100.0	250.0]	1.472	10	Fz	1	High-quality_Standard	ERP_test_chop	MMN100to250MeanAmplitude	4
[100.0	250.0]	1.203	12	F4	1	High-quality_Standard	ERP_test_chop	MMN100to250MeanAmplitude	4
[100.0	250.0]	0.772	16	FC3	1	High-quality_Standard	ERP_test_chop	MMN100to250MeanAmplitude	4
[100.0	250.0]	1.245	18	FCz	1	High-quality_Standard	ERP_test_chop	MMN100to250MeanAmplitude	4
[100.0	250.0]	0.917	20	FC4	1	High-quality_Standard	ERP_test_chop	MMN100to250MeanAmplitude	4
[100.0	250.0]	0.425	24	C3	1	High-quality_Standard	ERP_test_chop	MMN100to250MeanAmplitude	4
[100.0	250.0]	0.748	26	Cz	1	High-quality_Standard	ERP_test_chop	MMN100to250MeanAmplitude	4
[100.0	250.0]	0.662	28	C4	1	High-quality_Standard	ERP_test_chop	MMN100to250MeanAmplitude	4
[100.0	250.0]	0.432	33	CP3	1	High-quality_Standard	ERP_test_chop	MMN100to250MeanAmplitude	4
[100.0	250.0]	0.4	35	CPz	1	High-quality_Standard	ERP_test_chop	MMN100to250MeanAmplitude	4
[100.0	250.0]	0.146	37	CP4	1	High-quality_Standard	ERP_test_chop	MMN100to250MeanAmplitude	4
[100.0	250.0]	0.228	42	P3	1	High-quality_Standard	ERP_test_chop	MMN100to250MeanAmplitude	4
[100.0	250.0]	0.437	44	Pz	1	High-quality_Standard	ERP_test_chop	MMN100to250MeanAmplitude	4
[100.0	250.0]	0.413	46	P4	1	High-quality_Standard	ERP_test_chop	MMN100to250MeanAmplitude	4
[100.0	250.0]	0.065	50	PO3	1	High-quality_Standard	ERP_test_chop	MMN100to250MeanAmplitude	4
[100.0	250.0]	0.207	51	POz	1	High-quality_Standard	ERP_test_chop	MMN100to250MeanAmplitude	4
[100.0	250.0]	0.211	52	PO4	1	High-quality_Standard	ERP_test_chop	MMN100to250MeanAmplitude	4
[100.0	250.0]	-0.652	8	F3	2	High-quality_Deviant	ERP_test_chop	MMN100to250MeanAmplitude	4
[100.0	250.0]	-1.332	10	Fz	2	High-quality_Deviant	ERP_test_chop	MMN100to250MeanAmplitude	4
[100.0	250.0]	-1.52	12	F4	2	High-quality_Deviant	ERP_test_chop	MMN100to250MeanAmplitude	4
[100.0	250.0]	-1.057	16	FC3	2	High-quality_Deviant	ERP_test_chop	MMN100to250MeanAmplitude	4
[100.0	250.0]	-0.622	18	FCz	2	High-quality_Deviant	ERP_test_chop	MMN100to250MeanAmplitude	4
[100.0	250.0]	-1.308	20	FC4	2	High-quality_Deviant	ERP_test_chop	MMN100to250MeanAmplitude	4
[100.0	250.0]	-1.607	24	C3	2	High-quality_Deviant	ERP_test_chop	MMN100to250MeanAmplitude	4
[100.0	250.0]	-1.448	26	Cz	2	High-quality_Deviant	ERP_test_chop	MMN100to250MeanAmplitude	4
[100.0	250.0]	-1.563	28	C4	2	High-quality_Deviant	ERP_test_chop	MMN100to250MeanAmplitude	4
[100.0	250.0]	-1.362	33	CP3	2	High-quality_Deviant	ERP_test_chop	MMN100to250MeanAmplitude	4
[100.0	250.0]	-0.706	35	CPz	2	High-quality_Deviant	ERP_test_chop	MMN100to250MeanAmplitude	4
[100.0	250.0]	-1.37	37	CP4	2	High-quality_Deviant	ERP_test_chop	MMN100to250MeanAmplitude	4
[100.0	250.0]	-1.388	42	P3	2	High-quality_Deviant	ERP_test_chop	MMN100to250MeanAmplitude	4
[100.0	250.0]	-1.445	44	Pz	2	High-quality_Deviant	ERP_test_chop	MMN100to250MeanAmplitude	4
[100.0	250.0]	-1.392	46	P4	2	High-quality_Deviant	ERP_test_chop	MMN100to250MeanAmplitude	4
[100.0	250.0]	-1.522	50	PO3	2	High-quality_Deviant	ERP_test_chop	MMN100to250MeanAmplitude	4
[100.0	250.0]	-0.978	51	POz	2	High-quality_Deviant	ERP_test_chop	MMN100to250MeanAmplitude	4
[100.0	250.0]	-0.715	52	PO4	2	High-quality_Deviant	ERP_test_chop	MMN100to250MeanAmplitude	4
[100.0	250.0]	0.437	8	F3	3	Noise_Standard	ERP_test_chop	MMN100to250MeanAmplitude	4
[100.0	250.0]	0.408	10	Fz	3	Noise_Standard	ERP_test_chop	MMN100to250MeanAmplitude	4
[100.0	250.0]	0.725	12	F4	3	Noise_Standard	ERP_test_chop	MMN100to250MeanAmplitude	4
[100.0	250.0]	0.44	16	FC3	3	Noise_Standard	ERP_test_chop	MMN100to250MeanAmplitude	4
[100.0	250.0]	0.757	18	FCz	3	Noise_Standard	ERP_test_chop	MMN100to250MeanAmplitude	4
[100.0	250.0]	0.574	20	FC4	3	Noise_Standard	ERP_test_chop	MMN100to250MeanAmplitude	4
[100.0	250.0]	0.515	24	C3	3	Noise_Standard	ERP_test_chop	MMN100to250MeanAmplitude	4
[100.0	250.0]	0.762	26	Cz	3	Noise_Standard	ERP_test_chop	MMN100to250MeanAmplitude	4
[100.0	250.0]	0.546	28	C4	3	Noise_Standard	ERP_test_chop	MMN100to250MeanAmplitude	4
[100.0	250.0]	0.415	33	CP3	3	Noise_Standard	ERP_test_chop	MMN100to250MeanAmplitude	4
[100.0	250.0]	0.071	35	CPz	3	Noise_Standard	ERP_test_chop	MMN100to250MeanAmplitude	4
[100.0	250.0]	0.183	37	CP4	3	Noise_Standard	ERP_test_chop	MMN100to250MeanAmplitude	4
[100.0	250.0]	0.294	42	P3	3	Noise_Standard	ERP_test_chop	MMN100to250MeanAmplitude	4
[100.0	250.0]	0.483	44	Pz	3	Noise_Standard	ERP_test_chop	MMN100to250MeanAmplitude	4
[100.0	250.0]	0.133	46	P4	3	Noise_Standard	ERP_test_chop	MMN100to250MeanAmplitude	4
[100.0	250.0]	-0.12	50	PO3	3	Noise_Standard	ERP_test_chop	MMN100to250MeanAmplitude	4
[100.0	250.0]	0.046	51	POz	3	Noise_Standard	ERP_test_chop	MMN100to250MeanAmplitude	4
[100.0	250.0]	-0.041	52	PO4	3	Noise_Standard	ERP_test_chop	MMN100to250MeanAmplitude	4
[100.0	250.0]	1.207	8	F3	4	Noise_Deviant	ERP_test_chop	MMN100to250MeanAmplitude	4
[100.0	250.0]	1.444	10	Fz	4	Noise_Deviant	ERP_test_chop	MMN100to250MeanAmplitude	4
[100.0	250.0]	0.215	12	F4	4	Noise_Deviant	ERP_test_chop	MMN100to250MeanAmplitude	4
[100.0	250.0]	0.571	16	FC3	4	Noise_Deviant	ERP_test_chop	MMN100to250MeanAmplitude	4
[100.0	250.0]	1.223	18	FCz	4	Noise_Deviant	ERP_test_chop	MMN100to250MeanAmplitude	4
[100.0	250.0]	0.743	20	FC4	4	Noise_Deviant	ERP_test_chop	MMN100to250MeanAmplitude	4
[100.0	250.0]	1.03	24	C3	4	Noise_Deviant	ERP_test_chop	MMN100to250MeanAmplitude	4
[100.0	250.0]	0.368	26	Cz	4	Noise_Deviant	ERP_test_chop	MMN100to250MeanAmplitude	4
[100.0	250.0]	0.538	28	C4	4	Noise_Deviant	ERP_test_chop	MMN100to250MeanAmplitude	4
[100.0	250.0]	-0.076	33	CP3	4	Noise_Deviant	ERP_test_chop	MMN100to250MeanAmplitude	4
[100.0	250.0]	-0.032	35	CPz	4	Noise_Deviant	ERP_test_chop	MMN100to250MeanAmplitude	4
[100.0	250.0]	0.771	37	CP4	4	Noise_Deviant	ERP_test_chop	MMN100to250MeanAmplitude	4
[100.0	250.0]	-0.31	42	P3	4	Noise_Deviant	ERP_test_chop	MMN100to250MeanAmplitude	4
[100.0	250.0]	-0.022	44	Pz	4	Noise_Deviant	ERP_test_chop	MMN100to250MeanAmplitude	4
[100.0	250.0]	0.074	46	P4	4	Noise_Deviant	ERP_test_chop	MMN100to250MeanAmplitude	4
[100.0	250.0]	-0.488	50	PO3	4	Noise_Deviant	ERP_test_chop	MMN100to250MeanAmplitude	4
[100.0	250.0]	-0.245	51	POz	4	Noise_Deviant	ERP_test_chop	MMN100to250MeanAmplitude	4
[100.0	250.0]	-0.343	52	PO4	4	Noise_Deviant	ERP_test_chop	MMN100to250MeanAmplitude	4
[100.0	250.0]	0.945	8	F3	5	Channel_Standard	ERP_test_chop	MMN100to250MeanAmplitude	4
[100.0	250.0]	0.748	10	Fz	5	Channel_Standard	ERP_test_chop	MMN100to250MeanAmplitude	4
[100.0	250.0]	0.728	12	F4	5	Channel_Standard	ERP_test_chop	MMN100to250MeanAmplitude	4
[100.0	250.0]	0.829	16	FC3	5	Channel_Standard	ERP_test_chop	MMN100to250MeanAmplitude	4
[100.0	250.0]	0.959	18	FCz	5	Channel_Standard	ERP_test_chop	MMN100to250MeanAmplitude	4
[100.0	250.0]	0.826	20	FC4	5	Channel_Standard	ERP_test_chop	MMN100to250MeanAmplitude	4
[100.0	250.0]	0.45	24	C3	5	Channel_Standard	ERP_test_chop	MMN100to250MeanAmplitude	4
[100.0	250.0]	0.429	26	Cz	5	Channel_Standard	ERP_test_chop	MMN100to250MeanAmplitude	4
[100.0	250.0]	0.454	28	C4	5	Channel_Standard	ERP_test_chop	MMN100to250MeanAmplitude	4
[100.0	250.0]	0.276	33	CP3	5	Channel_Standard	ERP_test_chop	MMN100to250MeanAmplitude	4
[100.0	250.0]	0.594	35	CPz	5	Channel_Standard	ERP_test_chop	MMN100to250MeanAmplitude	4
[100.0	250.0]	0.784	37	CP4	5	Channel_Standard	ERP_test_chop	MMN100to250MeanAmplitude	4
[100.0	250.0]	0.178	42	P3	5	Channel_Standard	ERP_test_chop	MMN100to250MeanAmplitude	4
[100.0	250.0]	0.084	44	Pz	5	Channel_Standard	ERP_test_chop	MMN100to250MeanAmplitude	4
[100.0	250.0]	-0.155	46	P4	5	Channel_Standard	ERP_test_chop	MMN100to250MeanAmplitude	4
[100.0	250.0]	0.099	50	PO3	5	Channel_Standard	ERP_test_chop	MMN100to250MeanAmplitude	4
[100.0	250.0]	0.132	51	POz	5	Channel_Standard	ERP_test_chop	MMN100to250MeanAmplitude	4
[100.0	250.0]	-0.13	52	PO4	5	Channel_Standard	ERP_test_chop	MMN100to250MeanAmplitude	4
[100.0	250.0]	-1.802	8	F3	6	Channel_Deviant	ERP_test_chop	MMN100to250MeanAmplitude	4
[100.0	250.0]	-1.265	10	Fz	6	Channel_Deviant	ERP_test_chop	MMN100to250MeanAmplitude	4
[100.0	250.0]	-1.586	12	F4	6	Channel_Deviant	ERP_test_chop	MMN100to250MeanAmplitude	4
[100.0	250.0]	-1.826	16	FC3	6	Channel_Deviant	ERP_test_chop	MMN100to250MeanAmplitude	4
[100.0	250.0]	-0.933	18	FCz	6	Channel_Deviant	ERP_test_chop	MMN100to250MeanAmplitude	4
[100.0	250.0]	-1.21	20	FC4	6	Channel_Deviant	ERP_test_chop	MMN100to250MeanAmplitude	4
[100.0	250.0]	-1.079	24	C3	6	Channel_Deviant	ERP_test_chop	MMN100to250MeanAmplitude	4
[100.0	250.0]	-1.327	26	Cz	6	Channel_Deviant	ERP_test_chop	MMN100to250MeanAmplitude	4
[100.0	250.0]	-1.158	28	C4	6	Channel_Deviant	ERP_test_chop	MMN100to250MeanAmplitude	4
[100.0	250.0]	-1.425	33	CP3	6	Channel_Deviant	ERP_test_chop	MMN100to250MeanAmplitude	4
[100.0	250.0]	-1.609	35	CPz	6	Channel_Deviant	ERP_test_chop	MMN100to250MeanAmplitude	4
[100.0	250.0]	-1.52	37	CP4	6	Channel_Deviant	ERP_test_chop	MMN100to250MeanAmplitude	4
[100.0	250.0]	-0.866	42	P3	6	Channel_Deviant	ERP_test_chop	MMN100to250MeanAmplitude	4
[100.0	250.0]	-0.747	44	Pz	6	Channel_Deviant	ERP_test_chop	MMN100to250MeanAmplitude	4
[100.0	250.0]	0.104	46	P4	6	Channel_Deviant	ERP_test_chop	MMN100to250MeanAmplitude	4
[100.0	250.0]	-0.154	50	PO3	6	Channel_Deviant	ERP_test_chop	MMN100to250MeanAmplitude	4
[100.0	250.0]	0.155	51	POz	6	Channel_Deviant	ERP_test_chop	MMN100to250MeanAmplitude	4
[100.0	250.0]	0.117	52	PO4	6	Channel_Deviant	ERP_test_chop	MMN100to250MeanAmplitude	4
[100.0	250.0]	-1.482	8	F3	17	High-quality_D-S	ERP_test_chop	MMN100to250MeanAmplitude	4
[100.0	250.0]	-2.804	10	Fz	17	High-quality_D-S	ERP_test_chop	MMN100to250MeanAmplitude	4
[100.0	250.0]	-2.723	12	F4	17	High-quality_D-S	ERP_test_chop	MMN100to250MeanAmplitude	4
[100.0	250.0]	-1.828	16	FC3	17	High-quality_D-S	ERP_test_chop	MMN100to250MeanAmplitude	4
[100.0	250.0]	-1.867	18	FCz	17	High-quality_D-S	ERP_test_chop	MMN100to250MeanAmplitude	4
[100.0	250.0]	-2.225	20	FC4	17	High-quality_D-S	ERP_test_chop	MMN100to250MeanAmplitude	4
[100.0	250.0]	-2.032	24	C3	17	High-quality_D-S	ERP_test_chop	MMN100to250MeanAmplitude	4
[100.0	250.0]	-2.196	26	Cz	17	High-quality_D-S	ERP_test_chop	MMN100to250MeanAmplitude	4
[100.0	250.0]	-2.225	28	C4	17	High-quality_D-S	ERP_test_chop	MMN100to250MeanAmplitude	4
[100.0	250.0]	-1.794	33	CP3	17	High-quality_D-S	ERP_test_chop	MMN100to250MeanAmplitude	4
[100.0	250.0]	-1.107	35	CPz	17	High-quality_D-S	ERP_test_chop	MMN100to250MeanAmplitude	4
[100.0	250.0]	-1.516	37	CP4	17	High-quality_D-S	ERP_test_chop	MMN100to250MeanAmplitude	4
[100.0	250.0]	-1.616	42	P3	17	High-quality_D-S	ERP_test_chop	MMN100to250MeanAmplitude	4
[100.0	250.0]	-1.882	44	Pz	17	High-quality_D-S	ERP_test_chop	MMN100to250MeanAmplitude	4
[100.0	250.0]	-1.805	46	P4	17	High-quality_D-S	ERP_test_chop	MMN100to250MeanAmplitude	4
[100.0	250.0]	-1.587	50	PO3	17	High-quality_D-S	ERP_test_chop	MMN100to250MeanAmplitude	4
[100.0	250.0]	-1.184	51	POz	17	High-quality_D-S	ERP_test_chop	MMN100to250MeanAmplitude	4
[100.0	250.0]	-0.926	52	PO4	17	High-quality_D-S	ERP_test_chop	MMN100to250MeanAmplitude	4
[100.0	250.0]	0.77	8	F3	18	Noise_D-S	ERP_test_chop	MMN100to250MeanAmplitude	4
[100.0	250.0]	1.036	10	Fz	18	Noise_D-S	ERP_test_chop	MMN100to250MeanAmplitude	4
[100.0	250.0]	-0.51	12	F4	18	Noise_D-S	ERP_test_chop	MMN100to250MeanAmplitude	4
[100.0	250.0]	0.131	16	FC3	18	Noise_D-S	ERP_test_chop	MMN100to250MeanAmplitude	4
[100.0	250.0]	0.466	18	FCz	18	Noise_D-S	ERP_test_chop	MMN100to250MeanAmplitude	4
[100.0	250.0]	0.169	20	FC4	18	Noise_D-S	ERP_test_chop	MMN100to250MeanAmplitude	4
[100.0	250.0]	0.514	24	C3	18	Noise_D-S	ERP_test_chop	MMN100to250MeanAmplitude	4
[100.0	250.0]	-0.394	26	Cz	18	Noise_D-S	ERP_test_chop	MMN100to250MeanAmplitude	4
[100.0	250.0]	-0.007	28	C4	18	Noise_D-S	ERP_test_chop	MMN100to250MeanAmplitude	4
[100.0	250.0]	-0.492	33	CP3	18	Noise_D-S	ERP_test_chop	MMN100to250MeanAmplitude	4
[100.0	250.0]	-0.103	35	CPz	18	Noise_D-S	ERP_test_chop	MMN100to250MeanAmplitude	4
[100.0	250.0]	0.587	37	CP4	18	Noise_D-S	ERP_test_chop	MMN100to250MeanAmplitude	4
[100.0	250.0]	-0.604	42	P3	18	Noise_D-S	ERP_test_chop	MMN100to250MeanAmplitude	4
[100.0	250.0]	-0.504	44	Pz	18	Noise_D-S	ERP_test_chop	MMN100to250MeanAmplitude	4
[100.0	250.0]	-0.059	46	P4	18	Noise_D-S	ERP_test_chop	MMN100to250MeanAmplitude	4
[100.0	250.0]	-0.367	50	PO3	18	Noise_D-S	ERP_test_chop	MMN100to250MeanAmplitude	4
[100.0	250.0]	-0.291	51	POz	18	Noise_D-S	ERP_test_chop	MMN100to250MeanAmplitude	4
[100.0	250.0]	-0.302	52	PO4	18	Noise_D-S	ERP_test_chop	MMN100to250MeanAmplitude	4
[100.0	250.0]	-2.747	8	F3	19	Channel_D-S	ERP_test_chop	MMN100to250MeanAmplitude	4
[100.0	250.0]	-2.013	10	Fz	19	Channel_D-S	ERP_test_chop	MMN100to250MeanAmplitude	4
[100.0	250.0]	-2.314	12	F4	19	Channel_D-S	ERP_test_chop	MMN100to250MeanAmplitude	4
[100.0	250.0]	-2.655	16	FC3	19	Channel_D-S	ERP_test_chop	MMN100to250MeanAmplitude	4
[100.0	250.0]	-1.891	18	FCz	19	Channel_D-S	ERP_test_chop	MMN100to250MeanAmplitude	4
[100.0	250.0]	-2.035	20	FC4	19	Channel_D-S	ERP_test_chop	MMN100to250MeanAmplitude	4
[100.0	250.0]	-1.529	24	C3	19	Channel_D-S	ERP_test_chop	MMN100to250MeanAmplitude	4
[100.0	250.0]	-1.756	26	Cz	19	Channel_D-S	ERP_test_chop	MMN100to250MeanAmplitude	4
[100.0	250.0]	-1.612	28	C4	19	Channel_D-S	ERP_test_chop	MMN100to250MeanAmplitude	4
[100.0	250.0]	-1.701	33	CP3	19	Channel_D-S	ERP_test_chop	MMN100to250MeanAmplitude	4
[100.0	250.0]	-2.203	35	CPz	19	Channel_D-S	ERP_test_chop	MMN100to250MeanAmplitude	4
[100.0	250.0]	-2.304	37	CP4	19	Channel_D-S	ERP_test_chop	MMN100to250MeanAmplitude	4
[100.0	250.0]	-1.045	42	P3	19	Channel_D-S	ERP_test_chop	MMN100to250MeanAmplitude	4
[100.0	250.0]	-0.831	44	Pz	19	Channel_D-S	ERP_test_chop	MMN100to250MeanAmplitude	4
[100.0	250.0]	0.259	46	P4	19	Channel_D-S	ERP_test_chop	MMN100to250MeanAmplitude	4
[100.0	250.0]	-0.253	50	PO3	19	Channel_D-S	ERP_test_chop	MMN100to250MeanAmplitude	4
[100.0	250.0]	0.023	51	POz	19	Channel_D-S	ERP_test_chop	MMN100to250MeanAmplitude	4
[100.0	250.0]	0.247	52	PO4	19	Channel_D-S	ERP_test_chop	MMN100to250MeanAmplitude	4
[100.0	250.0]	0.637	8	F3	1	High-quality_Standard	ERP_test_chop	MMN100to250MeanAmplitude	5
[100.0	250.0]	0.993	10	Fz	1	High-quality_Standard	ERP_test_chop	MMN100to250MeanAmplitude	5
[100.0	250.0]	0.785	12	F4	1	High-quality_Standard	ERP_test_chop	MMN100to250MeanAmplitude	5
[100.0	250.0]	0.533	16	FC3	1	High-quality_Standard	ERP_test_chop	MMN100to250MeanAmplitude	5
[100.0	250.0]	0.736	18	FCz	1	High-quality_Standard	ERP_test_chop	MMN100to250MeanAmplitude	5
[100.0	250.0]	0.642	20	FC4	1	High-quality_Standard	ERP_test_chop	MMN100to250MeanAmplitude	5
[100.0	250.0]	0.21	24	C3	1	High-quality_Standard	ERP_test_chop	MMN100to250MeanAmplitude	5
[100.0	250.0]	0.282	26	Cz	1	High-quality_Standard	ERP_test_chop	MMN100to250MeanAmplitude	5
[100.0	250.0]	0.195	28	C4	1	High-quality_Standard	ERP_test_chop	MMN100to250MeanAmplitude	5
[100.0	250.0]	-0.044	33	CP3	1	High-quality_Standard	ERP_test_chop	MMN100to250MeanAmplitude	5
[100.0	250.0]	-0.004	35	CPz	1	High-quality_Standard	ERP_test_chop	MMN100to250MeanAmplitude	5
[100.0	250.0]	-0.102	37	CP4	1	High-quality_Standard	ERP_test_chop	MMN100to250MeanAmplitude	5
[100.0	250.0]	-0.157	42	P3	1	High-quality_Standard	ERP_test_chop	MMN100to250MeanAmplitude	5
[100.0	250.0]	-0.267	44	Pz	1	High-quality_Standard	ERP_test_chop	MMN100to250MeanAmplitude	5
[100.0	250.0]	0.076	46	P4	1	High-quality_Standard	ERP_test_chop	MMN100to250MeanAmplitude	5
[100.0	250.0]	-0.398	50	PO3	1	High-quality_Standard	ERP_test_chop	MMN100to250MeanAmplitude	5
[100.0	250.0]	-0.225	51	POz	1	High-quality_Standard	ERP_test_chop	MMN100to250MeanAmplitude	5
[100.0	250.0]	-0.293	52	PO4	1	High-quality_Standard	ERP_test_chop	MMN100to250MeanAmplitude	5
[100.0	250.0]	-0.665	8	F3	2	High-quality_Deviant	ERP_test_chop	MMN100to250MeanAmplitude	5
[100.0	250.0]	-0.345	10	Fz	2	High-quality_Deviant	ERP_test_chop	MMN100to250MeanAmplitude	5
[100.0	250.0]	0.004	12	F4	2	High-quality_Deviant	ERP_test_chop	MMN100to250MeanAmplitude	5
[100.0	250.0]	-0.991	16	FC3	2	High-quality_Deviant	ERP_test_chop	MMN100to250MeanAmplitude	5
[100.0	250.0]	-1.475	18	FCz	2	High-quality_Deviant	ERP_test_chop	MMN100to250MeanAmplitude	5
[100.0	250.0]	0.23	20	FC4	2	High-quality_Deviant	ERP_test_chop	MMN100to250MeanAmplitude	5
[100.0	250.0]	-1.455	24	C3	2	High-quality_Deviant	ERP_test_chop	MMN100to250MeanAmplitude	5
[100.0	250.0]	-1.505	26	Cz	2	High-quality_Deviant	ERP_test_chop	MMN100to250MeanAmplitude	5
[100.0	250.0]	-1.156	28	C4	2	High-quality_Deviant	ERP_test_chop	MMN100to250MeanAmplitude	5
[100.0	250.0]	-1.716	33	CP3	2	High-quality_Deviant	ERP_test_chop	MMN100to250MeanAmplitude	5
[100.0	250.0]	-1.531	35	CPz	2	High-quality_Deviant	ERP_test_chop	MMN100to250MeanAmplitude	5
[100.0	250.0]	-1.715	37	CP4	2	High-quality_Deviant	ERP_test_chop	MMN100to250MeanAmplitude	5
[100.0	250.0]	-1.741	42	P3	2	High-quality_Deviant	ERP_test_chop	MMN100to250MeanAmplitude	5
[100.0	250.0]	-1.812	44	Pz	2	High-quality_Deviant	ERP_test_chop	MMN100to250MeanAmplitude	5
[100.0	250.0]	-1.86	46	P4	2	High-quality_Deviant	ERP_test_chop	MMN100to250MeanAmplitude	5
[100.0	250.0]	-1.32	50	PO3	2	High-quality_Deviant	ERP_test_chop	MMN100to250MeanAmplitude	5
[100.0	250.0]	-1.528	51	POz	2	High-quality_Deviant	ERP_test_chop	MMN100to250MeanAmplitude	5
[100.0	250.0]	-1.41	52	PO4	2	High-quality_Deviant	ERP_test_chop	MMN100to250MeanAmplitude	5
[100.0	250.0]	1.088	8	F3	3	Noise_Standard	ERP_test_chop	MMN100to250MeanAmplitude	5
[100.0	250.0]	1.459	10	Fz	3	Noise_Standard	ERP_test_chop	MMN100to250MeanAmplitude	5
[100.0	250.0]	1.308	12	F4	3	Noise_Standard	ERP_test_chop	MMN100to250MeanAmplitude	5
[100.0	250.0]	1.004	16	FC3	3	Noise_Standard	ERP_test_chop	MMN100to250MeanAmplitude	5
[100.0	250.0]	1.677	18	FCz	3	Noise_Standard	ERP_test_chop	MMN100to250MeanAmplitude	5
[100.0	250.0]	1.081	20	FC4	3	Noise_Standard	ERP_test_chop	MMN100to250MeanAmplitude	5
[100.0	250.0]	0.805	24	C3	3	Noise_Standard	ERP_test_chop	MMN100to250MeanAmplitude	5
[100.0	250.0]	1.159	26	Cz	3	Noise_Standard	ERP_test_chop	MMN100to250MeanAmplitude	5
[100.0	250.0]	0.686	28	C4	3	Noise_Standard	ERP_test_chop	MMN100to250MeanAmplitude	5
[100.0	250.0]	0.605	33	CP3	3	Noise_Standard	ERP_test_chop	MMN100to250MeanAmplitude	5
[100.0	250.0]	0.863	35	CPz	3	Noise_Standard	ERP_test_chop	MMN100to250MeanAmplitude	5
[100.0	250.0]	0.583	37	CP4	3	Noise_Standard	ERP_test_chop	MMN100to250MeanAmplitude	5
[100.0	250.0]	0.278	42	P3	3	Noise_Standard	ERP_test_chop	MMN100to250MeanAmplitude	5
[100.0	250.0]	0.18	44	Pz	3	Noise_Standard	ERP_test_chop	MMN100to250MeanAmplitude	5
[100.0	250.0]	-0.165	46	P4	3	Noise_Standard	ERP_test_chop	MMN100to250MeanAmplitude	5
[100.0	250.0]	-0.118	50	PO3	3	Noise_Standard	ERP_test_chop	MMN100to250MeanAmplitude	5
[100.0	250.0]	-0.042	51	POz	3	Noise_Standard	ERP_test_chop	MMN100to250MeanAmplitude	5
[100.0	250.0]	-0.266	52	PO4	3	Noise_Standard	ERP_test_chop	MMN100to250MeanAmplitude	5
[100.0	250.0]	0.261	8	F3	4	Noise_Deviant	ERP_test_chop	MMN100to250MeanAmplitude	5
[100.0	250.0]	0.802	10	Fz	4	Noise_Deviant	ERP_test_chop	MMN100to250MeanAmplitude	5
[100.0	250.0]	0.354	12	F4	4	Noise_Deviant	ERP_test_chop	MMN100to250MeanAmplitude	5
[100.0	250.0]	0.317	16	FC3	4	Noise_Deviant	ERP_test_chop	MMN100to250MeanAmplitude	5
[100.0	250.0]	0.313	18	FCz	4	Noise_Deviant	ERP_test_chop	MMN100to250MeanAmplitude	5
[100.0	250.0]	0.032	20	FC4	4	Noise_Deviant	ERP_test_chop	MMN100to250MeanAmplitude	5
[100.0	250.0]	0.078	24	C3	4	Noise_Deviant	ERP_test_chop	MMN100to250MeanAmplitude	5
[100.0	250.0]	0.278	26	Cz	4	Noise_Deviant	ERP_test_chop	MMN100to250MeanAmplitude	5
[100.0	250.0]	0.452	28	C4	4	Noise_Deviant	ERP_test_chop	MMN100to250MeanAmplitude	5
[100.0	250.0]	-0.359	33	CP3	4	Noise_Deviant	ERP_test_chop	MMN100to250MeanAmplitude	5
[100.0	250.0]	0.529	35	CPz	4	Noise_Deviant	ERP_test_chop	MMN100to250MeanAmplitude	5
[100.0	250.0]	0.193	37	CP4	4	Noise_Deviant	ERP_test_chop	MMN100to250MeanAmplitude	5
[100.0	250.0]	-0.331	42	P3	4	Noise_Deviant	ERP_test_chop	MMN100to250MeanAmplitude	5
[100.0	250.0]	-0.026	44	Pz	4	Noise_Deviant	ERP_test_chop	MMN100to250MeanAmplitude	5
[100.0	250.0]	0.162	46	P4	4	Noise_Deviant	ERP_test_chop	MMN100to250MeanAmplitude	5
[100.0	250.0]	-0.124	50	PO3	4	Noise_Deviant	ERP_test_chop	MMN100to250MeanAmplitude	5
[100.0	250.0]	0.031	51	POz	4	Noise_Deviant	ERP_test_chop	MMN100to250MeanAmplitude	5
[100.0	250.0]	0.373	52	PO4	4	Noise_Deviant	ERP_test_chop	MMN100to250MeanAmplitude	5
[100.0	250.0]	1.196	8	F3	5	Channel_Standard	ERP_test_chop	MMN100to250MeanAmplitude	5
[100.0	250.0]	1.579	10	Fz	5	Channel_Standard	ERP_test_chop	MMN100to250MeanAmplitude	5
[100.0	250.0]	1.446	12	F4	5	Channel_Standard	ERP_test_chop	MMN100to250MeanAmplitude	5
[100.0	250.0]	1.124	16	FC3	5	Channel_Standard	ERP_test_chop	MMN100to250MeanAmplitude	5
[100.0	250.0]	1.294	18	FCz	5	Channel_Standard	ERP_test_chop	MMN100to250MeanAmplitude	5
[100.0	250.0]	1.27	20	FC4	5	Channel_Standard	ERP_test_chop	MMN100to250MeanAmplitude	5
[100.0	250.0]	0.779	24	C3	5	Channel_Standard	ERP_test_chop	MMN100to250MeanAmplitude	5
[100.0	250.0]	0.698	26	Cz	5	Channel_Standard	ERP_test_chop	MMN100to250MeanAmplitude	5
[100.0	250.0]	0.696	28	C4	5	Channel_Standard	ERP_test_chop	MMN100to250MeanAmplitude	5
[100.0	250.0]	0.247	33	CP3	5	Channel_Standard	ERP_test_chop	MMN100to250MeanAmplitude	5
[100.0	250.0]	0.29	35	CPz	5	Channel_Standard	ERP_test_chop	MMN100to250MeanAmplitude	5
[100.0	250.0]	0.391	37	CP4	5	Channel_Standard	ERP_test_chop	MMN100to250MeanAmplitude	5
[100.0	250.0]	-0.043	42	P3	5	Channel_Standard	ERP_test_chop	MMN100to250MeanAmplitude	5
[100.0	250.0]	0.112	44	Pz	5	Channel_Standard	ERP_test_chop	MMN100to250MeanAmplitude	5
[100.0	250.0]	0.224	46	P4	5	Channel_Standard	ERP_test_chop	MMN100to250MeanAmplitude	5
[100.0	250.0]	-0.127	50	PO3	5	Channel_Standard	ERP_test_chop	MMN100to250MeanAmplitude	5
[100.0	250.0]	0.062	51	POz	5	Channel_Standard	ERP_test_chop	MMN100to250MeanAmplitude	5
[100.0	250.0]	-0.163	52	PO4	5	Channel_Standard	ERP_test_chop	MMN100to250MeanAmplitude	5
[100.0	250.0]	3.473	8	F3	6	Channel_Deviant	ERP_test_chop	MMN100to250MeanAmplitude	5
[100.0	250.0]	4.308	10	Fz	6	Channel_Deviant	ERP_test_chop	MMN100to250MeanAmplitude	5
[100.0	250.0]	3.351	12	F4	6	Channel_Deviant	ERP_test_chop	MMN100to250MeanAmplitude	5
[100.0	250.0]	3.201	16	FC3	6	Channel_Deviant	ERP_test_chop	MMN100to250MeanAmplitude	5
[100.0	250.0]	3.721	18	FCz	6	Channel_Deviant	ERP_test_chop	MMN100to250MeanAmplitude	5
[100.0	250.0]	3.262	20	FC4	6	Channel_Deviant	ERP_test_chop	MMN100to250MeanAmplitude	5
[100.0	250.0]	2.626	24	C3	6	Channel_Deviant	ERP_test_chop	MMN100to250MeanAmplitude	5
[100.0	250.0]	2.881	26	Cz	6	Channel_Deviant	ERP_test_chop	MMN100to250MeanAmplitude	5
[100.0	250.0]	1.796	28	C4	6	Channel_Deviant	ERP_test_chop	MMN100to250MeanAmplitude	5
[100.0	250.0]	2.212	33	CP3	6	Channel_Deviant	ERP_test_chop	MMN100to250MeanAmplitude	5
[100.0	250.0]	2.066	35	CPz	6	Channel_Deviant	ERP_test_chop	MMN100to250MeanAmplitude	5
[100.0	250.0]	0.946	37	CP4	6	Channel_Deviant	ERP_test_chop	MMN100to250MeanAmplitude	5
[100.0	250.0]	1.353	42	P3	6	Channel_Deviant	ERP_test_chop	MMN100to250MeanAmplitude	5
[100.0	250.0]	1.513	44	Pz	6	Channel_Deviant	ERP_test_chop	MMN100to250MeanAmplitude	5
[100.0	250.0]	0.839	46	P4	6	Channel_Deviant	ERP_test_chop	MMN100to250MeanAmplitude	5
[100.0	250.0]	0.671	50	PO3	6	Channel_Deviant	ERP_test_chop	MMN100to250MeanAmplitude	5
[100.0	250.0]	0.785	51	POz	6	Channel_Deviant	ERP_test_chop	MMN100to250MeanAmplitude	5
[100.0	250.0]	0.39	52	PO4	6	Channel_Deviant	ERP_test_chop	MMN100to250MeanAmplitude	5
[100.0	250.0]	-1.302	8	F3	17	High-quality_D-S	ERP_test_chop	MMN100to250MeanAmplitude	5
[100.0	250.0]	-1.339	10	Fz	17	High-quality_D-S	ERP_test_chop	MMN100to250MeanAmplitude	5
[100.0	250.0]	-0.78	12	F4	17	High-quality_D-S	ERP_test_chop	MMN100to250MeanAmplitude	5
[100.0	250.0]	-1.524	16	FC3	17	High-quality_D-S	ERP_test_chop	MMN100to250MeanAmplitude	5
[100.0	250.0]	-2.211	18	FCz	17	High-quality_D-S	ERP_test_chop	MMN100to250MeanAmplitude	5
[100.0	250.0]	-0.412	20	FC4	17	High-quality_D-S	ERP_test_chop	MMN100to250MeanAmplitude	5
[100.0	250.0]	-1.665	24	C3	17	High-quality_D-S	ERP_test_chop	MMN100to250MeanAmplitude	5
[100.0	250.0]	-1.787	26	Cz	17	High-quality_D-S	ERP_test_chop	MMN100to250MeanAmplitude	5
[100.0	250.0]	-1.35	28	C4	17	High-quality_D-S	ERP_test_chop	MMN100to250MeanAmplitude	5
[100.0	250.0]	-1.673	33	CP3	17	High-quality_D-S	ERP_test_chop	MMN100to250MeanAmplitude	5
[100.0	250.0]	-1.527	35	CPz	17	High-quality_D-S	ERP_test_chop	MMN100to250MeanAmplitude	5
[100.0	250.0]	-1.614	37	CP4	17	High-quality_D-S	ERP_test_chop	MMN100to250MeanAmplitude	5
[100.0	250.0]	-1.584	42	P3	17	High-quality_D-S	ERP_test_chop	MMN100to250MeanAmplitude	5
[100.0	250.0]	-1.545	44	Pz	17	High-quality_D-S	ERP_test_chop	MMN100to250MeanAmplitude	5
[100.0	250.0]	-1.936	46	P4	17	High-quality_D-S	ERP_test_chop	MMN100to250MeanAmplitude	5
[100.0	250.0]	-0.922	50	PO3	17	High-quality_D-S	ERP_test_chop	MMN100to250MeanAmplitude	5
[100.0	250.0]	-1.303	51	POz	17	High-quality_D-S	ERP_test_chop	MMN100to250MeanAmplitude	5
[100.0	250.0]	-1.117	52	PO4	17	High-quality_D-S	ERP_test_chop	MMN100to250MeanAmplitude	5
[100.0	250.0]	-0.828	8	F3	18	Noise_D-S	ERP_test_chop	MMN100to250MeanAmplitude	5
[100.0	250.0]	-0.656	10	Fz	18	Noise_D-S	ERP_test_chop	MMN100to250MeanAmplitude	5
[100.0	250.0]	-0.954	12	F4	18	Noise_D-S	ERP_test_chop	MMN100to250MeanAmplitude	5
[100.0	250.0]	-0.687	16	FC3	18	Noise_D-S	ERP_test_chop	MMN100to250MeanAmplitude	5
[100.0	250.0]	-1.364	18	FCz	18	Noise_D-S	ERP_test_chop	MMN100to250MeanAmplitude	5
[100.0	250.0]	-1.048	20	FC4	18	Noise_D-S	ERP_test_chop	MMN100to250MeanAmplitude	5
[100.0	250.0]	-0.728	24	C3	18	Noise_D-S	ERP_test_chop	MMN100to250MeanAmplitude	5
[100.0	250.0]	-0.881	26	Cz	18	Noise_D-S	ERP_test_chop	MMN100to250MeanAmplitude	5
[100.0	250.0]	-0.234	28	C4	18	Noise_D-S	ERP_test_chop	MMN100to250MeanAmplitude	5
[100.0	250.0]	-0.964	33	CP3	18	Noise_D-S	ERP_test_chop	MMN100to250MeanAmplitude	5
[100.0	250.0]	-0.334	35	CPz	18	Noise_D-S	ERP_test_chop	MMN100to250MeanAmplitude	5
[100.0	250.0]	-0.39	37	CP4	18	Noise_D-S	ERP_test_chop	MMN100to250MeanAmplitude	5
[100.0	250.0]	-0.608	42	P3	18	Noise_D-S	ERP_test_chop	MMN100to250MeanAmplitude	5
[100.0	250.0]	-0.206	44	Pz	18	Noise_D-S	ERP_test_chop	MMN100to250MeanAmplitude	5
[100.0	250.0]	0.327	46	P4	18	Noise_D-S	ERP_test_chop	MMN100to250MeanAmplitude	5
[100.0	250.0]	-0.006	50	PO3	18	Noise_D-S	ERP_test_chop	MMN100to250MeanAmplitude	5
[100.0	250.0]	0.073	51	POz	18	Noise_D-S	ERP_test_chop	MMN100to250MeanAmplitude	5
[100.0	250.0]	0.639	52	PO4	18	Noise_D-S	ERP_test_chop	MMN100to250MeanAmplitude	5
[100.0	250.0]	2.277	8	F3	19	Channel_D-S	ERP_test_chop	MMN100to250MeanAmplitude	5
[100.0	250.0]	2.729	10	Fz	19	Channel_D-S	ERP_test_chop	MMN100to250MeanAmplitude	5
[100.0	250.0]	1.905	12	F4	19	Channel_D-S	ERP_test_chop	MMN100to250MeanAmplitude	5
[100.0	250.0]	2.077	16	FC3	19	Channel_D-S	ERP_test_chop	MMN100to250MeanAmplitude	5
[100.0	250.0]	2.427	18	FCz	19	Channel_D-S	ERP_test_chop	MMN100to250MeanAmplitude	5
[100.0	250.0]	1.992	20	FC4	19	Channel_D-S	ERP_test_chop	MMN100to250MeanAmplitude	5
[100.0	250.0]	1.848	24	C3	19	Channel_D-S	ERP_test_chop	MMN100to250MeanAmplitude	5
[100.0	250.0]	2.183	26	Cz	19	Channel_D-S	ERP_test_chop	MMN100to250MeanAmplitude	5
[100.0	250.0]	1.1	28	C4	19	Channel_D-S	ERP_test_chop	MMN100to250MeanAmplitude	5
[100.0	250.0]	1.965	33	CP3	19	Channel_D-S	ERP_test_chop	MMN100to250MeanAmplitude	5
[100.0	250.0]	1.776	35	CPz	19	Channel_D-S	ERP_test_chop	MMN100to250MeanAmplitude	5
[100.0	250.0]	0.555	37	CP4	19	Channel_D-S	ERP_test_chop	MMN100to250MeanAmplitude	5
[100.0	250.0]	1.397	42	P3	19	Channel_D-S	ERP_test_chop	MMN100to250MeanAmplitude	5
[100.0	250.0]	1.401	44	Pz	19	Channel_D-S	ERP_test_chop	MMN100to250MeanAmplitude	5
[100.0	250.0]	0.616	46	P4	19	Channel_D-S	ERP_test_chop	MMN100to250MeanAmplitude	5
[100.0	250.0]	0.797	50	PO3	19	Channel_D-S	ERP_test_chop	MMN100to250MeanAmplitude	5
[100.0	250.0]	0.724	51	POz	19	Channel_D-S	ERP_test_chop	MMN100to250MeanAmplitude	5
[100.0	250.0]	0.553	52	PO4	19	Channel_D-S	ERP_test_chop	MMN100to250MeanAmplitude	5
[100.0	250.0]	1.109	8	F3	1	High-quality_Standard	ERP_test_chop	MMN100to250MeanAmplitude	6
[100.0	250.0]	1.441	10	Fz	1	High-quality_Standard	ERP_test_chop	MMN100to250MeanAmplitude	6
[100.0	250.0]	1.054	12	F4	1	High-quality_Standard	ERP_test_chop	MMN100to250MeanAmplitude	6
[100.0	250.0]	1.503	16	FC3	1	High-quality_Standard	ERP_test_chop	MMN100to250MeanAmplitude	6
[100.0	250.0]	1.75	18	FCz	1	High-quality_Standard	ERP_test_chop	MMN100to250MeanAmplitude	6
[100.0	250.0]	1.548	20	FC4	1	High-quality_Standard	ERP_test_chop	MMN100to250MeanAmplitude	6
[100.0	250.0]	1.807	24	C3	1	High-quality_Standard	ERP_test_chop	MMN100to250MeanAmplitude	6
[100.0	250.0]	1.934	26	Cz	1	High-quality_Standard	ERP_test_chop	MMN100to250MeanAmplitude	6
[100.0	250.0]	1.6	28	C4	1	High-quality_Standard	ERP_test_chop	MMN100to250MeanAmplitude	6
[100.0	250.0]	1.452	33	CP3	1	High-quality_Standard	ERP_test_chop	MMN100to250MeanAmplitude	6
[100.0	250.0]	1.915	35	CPz	1	High-quality_Standard	ERP_test_chop	MMN100to250MeanAmplitude	6
[100.0	250.0]	1.471	37	CP4	1	High-quality_Standard	ERP_test_chop	MMN100to250MeanAmplitude	6
[100.0	250.0]	1.261	42	P3	1	High-quality_Standard	ERP_test_chop	MMN100to250MeanAmplitude	6
[100.0	250.0]	1.633	44	Pz	1	High-quality_Standard	ERP_test_chop	MMN100to250MeanAmplitude	6
[100.0	250.0]	1.258	46	P4	1	High-quality_Standard	ERP_test_chop	MMN100to250MeanAmplitude	6
[100.0	250.0]	1.014	50	PO3	1	High-quality_Standard	ERP_test_chop	MMN100to250MeanAmplitude	6
[100.0	250.0]	1.228	51	POz	1	High-quality_Standard	ERP_test_chop	MMN100to250MeanAmplitude	6
[100.0	250.0]	1.114	52	PO4	1	High-quality_Standard	ERP_test_chop	MMN100to250MeanAmplitude	6
[100.0	250.0]	-2.761	8	F3	2	High-quality_Deviant	ERP_test_chop	MMN100to250MeanAmplitude	6
[100.0	250.0]	-2.237	10	Fz	2	High-quality_Deviant	ERP_test_chop	MMN100to250MeanAmplitude	6
[100.0	250.0]	-1.003	12	F4	2	High-quality_Deviant	ERP_test_chop	MMN100to250MeanAmplitude	6
[100.0	250.0]	-2.878	16	FC3	2	High-quality_Deviant	ERP_test_chop	MMN100to250MeanAmplitude	6
[100.0	250.0]	-2.509	18	FCz	2	High-quality_Deviant	ERP_test_chop	MMN100to250MeanAmplitude	6
[100.0	250.0]	-2.415	20	FC4	2	High-quality_Deviant	ERP_test_chop	MMN100to250MeanAmplitude	6
[100.0	250.0]	-2.793	24	C3	2	High-quality_Deviant	ERP_test_chop	MMN100to250MeanAmplitude	6
[100.0	250.0]	-2.632	26	Cz	2	High-quality_Deviant	ERP_test_chop	MMN100to250MeanAmplitude	6
[100.0	250.0]	-2.789	28	C4	2	High-quality_Deviant	ERP_test_chop	MMN100to250MeanAmplitude	6
[100.0	250.0]	-2.675	33	CP3	2	High-quality_Deviant	ERP_test_chop	MMN100to250MeanAmplitude	6
[100.0	250.0]	-2.582	35	CPz	2	High-quality_Deviant	ERP_test_chop	MMN100to250MeanAmplitude	6
[100.0	250.0]	-2.952	37	CP4	2	High-quality_Deviant	ERP_test_chop	MMN100to250MeanAmplitude	6
[100.0	250.0]	-1.606	42	P3	2	High-quality_Deviant	ERP_test_chop	MMN100to250MeanAmplitude	6
[100.0	250.0]	-2.543	44	Pz	2	High-quality_Deviant	ERP_test_chop	MMN100to250MeanAmplitude	6
[100.0	250.0]	-2.849	46	P4	2	High-quality_Deviant	ERP_test_chop	MMN100to250MeanAmplitude	6
[100.0	250.0]	-0.813	50	PO3	2	High-quality_Deviant	ERP_test_chop	MMN100to250MeanAmplitude	6
[100.0	250.0]	-1.635	51	POz	2	High-quality_Deviant	ERP_test_chop	MMN100to250MeanAmplitude	6
[100.0	250.0]	-2.013	52	PO4	2	High-quality_Deviant	ERP_test_chop	MMN100to250MeanAmplitude	6
[100.0	250.0]	0.839	8	F3	3	Noise_Standard	ERP_test_chop	MMN100to250MeanAmplitude	6
[100.0	250.0]	0.962	10	Fz	3	Noise_Standard	ERP_test_chop	MMN100to250MeanAmplitude	6
[100.0	250.0]	0.601	12	F4	3	Noise_Standard	ERP_test_chop	MMN100to250MeanAmplitude	6
[100.0	250.0]	1.205	16	FC3	3	Noise_Standard	ERP_test_chop	MMN100to250MeanAmplitude	6
[100.0	250.0]	1.408	18	FCz	3	Noise_Standard	ERP_test_chop	MMN100to250MeanAmplitude	6
[100.0	250.0]	1.055	20	FC4	3	Noise_Standard	ERP_test_chop	MMN100to250MeanAmplitude	6
[100.0	250.0]	1.612	24	C3	3	Noise_Standard	ERP_test_chop	MMN100to250MeanAmplitude	6
[100.0	250.0]	1.902	26	Cz	3	Noise_Standard	ERP_test_chop	MMN100to250MeanAmplitude	6
[100.0	250.0]	1.244	28	C4	3	Noise_Standard	ERP_test_chop	MMN100to250MeanAmplitude	6
[100.0	250.0]	1.662	33	CP3	3	Noise_Standard	ERP_test_chop	MMN100to250MeanAmplitude	6
[100.0	250.0]	1.892	35	CPz	3	Noise_Standard	ERP_test_chop	MMN100to250MeanAmplitude	6
[100.0	250.0]	1.385	37	CP4	3	Noise_Standard	ERP_test_chop	MMN100to250MeanAmplitude	6
[100.0	250.0]	1.969	42	P3	3	Noise_Standard	ERP_test_chop	MMN100to250MeanAmplitude	6
[100.0	250.0]	1.662	44	Pz	3	Noise_Standard	ERP_test_chop	MMN100to250MeanAmplitude	6
[100.0	250.0]	1.083	46	P4	3	Noise_Standard	ERP_test_chop	MMN100to250MeanAmplitude	6
[100.0	250.0]	1.446	50	PO3	3	Noise_Standard	ERP_test_chop	MMN100to250MeanAmplitude	6
[100.0	250.0]	1.238	51	POz	3	Noise_Standard	ERP_test_chop	MMN100to250MeanAmplitude	6
[100.0	250.0]	0.94	52	PO4	3	Noise_Standard	ERP_test_chop	MMN100to250MeanAmplitude	6
[100.0	250.0]	2.154	8	F3	4	Noise_Deviant	ERP_test_chop	MMN100to250MeanAmplitude	6
[100.0	250.0]	2.309	10	Fz	4	Noise_Deviant	ERP_test_chop	MMN100to250MeanAmplitude	6
[100.0	250.0]	1.998	12	F4	4	Noise_Deviant	ERP_test_chop	MMN100to250MeanAmplitude	6
[100.0	250.0]	2.639	16	FC3	4	Noise_Deviant	ERP_test_chop	MMN100to250MeanAmplitude	6
[100.0	250.0]	3.46	18	FCz	4	Noise_Deviant	ERP_test_chop	MMN100to250MeanAmplitude	6
[100.0	250.0]	2.762	20	FC4	4	Noise_Deviant	ERP_test_chop	MMN100to250MeanAmplitude	6
[100.0	250.0]	3.068	24	C3	4	Noise_Deviant	ERP_test_chop	MMN100to250MeanAmplitude	6
[100.0	250.0]	4.107	26	Cz	4	Noise_Deviant	ERP_test_chop	MMN100to250MeanAmplitude	6
[100.0	250.0]	2.706	28	C4	4	Noise_Deviant	ERP_test_chop	MMN100to250MeanAmplitude	6
[100.0	250.0]	3.267	33	CP3	4	Noise_Deviant	ERP_test_chop	MMN100to250MeanAmplitude	6
[100.0	250.0]	4.073	35	CPz	4	Noise_Deviant	ERP_test_chop	MMN100to250MeanAmplitude	6
[100.0	250.0]	3.174	37	CP4	4	Noise_Deviant	ERP_test_chop	MMN100to250MeanAmplitude	6
[100.0	250.0]	3.62	42	P3	4	Noise_Deviant	ERP_test_chop	MMN100to250MeanAmplitude	6
[100.0	250.0]	3.873	44	Pz	4	Noise_Deviant	ERP_test_chop	MMN100to250MeanAmplitude	6
[100.0	250.0]	3.181	46	P4	4	Noise_Deviant	ERP_test_chop	MMN100to250MeanAmplitude	6
[100.0	250.0]	2.412	50	PO3	4	Noise_Deviant	ERP_test_chop	MMN100to250MeanAmplitude	6
[100.0	250.0]	3.092	51	POz	4	Noise_Deviant	ERP_test_chop	MMN100to250MeanAmplitude	6
[100.0	250.0]	2.578	52	PO4	4	Noise_Deviant	ERP_test_chop	MMN100to250MeanAmplitude	6
[100.0	250.0]	0.339	8	F3	5	Channel_Standard	ERP_test_chop	MMN100to250MeanAmplitude	6
[100.0	250.0]	0.67	10	Fz	5	Channel_Standard	ERP_test_chop	MMN100to250MeanAmplitude	6
[100.0	250.0]	0.582	12	F4	5	Channel_Standard	ERP_test_chop	MMN100to250MeanAmplitude	6
[100.0	250.0]	0.423	16	FC3	5	Channel_Standard	ERP_test_chop	MMN100to250MeanAmplitude	6
[100.0	250.0]	0.789	18	FCz	5	Channel_Standard	ERP_test_chop	MMN100to250MeanAmplitude	6
[100.0	250.0]	0.628	20	FC4	5	Channel_Standard	ERP_test_chop	MMN100to250MeanAmplitude	6
[100.0	250.0]	0.517	24	C3	5	Channel_Standard	ERP_test_chop	MMN100to250MeanAmplitude	6
[100.0	250.0]	0.541	26	Cz	5	Channel_Standard	ERP_test_chop	MMN100to250MeanAmplitude	6
[100.0	250.0]	0.478	28	C4	5	Channel_Standard	ERP_test_chop	MMN100to250MeanAmplitude	6
[100.0	250.0]	0.581	33	CP3	5	Channel_Standard	ERP_test_chop	MMN100to250MeanAmplitude	6
[100.0	250.0]	0.545	35	CPz	5	Channel_Standard	ERP_test_chop	MMN100to250MeanAmplitude	6
[100.0	250.0]	0.116	37	CP4	5	Channel_Standard	ERP_test_chop	MMN100to250MeanAmplitude	6
[100.0	250.0]	0.464	42	P3	5	Channel_Standard	ERP_test_chop	MMN100to250MeanAmplitude	6
[100.0	250.0]	0.226	44	Pz	5	Channel_Standard	ERP_test_chop	MMN100to250MeanAmplitude	6
[100.0	250.0]	0.261	46	P4	5	Channel_Standard	ERP_test_chop	MMN100to250MeanAmplitude	6
[100.0	250.0]	0.603	50	PO3	5	Channel_Standard	ERP_test_chop	MMN100to250MeanAmplitude	6
[100.0	250.0]	0.341	51	POz	5	Channel_Standard	ERP_test_chop	MMN100to250MeanAmplitude	6
[100.0	250.0]	0.26	52	PO4	5	Channel_Standard	ERP_test_chop	MMN100to250MeanAmplitude	6
[100.0	250.0]	-1.925	8	F3	6	Channel_Deviant	ERP_test_chop	MMN100to250MeanAmplitude	6
[100.0	250.0]	-2.091	10	Fz	6	Channel_Deviant	ERP_test_chop	MMN100to250MeanAmplitude	6
[100.0	250.0]	-1.955	12	F4	6	Channel_Deviant	ERP_test_chop	MMN100to250MeanAmplitude	6
[100.0	250.0]	-2.082	16	FC3	6	Channel_Deviant	ERP_test_chop	MMN100to250MeanAmplitude	6
[100.0	250.0]	-2.197	18	FCz	6	Channel_Deviant	ERP_test_chop	MMN100to250MeanAmplitude	6
[100.0	250.0]	-2.062	20	FC4	6	Channel_Deviant	ERP_test_chop	MMN100to250MeanAmplitude	6
[100.0	250.0]	-1.889	24	C3	6	Channel_Deviant	ERP_test_chop	MMN100to250MeanAmplitude	6
[100.0	250.0]	-2.437	26	Cz	6	Channel_Deviant	ERP_test_chop	MMN100to250MeanAmplitude	6
[100.0	250.0]	-2.387	28	C4	6	Channel_Deviant	ERP_test_chop	MMN100to250MeanAmplitude	6
[100.0	250.0]	-2.047	33	CP3	6	Channel_Deviant	ERP_test_chop	MMN100to250MeanAmplitude	6
[100.0	250.0]	-2.452	35	CPz	6	Channel_Deviant	ERP_test_chop	MMN100to250MeanAmplitude	6
[100.0	250.0]	-2.084	37	CP4	6	Channel_Deviant	ERP_test_chop	MMN100to250MeanAmplitude	6
[100.0	250.0]	-1.461	42	P3	6	Channel_Deviant	ERP_test_chop	MMN100to250MeanAmplitude	6
[100.0	250.0]	-2.18	44	Pz	6	Channel_Deviant	ERP_test_chop	MMN100to250MeanAmplitude	6
[100.0	250.0]	-1.314	46	P4	6	Channel_Deviant	ERP_test_chop	MMN100to250MeanAmplitude	6
[100.0	250.0]	-0.683	50	PO3	6	Channel_Deviant	ERP_test_chop	MMN100to250MeanAmplitude	6
[100.0	250.0]	-1.005	51	POz	6	Channel_Deviant	ERP_test_chop	MMN100to250MeanAmplitude	6
[100.0	250.0]	0.053	52	PO4	6	Channel_Deviant	ERP_test_chop	MMN100to250MeanAmplitude	6
[100.0	250.0]	-3.87	8	F3	17	High-quality_D-S	ERP_test_chop	MMN100to250MeanAmplitude	6
[100.0	250.0]	-3.679	10	Fz	17	High-quality_D-S	ERP_test_chop	MMN100to250MeanAmplitude	6
[100.0	250.0]	-2.056	12	F4	17	High-quality_D-S	ERP_test_chop	MMN100to250MeanAmplitude	6
[100.0	250.0]	-4.381	16	FC3	17	High-quality_D-S	ERP_test_chop	MMN100to250MeanAmplitude	6
[100.0	250.0]	-4.259	18	FCz	17	High-quality_D-S	ERP_test_chop	MMN100to250MeanAmplitude	6
[100.0	250.0]	-3.962	20	FC4	17	High-quality_D-S	ERP_test_chop	MMN100to250MeanAmplitude	6
[100.0	250.0]	-4.601	24	C3	17	High-quality_D-S	ERP_test_chop	MMN100to250MeanAmplitude	6
[100.0	250.0]	-4.566	26	Cz	17	High-quality_D-S	ERP_test_chop	MMN100to250MeanAmplitude	6
[100.0	250.0]	-4.389	28	C4	17	High-quality_D-S	ERP_test_chop	MMN100to250MeanAmplitude	6
[100.0	250.0]	-4.128	33	CP3	17	High-quality_D-S	ERP_test_chop	MMN100to250MeanAmplitude	6
[100.0	250.0]	-4.498	35	CPz	17	High-quality_D-S	ERP_test_chop	MMN100to250MeanAmplitude	6
[100.0	250.0]	-4.423	37	CP4	17	High-quality_D-S	ERP_test_chop	MMN100to250MeanAmplitude	6
[100.0	250.0]	-2.867	42	P3	17	High-quality_D-S	ERP_test_chop	MMN100to250MeanAmplitude	6
[100.0	250.0]	-4.176	44	Pz	17	High-quality_D-S	ERP_test_chop	MMN100to250MeanAmplitude	6
[100.0	250.0]	-4.107	46	P4	17	High-quality_D-S	ERP_test_chop	MMN100to250MeanAmplitude	6
[100.0	250.0]	-1.827	50	PO3	17	High-quality_D-S	ERP_test_chop	MMN100to250MeanAmplitude	6
[100.0	250.0]	-2.863	51	POz	17	High-quality_D-S	ERP_test_chop	MMN100to250MeanAmplitude	6
[100.0	250.0]	-3.127	52	PO4	17	High-quality_D-S	ERP_test_chop	MMN100to250MeanAmplitude	6
[100.0	250.0]	1.315	8	F3	18	Noise_D-S	ERP_test_chop	MMN100to250MeanAmplitude	6
[100.0	250.0]	1.347	10	Fz	18	Noise_D-S	ERP_test_chop	MMN100to250MeanAmplitude	6
[100.0	250.0]	1.397	12	F4	18	Noise_D-S	ERP_test_chop	MMN100to250MeanAmplitude	6
[100.0	250.0]	1.434	16	FC3	18	Noise_D-S	ERP_test_chop	MMN100to250MeanAmplitude	6
[100.0	250.0]	2.053	18	FCz	18	Noise_D-S	ERP_test_chop	MMN100to250MeanAmplitude	6
[100.0	250.0]	1.707	20	FC4	18	Noise_D-S	ERP_test_chop	MMN100to250MeanAmplitude	6
[100.0	250.0]	1.457	24	C3	18	Noise_D-S	ERP_test_chop	MMN100to250MeanAmplitude	6
[100.0	250.0]	2.206	26	Cz	18	Noise_D-S	ERP_test_chop	MMN100to250MeanAmplitude	6
[100.0	250.0]	1.462	28	C4	18	Noise_D-S	ERP_test_chop	MMN100to250MeanAmplitude	6
[100.0	250.0]	1.605	33	CP3	18	Noise_D-S	ERP_test_chop	MMN100to250MeanAmplitude	6
[100.0	250.0]	2.181	35	CPz	18	Noise_D-S	ERP_test_chop	MMN100to250MeanAmplitude	6
[100.0	250.0]	1.788	37	CP4	18	Noise_D-S	ERP_test_chop	MMN100to250MeanAmplitude	6
[100.0	250.0]	1.651	42	P3	18	Noise_D-S	ERP_test_chop	MMN100to250MeanAmplitude	6
[100.0	250.0]	2.211	44	Pz	18	Noise_D-S	ERP_test_chop	MMN100to250MeanAmplitude	6
[100.0	250.0]	2.098	46	P4	18	Noise_D-S	ERP_test_chop	MMN100to250MeanAmplitude	6
[100.0	250.0]	0.965	50	PO3	18	Noise_D-S	ERP_test_chop	MMN100to250MeanAmplitude	6
[100.0	250.0]	1.854	51	POz	18	Noise_D-S	ERP_test_chop	MMN100to250MeanAmplitude	6
[100.0	250.0]	1.638	52	PO4	18	Noise_D-S	ERP_test_chop	MMN100to250MeanAmplitude	6
[100.0	250.0]	-2.264	8	F3	19	Channel_D-S	ERP_test_chop	MMN100to250MeanAmplitude	6
[100.0	250.0]	-2.761	10	Fz	19	Channel_D-S	ERP_test_chop	MMN100to250MeanAmplitude	6
[100.0	250.0]	-2.537	12	F4	19	Channel_D-S	ERP_test_chop	MMN100to250MeanAmplitude	6
[100.0	250.0]	-2.505	16	FC3	19	Channel_D-S	ERP_test_chop	MMN100to250MeanAmplitude	6
[100.0	250.0]	-2.986	18	FCz	19	Channel_D-S	ERP_test_chop	MMN100to250MeanAmplitude	6
[100.0	250.0]	-2.689	20	FC4	19	Channel_D-S	ERP_test_chop	MMN100to250MeanAmplitude	6
[100.0	250.0]	-2.405	24	C3	19	Channel_D-S	ERP_test_chop	MMN100to250MeanAmplitude	6
[100.0	250.0]	-2.978	26	Cz	19	Channel_D-S	ERP_test_chop	MMN100to250MeanAmplitude	6
[100.0	250.0]	-2.865	28	C4	19	Channel_D-S	ERP_test_chop	MMN100to250MeanAmplitude	6
[100.0	250.0]	-2.628	33	CP3	19	Channel_D-S	ERP_test_chop	MMN100to250MeanAmplitude	6
[100.0	250.0]	-2.997	35	CPz	19	Channel_D-S	ERP_test_chop	MMN100to250MeanAmplitude	6
[100.0	250.0]	-2.2	37	CP4	19	Channel_D-S	ERP_test_chop	MMN100to250MeanAmplitude	6
[100.0	250.0]	-1.924	42	P3	19	Channel_D-S	ERP_test_chop	MMN100to250MeanAmplitude	6
[100.0	250.0]	-2.406	44	Pz	19	Channel_D-S	ERP_test_chop	MMN100to250MeanAmplitude	6
[100.0	250.0]	-1.575	46	P4	19	Channel_D-S	ERP_test_chop	MMN100to250MeanAmplitude	6
[100.0	250.0]	-1.286	50	PO3	19	Channel_D-S	ERP_test_chop	MMN100to250MeanAmplitude	6
[100.0	250.0]	-1.346	51	POz	19	Channel_D-S	ERP_test_chop	MMN100to250MeanAmplitude	6
[100.0	250.0]	-0.207	52	PO4	19	Channel_D-S	ERP_test_chop	MMN100to250MeanAmplitude	6
[100.0	250.0]	0.431	8	F3	1	High-quality_Standard	ERP_test_chop	MMN100to250MeanAmplitude	7
[100.0	250.0]	0.342	10	Fz	1	High-quality_Standard	ERP_test_chop	MMN100to250MeanAmplitude	7
[100.0	250.0]	0.019	12	F4	1	High-quality_Standard	ERP_test_chop	MMN100to250MeanAmplitude	7
[100.0	250.0]	0.428	16	FC3	1	High-quality_Standard	ERP_test_chop	MMN100to250MeanAmplitude	7
[100.0	250.0]	0.651	18	FCz	1	High-quality_Standard	ERP_test_chop	MMN100to250MeanAmplitude	7
[100.0	250.0]	0.357	20	FC4	1	High-quality_Standard	ERP_test_chop	MMN100to250MeanAmplitude	7
[100.0	250.0]	0.463	24	C3	1	High-quality_Standard	ERP_test_chop	MMN100to250MeanAmplitude	7
[100.0	250.0]	0.554	26	Cz	1	High-quality_Standard	ERP_test_chop	MMN100to250MeanAmplitude	7
[100.0	250.0]	0.355	28	C4	1	High-quality_Standard	ERP_test_chop	MMN100to250MeanAmplitude	7
[100.0	250.0]	0.128	33	CP3	1	High-quality_Standard	ERP_test_chop	MMN100to250MeanAmplitude	7
[100.0	250.0]	0.222	35	CPz	1	High-quality_Standard	ERP_test_chop	MMN100to250MeanAmplitude	7
[100.0	250.0]	0.925	37	CP4	1	High-quality_Standard	ERP_test_chop	MMN100to250MeanAmplitude	7
[100.0	250.0]	0.175	42	P3	1	High-quality_Standard	ERP_test_chop	MMN100to250MeanAmplitude	7
[100.0	250.0]	0.406	44	Pz	1	High-quality_Standard	ERP_test_chop	MMN100to250MeanAmplitude	7
[100.0	250.0]	0.514	46	P4	1	High-quality_Standard	ERP_test_chop	MMN100to250MeanAmplitude	7
[100.0	250.0]	0.625	50	PO3	1	High-quality_Standard	ERP_test_chop	MMN100to250MeanAmplitude	7
[100.0	250.0]	0.538	51	POz	1	High-quality_Standard	ERP_test_chop	MMN100to250MeanAmplitude	7
[100.0	250.0]	0.385	52	PO4	1	High-quality_Standard	ERP_test_chop	MMN100to250MeanAmplitude	7
[100.0	250.0]	-3.15	8	F3	2	High-quality_Deviant	ERP_test_chop	MMN100to250MeanAmplitude	7
[100.0	250.0]	-3.658	10	Fz	2	High-quality_Deviant	ERP_test_chop	MMN100to250MeanAmplitude	7
[100.0	250.0]	-2.469	12	F4	2	High-quality_Deviant	ERP_test_chop	MMN100to250MeanAmplitude	7
[100.0	250.0]	-4.784	16	FC3	2	High-quality_Deviant	ERP_test_chop	MMN100to250MeanAmplitude	7
[100.0	250.0]	-3.295	18	FCz	2	High-quality_Deviant	ERP_test_chop	MMN100to250MeanAmplitude	7
[100.0	250.0]	-2.894	20	FC4	2	High-quality_Deviant	ERP_test_chop	MMN100to250MeanAmplitude	7
[100.0	250.0]	-3.912	24	C3	2	High-quality_Deviant	ERP_test_chop	MMN100to250MeanAmplitude	7
[100.0	250.0]	-3.071	26	Cz	2	High-quality_Deviant	ERP_test_chop	MMN100to250MeanAmplitude	7
[100.0	250.0]	-2.957	28	C4	2	High-quality_Deviant	ERP_test_chop	MMN100to250MeanAmplitude	7
[100.0	250.0]	-4.409	33	CP3	2	High-quality_Deviant	ERP_test_chop	MMN100to250MeanAmplitude	7
[100.0	250.0]	-2.751	35	CPz	2	High-quality_Deviant	ERP_test_chop	MMN100to250MeanAmplitude	7
[100.0	250.0]	-0.96	37	CP4	2	High-quality_Deviant	ERP_test_chop	MMN100to250MeanAmplitude	7
[100.0	250.0]	-2.096	42	P3	2	High-quality_Deviant	ERP_test_chop	MMN100to250MeanAmplitude	7
[100.0	250.0]	-2.664	44	Pz	2	High-quality_Deviant	ERP_test_chop	MMN100to250MeanAmplitude	7
[100.0	250.0]	-4.889	46	P4	2	High-quality_Deviant	ERP_test_chop	MMN100to250MeanAmplitude	7
[100.0	250.0]	-2.003	50	PO3	2	High-quality_Deviant	ERP_test_chop	MMN100to250MeanAmplitude	7
[100.0	250.0]	-2.038	51	POz	2	High-quality_Deviant	ERP_test_chop	MMN100to250MeanAmplitude	7
[100.0	250.0]	-2.211	52	PO4	2	High-quality_Deviant	ERP_test_chop	MMN100to250MeanAmplitude	7
[100.0	250.0]	0.92	8	F3	3	Noise_Standard	ERP_test_chop	MMN100to250MeanAmplitude	7
[100.0	250.0]	0.983	10	Fz	3	Noise_Standard	ERP_test_chop	MMN100to250MeanAmplitude	7
[100.0	250.0]	1.192	12	F4	3	Noise_Standard	ERP_test_chop	MMN100to250MeanAmplitude	7
[100.0	250.0]	1.04	16	FC3	3	Noise_Standard	ERP_test_chop	MMN100to250MeanAmplitude	7
[100.0	250.0]	1.346	18	FCz	3	Noise_Standard	ERP_test_chop	MMN100to250MeanAmplitude	7
[100.0	250.0]	1.127	20	FC4	3	Noise_Standard	ERP_test_chop	MMN100to250MeanAmplitude	7
[100.0	250.0]	1.272	24	C3	3	Noise_Standard	ERP_test_chop	MMN100to250MeanAmplitude	7
[100.0	250.0]	1.392	26	Cz	3	Noise_Standard	ERP_test_chop	MMN100to250MeanAmplitude	7
[100.0	250.0]	1.053	28	C4	3	Noise_Standard	ERP_test_chop	MMN100to250MeanAmplitude	7
[100.0	250.0]	1.255	33	CP3	3	Noise_Standard	ERP_test_chop	MMN100to250MeanAmplitude	7
[100.0	250.0]	0.989	35	CPz	3	Noise_Standard	ERP_test_chop	MMN100to250MeanAmplitude	7
[100.0	250.0]	1.008	37	CP4	3	Noise_Standard	ERP_test_chop	MMN100to250MeanAmplitude	7
[100.0	250.0]	1.125	42	P3	3	Noise_Standard	ERP_test_chop	MMN100to250MeanAmplitude	7
[100.0	250.0]	0.953	44	Pz	3	Noise_Standard	ERP_test_chop	MMN100to250MeanAmplitude	7
[100.0	250.0]	0.752	46	P4	3	Noise_Standard	ERP_test_chop	MMN100to250MeanAmplitude	7
[100.0	250.0]	0.583	50	PO3	3	Noise_Standard	ERP_test_chop	MMN100to250MeanAmplitude	7
[100.0	250.0]	0.64	51	POz	3	Noise_Standard	ERP_test_chop	MMN100to250MeanAmplitude	7
[100.0	250.0]	0.576	52	PO4	3	Noise_Standard	ERP_test_chop	MMN100to250MeanAmplitude	7
[100.0	250.0]	2.328	8	F3	4	Noise_Deviant	ERP_test_chop	MMN100to250MeanAmplitude	7
[100.0	250.0]	1.784	10	Fz	4	Noise_Deviant	ERP_test_chop	MMN100to250MeanAmplitude	7
[100.0	250.0]	0.753	12	F4	4	Noise_Deviant	ERP_test_chop	MMN100to250MeanAmplitude	7
[100.0	250.0]	2.802	16	FC3	4	Noise_Deviant	ERP_test_chop	MMN100to250MeanAmplitude	7
[100.0	250.0]	2.246	18	FCz	4	Noise_Deviant	ERP_test_chop	MMN100to250MeanAmplitude	7
[100.0	250.0]	1.495	20	FC4	4	Noise_Deviant	ERP_test_chop	MMN100to250MeanAmplitude	7
[100.0	250.0]	2.778	24	C3	4	Noise_Deviant	ERP_test_chop	MMN100to250MeanAmplitude	7
[100.0	250.0]	2.51	26	Cz	4	Noise_Deviant	ERP_test_chop	MMN100to250MeanAmplitude	7
[100.0	250.0]	1.649	28	C4	4	Noise_Deviant	ERP_test_chop	MMN100to250MeanAmplitude	7
[100.0	250.0]	1.908	33	CP3	4	Noise_Deviant	ERP_test_chop	MMN100to250MeanAmplitude	7
[100.0	250.0]	1.82	35	CPz	4	Noise_Deviant	ERP_test_chop	MMN100to250MeanAmplitude	7
[100.0	250.0]	1.69	37	CP4	4	Noise_Deviant	ERP_test_chop	MMN100to250MeanAmplitude	7
[100.0	250.0]	1.645	42	P3	4	Noise_Deviant	ERP_test_chop	MMN100to250MeanAmplitude	7
[100.0	250.0]	2.013	44	Pz	4	Noise_Deviant	ERP_test_chop	MMN100to250MeanAmplitude	7
[100.0	250.0]	0.27	46	P4	4	Noise_Deviant	ERP_test_chop	MMN100to250MeanAmplitude	7
[100.0	250.0]	1.483	50	PO3	4	Noise_Deviant	ERP_test_chop	MMN100to250MeanAmplitude	7
[100.0	250.0]	1.711	51	POz	4	Noise_Deviant	ERP_test_chop	MMN100to250MeanAmplitude	7
[100.0	250.0]	1.45	52	PO4	4	Noise_Deviant	ERP_test_chop	MMN100to250MeanAmplitude	7
[100.0	250.0]	-0.502	8	F3	5	Channel_Standard	ERP_test_chop	MMN100to250MeanAmplitude	7
[100.0	250.0]	-0.373	10	Fz	5	Channel_Standard	ERP_test_chop	MMN100to250MeanAmplitude	7
[100.0	250.0]	-1.041	12	F4	5	Channel_Standard	ERP_test_chop	MMN100to250MeanAmplitude	7
[100.0	250.0]	-0.324	16	FC3	5	Channel_Standard	ERP_test_chop	MMN100to250MeanAmplitude	7
[100.0	250.0]	-0.585	18	FCz	5	Channel_Standard	ERP_test_chop	MMN100to250MeanAmplitude	7
[100.0	250.0]	-0.566	20	FC4	5	Channel_Standard	ERP_test_chop	MMN100to250MeanAmplitude	7
[100.0	250.0]	-0.418	24	C3	5	Channel_Standard	ERP_test_chop	MMN100to250MeanAmplitude	7
[100.0	250.0]	-0.517	26	Cz	5	Channel_Standard	ERP_test_chop	MMN100to250MeanAmplitude	7
[100.0	250.0]	-0.429	28	C4	5	Channel_Standard	ERP_test_chop	MMN100to250MeanAmplitude	7
[100.0	250.0]	-0.469	33	CP3	5	Channel_Standard	ERP_test_chop	MMN100to250MeanAmplitude	7
[100.0	250.0]	-0.36	35	CPz	5	Channel_Standard	ERP_test_chop	MMN100to250MeanAmplitude	7
[100.0	250.0]	-0.586	37	CP4	5	Channel_Standard	ERP_test_chop	MMN100to250MeanAmplitude	7
[100.0	250.0]	-0.276	42	P3	5	Channel_Standard	ERP_test_chop	MMN100to250MeanAmplitude	7
[100.0	250.0]	-0.132	44	Pz	5	Channel_Standard	ERP_test_chop	MMN100to250MeanAmplitude	7
[100.0	250.0]	-0.199	46	P4	5	Channel_Standard	ERP_test_chop	MMN100to250MeanAmplitude	7
[100.0	250.0]	0.129	50	PO3	5	Channel_Standard	ERP_test_chop	MMN100to250MeanAmplitude	7
[100.0	250.0]	0.197	51	POz	5	Channel_Standard	ERP_test_chop	MMN100to250MeanAmplitude	7
[100.0	250.0]	0.256	52	PO4	5	Channel_Standard	ERP_test_chop	MMN100to250MeanAmplitude	7
[100.0	250.0]	-0.503	8	F3	6	Channel_Deviant	ERP_test_chop	MMN100to250MeanAmplitude	7
[100.0	250.0]	-0.777	10	Fz	6	Channel_Deviant	ERP_test_chop	MMN100to250MeanAmplitude	7
[100.0	250.0]	-0.05	12	F4	6	Channel_Deviant	ERP_test_chop	MMN100to250MeanAmplitude	7
[100.0	250.0]	-0.303	16	FC3	6	Channel_Deviant	ERP_test_chop	MMN100to250MeanAmplitude	7
[100.0	250.0]	-0.357	18	FCz	6	Channel_Deviant	ERP_test_chop	MMN100to250MeanAmplitude	7
[100.0	250.0]	-0.172	20	FC4	6	Channel_Deviant	ERP_test_chop	MMN100to250MeanAmplitude	7
[100.0	250.0]	-0.579	24	C3	6	Channel_Deviant	ERP_test_chop	MMN100to250MeanAmplitude	7
[100.0	250.0]	-0.261	26	Cz	6	Channel_Deviant	ERP_test_chop	MMN100to250MeanAmplitude	7
[100.0	250.0]	-0.103	28	C4	6	Channel_Deviant	ERP_test_chop	MMN100to250MeanAmplitude	7
[100.0	250.0]	-0.82	33	CP3	6	Channel_Deviant	ERP_test_chop	MMN100to250MeanAmplitude	7
[100.0	250.0]	-1.145	35	CPz	6	Channel_Deviant	ERP_test_chop	MMN100to250MeanAmplitude	7
[100.0	250.0]	-0.164	37	CP4	6	Channel_Deviant	ERP_test_chop	MMN100to250MeanAmplitude	7
[100.0	250.0]	-1.105	42	P3	6	Channel_Deviant	ERP_test_chop	MMN100to250MeanAmplitude	7
[100.0	250.0]	-0.466	44	Pz	6	Channel_Deviant	ERP_test_chop	MMN100to250MeanAmplitude	7
[100.0	250.0]	-0.678	46	P4	6	Channel_Deviant	ERP_test_chop	MMN100to250MeanAmplitude	7
[100.0	250.0]	-0.672	50	PO3	6	Channel_Deviant	ERP_test_chop	MMN100to250MeanAmplitude	7
[100.0	250.0]	-0.383	51	POz	6	Channel_Deviant	ERP_test_chop	MMN100to250MeanAmplitude	7
[100.0	250.0]	-0.244	52	PO4	6	Channel_Deviant	ERP_test_chop	MMN100to250MeanAmplitude	7
[100.0	250.0]	-3.581	8	F3	17	High-quality_D-S	ERP_test_chop	MMN100to250MeanAmplitude	7
[100.0	250.0]	-4	10	Fz	17	High-quality_D-S	ERP_test_chop	MMN100to250MeanAmplitude	7
[100.0	250.0]	-2.488	12	F4	17	High-quality_D-S	ERP_test_chop	MMN100to250MeanAmplitude	7
[100.0	250.0]	-5.212	16	FC3	17	High-quality_D-S	ERP_test_chop	MMN100to250MeanAmplitude	7
[100.0	250.0]	-3.946	18	FCz	17	High-quality_D-S	ERP_test_chop	MMN100to250MeanAmplitude	7
[100.0	250.0]	-3.252	20	FC4	17	High-quality_D-S	ERP_test_chop	MMN100to250MeanAmplitude	7
[100.0	250.0]	-4.375	24	C3	17	High-quality_D-S	ERP_test_chop	MMN100to250MeanAmplitude	7
[100.0	250.0]	-3.625	26	Cz	17	High-quality_D-S	ERP_test_chop	MMN100to250MeanAmplitude	7
[100.0	250.0]	-3.311	28	C4	17	High-quality_D-S	ERP_test_chop	MMN100to250MeanAmplitude	7
[100.0	250.0]	-4.536	33	CP3	17	High-quality_D-S	ERP_test_chop	MMN100to250MeanAmplitude	7
[100.0	250.0]	-2.973	35	CPz	17	High-quality_D-S	ERP_test_chop	MMN100to250MeanAmplitude	7
[100.0	250.0]	-1.885	37	CP4	17	High-quality_D-S	ERP_test_chop	MMN100to250MeanAmplitude	7
[100.0	250.0]	-2.271	42	P3	17	High-quality_D-S	ERP_test_chop	MMN100to250MeanAmplitude	7
[100.0	250.0]	-3.07	44	Pz	17	High-quality_D-S	ERP_test_chop	MMN100to250MeanAmplitude	7
[100.0	250.0]	-5.403	46	P4	17	High-quality_D-S	ERP_test_chop	MMN100to250MeanAmplitude	7
[100.0	250.0]	-2.628	50	PO3	17	High-quality_D-S	ERP_test_chop	MMN100to250MeanAmplitude	7
[100.0	250.0]	-2.576	51	POz	17	High-quality_D-S	ERP_test_chop	MMN100to250MeanAmplitude	7
[100.0	250.0]	-2.596	52	PO4	17	High-quality_D-S	ERP_test_chop	MMN100to250MeanAmplitude	7
[100.0	250.0]	1.408	8	F3	18	Noise_D-S	ERP_test_chop	MMN100to250MeanAmplitude	7
[100.0	250.0]	0.801	10	Fz	18	Noise_D-S	ERP_test_chop	MMN100to250MeanAmplitude	7
[100.0	250.0]	-0.44	12	F4	18	Noise_D-S	ERP_test_chop	MMN100to250MeanAmplitude	7
[100.0	250.0]	1.762	16	FC3	18	Noise_D-S	ERP_test_chop	MMN100to250MeanAmplitude	7
[100.0	250.0]	0.9	18	FCz	18	Noise_D-S	ERP_test_chop	MMN100to250MeanAmplitude	7
[100.0	250.0]	0.368	20	FC4	18	Noise_D-S	ERP_test_chop	MMN100to250MeanAmplitude	7
[100.0	250.0]	1.506	24	C3	18	Noise_D-S	ERP_test_chop	MMN100to250MeanAmplitude	7
[100.0	250.0]	1.118	26	Cz	18	Noise_D-S	ERP_test_chop	MMN100to250MeanAmplitude	7
[100.0	250.0]	0.596	28	C4	18	Noise_D-S	ERP_test_chop	MMN100to250MeanAmplitude	7
[100.0	250.0]	0.653	33	CP3	18	Noise_D-S	ERP_test_chop	MMN100to250MeanAmplitude	7
[100.0	250.0]	0.831	35	CPz	18	Noise_D-S	ERP_test_chop	MMN100to250MeanAmplitude	7
[100.0	250.0]	0.682	37	CP4	18	Noise_D-S	ERP_test_chop	MMN100to250MeanAmplitude	7
[100.0	250.0]	0.52	42	P3	18	Noise_D-S	ERP_test_chop	MMN100to250MeanAmplitude	7
[100.0	250.0]	1.06	44	Pz	18	Noise_D-S	ERP_test_chop	MMN100to250MeanAmplitude	7
[100.0	250.0]	-0.482	46	P4	18	Noise_D-S	ERP_test_chop	MMN100to250MeanAmplitude	7
[100.0	250.0]	0.9	50	PO3	18	Noise_D-S	ERP_test_chop	MMN100to250MeanAmplitude	7
[100.0	250.0]	1.071	51	POz	18	Noise_D-S	ERP_test_chop	MMN100to250MeanAmplitude	7
[100.0	250.0]	0.874	52	PO4	18	Noise_D-S	ERP_test_chop	MMN100to250MeanAmplitude	7
[100.0	250.0]	-0.001	8	F3	19	Channel_D-S	ERP_test_chop	MMN100to250MeanAmplitude	7
[100.0	250.0]	-0.404	10	Fz	19	Channel_D-S	ERP_test_chop	MMN100to250MeanAmplitude	7
[100.0	250.0]	0.991	12	F4	19	Channel_D-S	ERP_test_chop	MMN100to250MeanAmplitude	7
[100.0	250.0]	0.021	16	FC3	19	Channel_D-S	ERP_test_chop	MMN100to250MeanAmplitude	7
[100.0	250.0]	0.228	18	FCz	19	Channel_D-S	ERP_test_chop	MMN100to250MeanAmplitude	7
[100.0	250.0]	0.394	20	FC4	19	Channel_D-S	ERP_test_chop	MMN100to250MeanAmplitude	7
[100.0	250.0]	-0.161	24	C3	19	Channel_D-S	ERP_test_chop	MMN100to250MeanAmplitude	7
[100.0	250.0]	0.256	26	Cz	19	Channel_D-S	ERP_test_chop	MMN100to250MeanAmplitude	7
[100.0	250.0]	0.326	28	C4	19	Channel_D-S	ERP_test_chop	MMN100to250MeanAmplitude	7
[100.0	250.0]	-0.35	33	CP3	19	Channel_D-S	ERP_test_chop	MMN100to250MeanAmplitude	7
[100.0	250.0]	-0.784	35	CPz	19	Channel_D-S	ERP_test_chop	MMN100to250MeanAmplitude	7
[100.0	250.0]	0.422	37	CP4	19	Channel_D-S	ERP_test_chop	MMN100to250MeanAmplitude	7
[100.0	250.0]	-0.828	42	P3	19	Channel_D-S	ERP_test_chop	MMN100to250MeanAmplitude	7
[100.0	250.0]	-0.333	44	Pz	19	Channel_D-S	ERP_test_chop	MMN100to250MeanAmplitude	7
[100.0	250.0]	-0.479	46	P4	19	Channel_D-S	ERP_test_chop	MMN100to250MeanAmplitude	7
[100.0	250.0]	-0.802	50	PO3	19	Channel_D-S	ERP_test_chop	MMN100to250MeanAmplitude	7
[100.0	250.0]	-0.581	51	POz	19	Channel_D-S	ERP_test_chop	MMN100to250MeanAmplitude	7
[100.0	250.0]	-0.5	52	PO4	19	Channel_D-S	ERP_test_chop	MMN100to250MeanAmplitude	7
[100.0	250.0]	-0.216	8	F3	1	High-quality_Standard	ERP_test_chop	MMN100to250MeanAmplitude	8
[100.0	250.0]	-0.218	10	Fz	1	High-quality_Standard	ERP_test_chop	MMN100to250MeanAmplitude	8
[100.0	250.0]	-0.319	12	F4	1	High-quality_Standard	ERP_test_chop	MMN100to250MeanAmplitude	8
[100.0	250.0]	-0.339	16	FC3	1	High-quality_Standard	ERP_test_chop	MMN100to250MeanAmplitude	8
[100.0	250.0]	-0.379	18	FCz	1	High-quality_Standard	ERP_test_chop	MMN100to250MeanAmplitude	8
[100.0	250.0]	-0.393	20	FC4	1	High-quality_Standard	ERP_test_chop	MMN100to250MeanAmplitude	8
[100.0	250.0]	-0.383	24	C3	1	High-quality_Standard	ERP_test_chop	MMN100to250MeanAmplitude	8
[100.0	250.0]	-0.479	26	Cz	1	High-quality_Standard	ERP_test_chop	MMN100to250MeanAmplitude	8
[100.0	250.0]	-0.612	28	C4	1	High-quality_Standard	ERP_test_chop	MMN100to250MeanAmplitude	8
[100.0	250.0]	-0.595	33	CP3	1	High-quality_Standard	ERP_test_chop	MMN100to250MeanAmplitude	8
[100.0	250.0]	-0.452	35	CPz	1	High-quality_Standard	ERP_test_chop	MMN100to250MeanAmplitude	8
[100.0	250.0]	-0.507	37	CP4	1	High-quality_Standard	ERP_test_chop	MMN100to250MeanAmplitude	8
[100.0	250.0]	-0.506	42	P3	1	High-quality_Standard	ERP_test_chop	MMN100to250MeanAmplitude	8
[100.0	250.0]	-0.465	44	Pz	1	High-quality_Standard	ERP_test_chop	MMN100to250MeanAmplitude	8
[100.0	250.0]	-0.425	46	P4	1	High-quality_Standard	ERP_test_chop	MMN100to250MeanAmplitude	8
[100.0	250.0]	-0.279	50	PO3	1	High-quality_Standard	ERP_test_chop	MMN100to250MeanAmplitude	8
[100.0	250.0]	-0.266	51	POz	1	High-quality_Standard	ERP_test_chop	MMN100to250MeanAmplitude	8
[100.0	250.0]	-0.266	52	PO4	1	High-quality_Standard	ERP_test_chop	MMN100to250MeanAmplitude	8
[100.0	250.0]	0.354	8	F3	2	High-quality_Deviant	ERP_test_chop	MMN100to250MeanAmplitude	8
[100.0	250.0]	-0.109	10	Fz	2	High-quality_Deviant	ERP_test_chop	MMN100to250MeanAmplitude	8
[100.0	250.0]	-0.138	12	F4	2	High-quality_Deviant	ERP_test_chop	MMN100to250MeanAmplitude	8
[100.0	250.0]	-0.481	16	FC3	2	High-quality_Deviant	ERP_test_chop	MMN100to250MeanAmplitude	8
[100.0	250.0]	-0.487	18	FCz	2	High-quality_Deviant	ERP_test_chop	MMN100to250MeanAmplitude	8
[100.0	250.0]	0.789	20	FC4	2	High-quality_Deviant	ERP_test_chop	MMN100to250MeanAmplitude	8
[100.0	250.0]	-1.119	24	C3	2	High-quality_Deviant	ERP_test_chop	MMN100to250MeanAmplitude	8
[100.0	250.0]	-0.809	26	Cz	2	High-quality_Deviant	ERP_test_chop	MMN100to250MeanAmplitude	8
[100.0	250.0]	-0.153	28	C4	2	High-quality_Deviant	ERP_test_chop	MMN100to250MeanAmplitude	8
[100.0	250.0]	-1.184	33	CP3	2	High-quality_Deviant	ERP_test_chop	MMN100to250MeanAmplitude	8
[100.0	250.0]	-0.708	35	CPz	2	High-quality_Deviant	ERP_test_chop	MMN100to250MeanAmplitude	8
[100.0	250.0]	-0.277	37	CP4	2	High-quality_Deviant	ERP_test_chop	MMN100to250MeanAmplitude	8
[100.0	250.0]	-1.078	42	P3	2	High-quality_Deviant	ERP_test_chop	MMN100to250MeanAmplitude	8
[100.0	250.0]	-0.604	44	Pz	2	High-quality_Deviant	ERP_test_chop	MMN100to250MeanAmplitude	8
[100.0	250.0]	-0.083	46	P4	2	High-quality_Deviant	ERP_test_chop	MMN100to250MeanAmplitude	8
[100.0	250.0]	-0.388	50	PO3	2	High-quality_Deviant	ERP_test_chop	MMN100to250MeanAmplitude	8
[100.0	250.0]	-0.278	51	POz	2	High-quality_Deviant	ERP_test_chop	MMN100to250MeanAmplitude	8
[100.0	250.0]	0.364	52	PO4	2	High-quality_Deviant	ERP_test_chop	MMN100to250MeanAmplitude	8
[100.0	250.0]	0.528	8	F3	3	Noise_Standard	ERP_test_chop	MMN100to250MeanAmplitude	8
[100.0	250.0]	0.479	10	Fz	3	Noise_Standard	ERP_test_chop	MMN100to250MeanAmplitude	8
[100.0	250.0]	0.323	12	F4	3	Noise_Standard	ERP_test_chop	MMN100to250MeanAmplitude	8
[100.0	250.0]	0.41	16	FC3	3	Noise_Standard	ERP_test_chop	MMN100to250MeanAmplitude	8
[100.0	250.0]	0.543	18	FCz	3	Noise_Standard	ERP_test_chop	MMN100to250MeanAmplitude	8
[100.0	250.0]	0.31	20	FC4	3	Noise_Standard	ERP_test_chop	MMN100to250MeanAmplitude	8
[100.0	250.0]	0.346	24	C3	3	Noise_Standard	ERP_test_chop	MMN100to250MeanAmplitude	8
[100.0	250.0]	0.497	26	Cz	3	Noise_Standard	ERP_test_chop	MMN100to250MeanAmplitude	8
[100.0	250.0]	-0.14	28	C4	3	Noise_Standard	ERP_test_chop	MMN100to250MeanAmplitude	8
[100.0	250.0]	0.093	33	CP3	3	Noise_Standard	ERP_test_chop	MMN100to250MeanAmplitude	8
[100.0	250.0]	0.495	35	CPz	3	Noise_Standard	ERP_test_chop	MMN100to250MeanAmplitude	8
[100.0	250.0]	0.242	37	CP4	3	Noise_Standard	ERP_test_chop	MMN100to250MeanAmplitude	8
[100.0	250.0]	-0.304	42	P3	3	Noise_Standard	ERP_test_chop	MMN100to250MeanAmplitude	8
[100.0	250.0]	0.365	44	Pz	3	Noise_Standard	ERP_test_chop	MMN100to250MeanAmplitude	8
[100.0	250.0]	0.001	46	P4	3	Noise_Standard	ERP_test_chop	MMN100to250MeanAmplitude	8
[100.0	250.0]	0.168	50	PO3	3	Noise_Standard	ERP_test_chop	MMN100to250MeanAmplitude	8
[100.0	250.0]	0.212	51	POz	3	Noise_Standard	ERP_test_chop	MMN100to250MeanAmplitude	8
[100.0	250.0]	0.274	52	PO4	3	Noise_Standard	ERP_test_chop	MMN100to250MeanAmplitude	8
[100.0	250.0]	0.662	8	F3	4	Noise_Deviant	ERP_test_chop	MMN100to250MeanAmplitude	8
[100.0	250.0]	0.973	10	Fz	4	Noise_Deviant	ERP_test_chop	MMN100to250MeanAmplitude	8
[100.0	250.0]	0.412	12	F4	4	Noise_Deviant	ERP_test_chop	MMN100to250MeanAmplitude	8
[100.0	250.0]	0.34	16	FC3	4	Noise_Deviant	ERP_test_chop	MMN100to250MeanAmplitude	8
[100.0	250.0]	0.463	18	FCz	4	Noise_Deviant	ERP_test_chop	MMN100to250MeanAmplitude	8
[100.0	250.0]	1.266	20	FC4	4	Noise_Deviant	ERP_test_chop	MMN100to250MeanAmplitude	8
[100.0	250.0]	-0.124	24	C3	4	Noise_Deviant	ERP_test_chop	MMN100to250MeanAmplitude	8
[100.0	250.0]	0.186	26	Cz	4	Noise_Deviant	ERP_test_chop	MMN100to250MeanAmplitude	8
[100.0	250.0]	0.293	28	C4	4	Noise_Deviant	ERP_test_chop	MMN100to250MeanAmplitude	8
[100.0	250.0]	0.264	33	CP3	4	Noise_Deviant	ERP_test_chop	MMN100to250MeanAmplitude	8
[100.0	250.0]	0.009	35	CPz	4	Noise_Deviant	ERP_test_chop	MMN100to250MeanAmplitude	8
[100.0	250.0]	0.247	37	CP4	4	Noise_Deviant	ERP_test_chop	MMN100to250MeanAmplitude	8
[100.0	250.0]	0.136	42	P3	4	Noise_Deviant	ERP_test_chop	MMN100to250MeanAmplitude	8
[100.0	250.0]	0.168	44	Pz	4	Noise_Deviant	ERP_test_chop	MMN100to250MeanAmplitude	8
[100.0	250.0]	0.215	46	P4	4	Noise_Deviant	ERP_test_chop	MMN100to250MeanAmplitude	8
[100.0	250.0]	0.079	50	PO3	4	Noise_Deviant	ERP_test_chop	MMN100to250MeanAmplitude	8
[100.0	250.0]	0.356	51	POz	4	Noise_Deviant	ERP_test_chop	MMN100to250MeanAmplitude	8
[100.0	250.0]	0.108	52	PO4	4	Noise_Deviant	ERP_test_chop	MMN100to250MeanAmplitude	8
[100.0	250.0]	0.071	8	F3	5	Channel_Standard	ERP_test_chop	MMN100to250MeanAmplitude	8
[100.0	250.0]	0.22	10	Fz	5	Channel_Standard	ERP_test_chop	MMN100to250MeanAmplitude	8
[100.0	250.0]	-0.092	12	F4	5	Channel_Standard	ERP_test_chop	MMN100to250MeanAmplitude	8
[100.0	250.0]	0.178	16	FC3	5	Channel_Standard	ERP_test_chop	MMN100to250MeanAmplitude	8
[100.0	250.0]	0.023	18	FCz	5	Channel_Standard	ERP_test_chop	MMN100to250MeanAmplitude	8
[100.0	250.0]	-0.061	20	FC4	5	Channel_Standard	ERP_test_chop	MMN100to250MeanAmplitude	8
[100.0	250.0]	0.021	24	C3	5	Channel_Standard	ERP_test_chop	MMN100to250MeanAmplitude	8
[100.0	250.0]	-0.078	26	Cz	5	Channel_Standard	ERP_test_chop	MMN100to250MeanAmplitude	8
[100.0	250.0]	-0.252	28	C4	5	Channel_Standard	ERP_test_chop	MMN100to250MeanAmplitude	8
[100.0	250.0]	-0.122	33	CP3	5	Channel_Standard	ERP_test_chop	MMN100to250MeanAmplitude	8
[100.0	250.0]	-0.029	35	CPz	5	Channel_Standard	ERP_test_chop	MMN100to250MeanAmplitude	8
[100.0	250.0]	-0.173	37	CP4	5	Channel_Standard	ERP_test_chop	MMN100to250MeanAmplitude	8
[100.0	250.0]	0.035	42	P3	5	Channel_Standard	ERP_test_chop	MMN100to250MeanAmplitude	8
[100.0	250.0]	-0.058	44	Pz	5	Channel_Standard	ERP_test_chop	MMN100to250MeanAmplitude	8
[100.0	250.0]	0.004	46	P4	5	Channel_Standard	ERP_test_chop	MMN100to250MeanAmplitude	8
[100.0	250.0]	0.058	50	PO3	5	Channel_Standard	ERP_test_chop	MMN100to250MeanAmplitude	8
[100.0	250.0]	0.056	51	POz	5	Channel_Standard	ERP_test_chop	MMN100to250MeanAmplitude	8
[100.0	250.0]	0.272	52	PO4	5	Channel_Standard	ERP_test_chop	MMN100to250MeanAmplitude	8
[100.0	250.0]	0.091	8	F3	6	Channel_Deviant	ERP_test_chop	MMN100to250MeanAmplitude	8
[100.0	250.0]	-0.029	10	Fz	6	Channel_Deviant	ERP_test_chop	MMN100to250MeanAmplitude	8
[100.0	250.0]	-0.026	12	F4	6	Channel_Deviant	ERP_test_chop	MMN100to250MeanAmplitude	8
[100.0	250.0]	-0.17	16	FC3	6	Channel_Deviant	ERP_test_chop	MMN100to250MeanAmplitude	8
[100.0	250.0]	-0.092	18	FCz	6	Channel_Deviant	ERP_test_chop	MMN100to250MeanAmplitude	8
[100.0	250.0]	0.235	20	FC4	6	Channel_Deviant	ERP_test_chop	MMN100to250MeanAmplitude	8
[100.0	250.0]	-0.247	24	C3	6	Channel_Deviant	ERP_test_chop	MMN100to250MeanAmplitude	8
[100.0	250.0]	-0.27	26	Cz	6	Channel_Deviant	ERP_test_chop	MMN100to250MeanAmplitude	8
[100.0	250.0]	-0.398	28	C4	6	Channel_Deviant	ERP_test_chop	MMN100to250MeanAmplitude	8
[100.0	250.0]	0.073	33	CP3	6	Channel_Deviant	ERP_test_chop	MMN100to250MeanAmplitude	8
[100.0	250.0]	0.089	35	CPz	6	Channel_Deviant	ERP_test_chop	MMN100to250MeanAmplitude	8
[100.0	250.0]	-0.292	37	CP4	6	Channel_Deviant	ERP_test_chop	MMN100to250MeanAmplitude	8
[100.0	250.0]	0.233	42	P3	6	Channel_Deviant	ERP_test_chop	MMN100to250MeanAmplitude	8
[100.0	250.0]	-0.358	44	Pz	6	Channel_Deviant	ERP_test_chop	MMN100to250MeanAmplitude	8
[100.0	250.0]	-0.163	46	P4	6	Channel_Deviant	ERP_test_chop	MMN100to250MeanAmplitude	8
[100.0	250.0]	-0.376	50	PO3	6	Channel_Deviant	ERP_test_chop	MMN100to250MeanAmplitude	8
[100.0	250.0]	-0.441	51	POz	6	Channel_Deviant	ERP_test_chop	MMN100to250MeanAmplitude	8
[100.0	250.0]	-0.372	52	PO4	6	Channel_Deviant	ERP_test_chop	MMN100to250MeanAmplitude	8
[100.0	250.0]	0.57	8	F3	17	High-quality_D-S	ERP_test_chop	MMN100to250MeanAmplitude	8
[100.0	250.0]	0.109	10	Fz	17	High-quality_D-S	ERP_test_chop	MMN100to250MeanAmplitude	8
[100.0	250.0]	0.181	12	F4	17	High-quality_D-S	ERP_test_chop	MMN100to250MeanAmplitude	8
[100.0	250.0]	-0.142	16	FC3	17	High-quality_D-S	ERP_test_chop	MMN100to250MeanAmplitude	8
[100.0	250.0]	-0.108	18	FCz	17	High-quality_D-S	ERP_test_chop	MMN100to250MeanAmplitude	8
[100.0	250.0]	1.182	20	FC4	17	High-quality_D-S	ERP_test_chop	MMN100to250MeanAmplitude	8
[100.0	250.0]	-0.735	24	C3	17	High-quality_D-S	ERP_test_chop	MMN100to250MeanAmplitude	8
[100.0	250.0]	-0.33	26	Cz	17	High-quality_D-S	ERP_test_chop	MMN100to250MeanAmplitude	8
[100.0	250.0]	0.458	28	C4	17	High-quality_D-S	ERP_test_chop	MMN100to250MeanAmplitude	8
[100.0	250.0]	-0.588	33	CP3	17	High-quality_D-S	ERP_test_chop	MMN100to250MeanAmplitude	8
[100.0	250.0]	-0.256	35	CPz	17	High-quality_D-S	ERP_test_chop	MMN100to250MeanAmplitude	8
[100.0	250.0]	0.23	37	CP4	17	High-quality_D-S	ERP_test_chop	MMN100to250MeanAmplitude	8
[100.0	250.0]	-0.572	42	P3	17	High-quality_D-S	ERP_test_chop	MMN100to250MeanAmplitude	8
[100.0	250.0]	-0.139	44	Pz	17	High-quality_D-S	ERP_test_chop	MMN100to250MeanAmplitude	8
[100.0	250.0]	0.341	46	P4	17	High-quality_D-S	ERP_test_chop	MMN100to250MeanAmplitude	8
[100.0	250.0]	-0.109	50	PO3	17	High-quality_D-S	ERP_test_chop	MMN100to250MeanAmplitude	8
[100.0	250.0]	-0.012	51	POz	17	High-quality_D-S	ERP_test_chop	MMN100to250MeanAmplitude	8
[100.0	250.0]	0.63	52	PO4	17	High-quality_D-S	ERP_test_chop	MMN100to250MeanAmplitude	8
[100.0	250.0]	0.134	8	F3	18	Noise_D-S	ERP_test_chop	MMN100to250MeanAmplitude	8
[100.0	250.0]	0.494	10	Fz	18	Noise_D-S	ERP_test_chop	MMN100to250MeanAmplitude	8
[100.0	250.0]	0.088	12	F4	18	Noise_D-S	ERP_test_chop	MMN100to250MeanAmplitude	8
[100.0	250.0]	-0.07	16	FC3	18	Noise_D-S	ERP_test_chop	MMN100to250MeanAmplitude	8
[100.0	250.0]	-0.08	18	FCz	18	Noise_D-S	ERP_test_chop	MMN100to250MeanAmplitude	8
[100.0	250.0]	0.955	20	FC4	18	Noise_D-S	ERP_test_chop	MMN100to250MeanAmplitude	8
[100.0	250.0]	-0.469	24	C3	18	Noise_D-S	ERP_test_chop	MMN100to250MeanAmplitude	8
[100.0	250.0]	-0.311	26	Cz	18	Noise_D-S	ERP_test_chop	MMN100to250MeanAmplitude	8
[100.0	250.0]	0.433	28	C4	18	Noise_D-S	ERP_test_chop	MMN100to250MeanAmplitude	8
[100.0	250.0]	0.171	33	CP3	18	Noise_D-S	ERP_test_chop	MMN100to250MeanAmplitude	8
[100.0	250.0]	-0.486	35	CPz	18	Noise_D-S	ERP_test_chop	MMN100to250MeanAmplitude	8
[100.0	250.0]	0.005	37	CP4	18	Noise_D-S	ERP_test_chop	MMN100to250MeanAmplitude	8
[100.0	250.0]	0.441	42	P3	18	Noise_D-S	ERP_test_chop	MMN100to250MeanAmplitude	8
[100.0	250.0]	-0.198	44	Pz	18	Noise_D-S	ERP_test_chop	MMN100to250MeanAmplitude	8
[100.0	250.0]	0.214	46	P4	18	Noise_D-S	ERP_test_chop	MMN100to250MeanAmplitude	8
[100.0	250.0]	-0.089	50	PO3	18	Noise_D-S	ERP_test_chop	MMN100to250MeanAmplitude	8
[100.0	250.0]	0.144	51	POz	18	Noise_D-S	ERP_test_chop	MMN100to250MeanAmplitude	8
[100.0	250.0]	-0.166	52	PO4	18	Noise_D-S	ERP_test_chop	MMN100to250MeanAmplitude	8
[100.0	250.0]	0.02	8	F3	19	Channel_D-S	ERP_test_chop	MMN100to250MeanAmplitude	8
[100.0	250.0]	-0.249	10	Fz	19	Channel_D-S	ERP_test_chop	MMN100to250MeanAmplitude	8
[100.0	250.0]	0.066	12	F4	19	Channel_D-S	ERP_test_chop	MMN100to250MeanAmplitude	8
[100.0	250.0]	-0.347	16	FC3	19	Channel_D-S	ERP_test_chop	MMN100to250MeanAmplitude	8
[100.0	250.0]	-0.115	18	FCz	19	Channel_D-S	ERP_test_chop	MMN100to250MeanAmplitude	8
[100.0	250.0]	0.296	20	FC4	19	Channel_D-S	ERP_test_chop	MMN100to250MeanAmplitude	8
[100.0	250.0]	-0.267	24	C3	19	Channel_D-S	ERP_test_chop	MMN100to250MeanAmplitude	8
[100.0	250.0]	-0.192	26	Cz	19	Channel_D-S	ERP_test_chop	MMN100to250MeanAmplitude	8
[100.0	250.0]	-0.146	28	C4	19	Channel_D-S	ERP_test_chop	MMN100to250MeanAmplitude	8
[100.0	250.0]	0.196	33	CP3	19	Channel_D-S	ERP_test_chop	MMN100to250MeanAmplitude	8
[100.0	250.0]	0.119	35	CPz	19	Channel_D-S	ERP_test_chop	MMN100to250MeanAmplitude	8
[100.0	250.0]	-0.118	37	CP4	19	Channel_D-S	ERP_test_chop	MMN100to250MeanAmplitude	8
[100.0	250.0]	0.197	42	P3	19	Channel_D-S	ERP_test_chop	MMN100to250MeanAmplitude	8
[100.0	250.0]	-0.3	44	Pz	19	Channel_D-S	ERP_test_chop	MMN100to250MeanAmplitude	8
[100.0	250.0]	-0.167	46	P4	19	Channel_D-S	ERP_test_chop	MMN100to250MeanAmplitude	8
[100.0	250.0]	-0.434	50	PO3	19	Channel_D-S	ERP_test_chop	MMN100to250MeanAmplitude	8
[100.0	250.0]	-0.497	51	POz	19	Channel_D-S	ERP_test_chop	MMN100to250MeanAmplitude	8
[100.0	250.0]	-0.644	52	PO4	19	Channel_D-S	ERP_test_chop	MMN100to250MeanAmplitude	8
[100.0	250.0]	2.317	8	F3	1	High-quality_Standard	ERP_test_chop	MMN100to250MeanAmplitude	9
[100.0	250.0]	2.561	10	Fz	1	High-quality_Standard	ERP_test_chop	MMN100to250MeanAmplitude	9
[100.0	250.0]	2.09	12	F4	1	High-quality_Standard	ERP_test_chop	MMN100to250MeanAmplitude	9
[100.0	250.0]	2.474	16	FC3	1	High-quality_Standard	ERP_test_chop	MMN100to250MeanAmplitude	9
[100.0	250.0]	2.793	18	FCz	1	High-quality_Standard	ERP_test_chop	MMN100to250MeanAmplitude	9
[100.0	250.0]	1.782	20	FC4	1	High-quality_Standard	ERP_test_chop	MMN100to250MeanAmplitude	9
[100.0	250.0]	2.315	24	C3	1	High-quality_Standard	ERP_test_chop	MMN100to250MeanAmplitude	9
[100.0	250.0]	1.842	26	Cz	1	High-quality_Standard	ERP_test_chop	MMN100to250MeanAmplitude	9
[100.0	250.0]	1.286	28	C4	1	High-quality_Standard	ERP_test_chop	MMN100to250MeanAmplitude	9
[100.0	250.0]	1.661	33	CP3	1	High-quality_Standard	ERP_test_chop	MMN100to250MeanAmplitude	9
[100.0	250.0]	1.766	35	CPz	1	High-quality_Standard	ERP_test_chop	MMN100to250MeanAmplitude	9
[100.0	250.0]	1.015	37	CP4	1	High-quality_Standard	ERP_test_chop	MMN100to250MeanAmplitude	9
[100.0	250.0]	0.942	42	P3	1	High-quality_Standard	ERP_test_chop	MMN100to250MeanAmplitude	9
[100.0	250.0]	1.055	44	Pz	1	High-quality_Standard	ERP_test_chop	MMN100to250MeanAmplitude	9
[100.0	250.0]	0.592	46	P4	1	High-quality_Standard	ERP_test_chop	MMN100to250MeanAmplitude	9
[100.0	250.0]	0.319	50	PO3	1	High-quality_Standard	ERP_test_chop	MMN100to250MeanAmplitude	9
[100.0	250.0]	0.423	51	POz	1	High-quality_Standard	ERP_test_chop	MMN100to250MeanAmplitude	9
[100.0	250.0]	0.122	52	PO4	1	High-quality_Standard	ERP_test_chop	MMN100to250MeanAmplitude	9
[100.0	250.0]	0.33	8	F3	2	High-quality_Deviant	ERP_test_chop	MMN100to250MeanAmplitude	9
[100.0	250.0]	-0.199	10	Fz	2	High-quality_Deviant	ERP_test_chop	MMN100to250MeanAmplitude	9
[100.0	250.0]	-0.209	12	F4	2	High-quality_Deviant	ERP_test_chop	MMN100to250MeanAmplitude	9
[100.0	250.0]	0.527	16	FC3	2	High-quality_Deviant	ERP_test_chop	MMN100to250MeanAmplitude	9
[100.0	250.0]	0.153	18	FCz	2	High-quality_Deviant	ERP_test_chop	MMN100to250MeanAmplitude	9
[100.0	250.0]	-0.05	20	FC4	2	High-quality_Deviant	ERP_test_chop	MMN100to250MeanAmplitude	9
[100.0	250.0]	0.881	24	C3	2	High-quality_Deviant	ERP_test_chop	MMN100to250MeanAmplitude	9
[100.0	250.0]	0.334	26	Cz	2	High-quality_Deviant	ERP_test_chop	MMN100to250MeanAmplitude	9
[100.0	250.0]	-0.193	28	C4	2	High-quality_Deviant	ERP_test_chop	MMN100to250MeanAmplitude	9
[100.0	250.0]	0.751	33	CP3	2	High-quality_Deviant	ERP_test_chop	MMN100to250MeanAmplitude	9
[100.0	250.0]	0.216	35	CPz	2	High-quality_Deviant	ERP_test_chop	MMN100to250MeanAmplitude	9
[100.0	250.0]	-0.106	37	CP4	2	High-quality_Deviant	ERP_test_chop	MMN100to250MeanAmplitude	9
[100.0	250.0]	1.078	42	P3	2	High-quality_Deviant	ERP_test_chop	MMN100to250MeanAmplitude	9
[100.0	250.0]	0.778	44	Pz	2	High-quality_Deviant	ERP_test_chop	MMN100to250MeanAmplitude	9
[100.0	250.0]	0.428	46	P4	2	High-quality_Deviant	ERP_test_chop	MMN100to250MeanAmplitude	9
[100.0	250.0]	1.13	50	PO3	2	High-quality_Deviant	ERP_test_chop	MMN100to250MeanAmplitude	9
[100.0	250.0]	0.853	51	POz	2	High-quality_Deviant	ERP_test_chop	MMN100to250MeanAmplitude	9
[100.0	250.0]	0.988	52	PO4	2	High-quality_Deviant	ERP_test_chop	MMN100to250MeanAmplitude	9
[100.0	250.0]	2.959	8	F3	3	Noise_Standard	ERP_test_chop	MMN100to250MeanAmplitude	9
[100.0	250.0]	3.494	10	Fz	3	Noise_Standard	ERP_test_chop	MMN100to250MeanAmplitude	9
[100.0	250.0]	2.847	12	F4	3	Noise_Standard	ERP_test_chop	MMN100to250MeanAmplitude	9
[100.0	250.0]	3.118	16	FC3	3	Noise_Standard	ERP_test_chop	MMN100to250MeanAmplitude	9
[100.0	250.0]	3.473	18	FCz	3	Noise_Standard	ERP_test_chop	MMN100to250MeanAmplitude	9
[100.0	250.0]	2.66	20	FC4	3	Noise_Standard	ERP_test_chop	MMN100to250MeanAmplitude	9
[100.0	250.0]	2.723	24	C3	3	Noise_Standard	ERP_test_chop	MMN100to250MeanAmplitude	9
[100.0	250.0]	2.324	26	Cz	3	Noise_Standard	ERP_test_chop	MMN100to250MeanAmplitude	9
[100.0	250.0]	1.942	28	C4	3	Noise_Standard	ERP_test_chop	MMN100to250MeanAmplitude	9
[100.0	250.0]	2.01	33	CP3	3	Noise_Standard	ERP_test_chop	MMN100to250MeanAmplitude	9
[100.0	250.0]	2.223	35	CPz	3	Noise_Standard	ERP_test_chop	MMN100to250MeanAmplitude	9
[100.0	250.0]	1.491	37	CP4	3	Noise_Standard	ERP_test_chop	MMN100to250MeanAmplitude	9
[100.0	250.0]	1.339	42	P3	3	Noise_Standard	ERP_test_chop	MMN100to250MeanAmplitude	9
[100.0	250.0]	1.447	44	Pz	3	Noise_Standard	ERP_test_chop	MMN100to250MeanAmplitude	9
[100.0	250.0]	1.073	46	P4	3	Noise_Standard	ERP_test_chop	MMN100to250MeanAmplitude	9
[100.0	250.0]	0.83	50	PO3	3	Noise_Standard	ERP_test_chop	MMN100to250MeanAmplitude	9
[100.0	250.0]	0.823	51	POz	3	Noise_Standard	ERP_test_chop	MMN100to250MeanAmplitude	9
[100.0	250.0]	0.654	52	PO4	3	Noise_Standard	ERP_test_chop	MMN100to250MeanAmplitude	9
[100.0	250.0]	2.47	8	F3	4	Noise_Deviant	ERP_test_chop	MMN100to250MeanAmplitude	9
[100.0	250.0]	2.599	10	Fz	4	Noise_Deviant	ERP_test_chop	MMN100to250MeanAmplitude	9
[100.0	250.0]	2.446	12	F4	4	Noise_Deviant	ERP_test_chop	MMN100to250MeanAmplitude	9
[100.0	250.0]	3.045	16	FC3	4	Noise_Deviant	ERP_test_chop	MMN100to250MeanAmplitude	9
[100.0	250.0]	3.179	18	FCz	4	Noise_Deviant	ERP_test_chop	MMN100to250MeanAmplitude	9
[100.0	250.0]	2.469	20	FC4	4	Noise_Deviant	ERP_test_chop	MMN100to250MeanAmplitude	9
[100.0	250.0]	3.612	24	C3	4	Noise_Deviant	ERP_test_chop	MMN100to250MeanAmplitude	9
[100.0	250.0]	2.936	26	Cz	4	Noise_Deviant	ERP_test_chop	MMN100to250MeanAmplitude	9
[100.0	250.0]	2.081	28	C4	4	Noise_Deviant	ERP_test_chop	MMN100to250MeanAmplitude	9
[100.0	250.0]	2.977	33	CP3	4	Noise_Deviant	ERP_test_chop	MMN100to250MeanAmplitude	9
[100.0	250.0]	2.806	35	CPz	4	Noise_Deviant	ERP_test_chop	MMN100to250MeanAmplitude	9
[100.0	250.0]	1.425	37	CP4	4	Noise_Deviant	ERP_test_chop	MMN100to250MeanAmplitude	9
[100.0	250.0]	1.962	42	P3	4	Noise_Deviant	ERP_test_chop	MMN100to250MeanAmplitude	9
[100.0	250.0]	1.849	44	Pz	4	Noise_Deviant	ERP_test_chop	MMN100to250MeanAmplitude	9
[100.0	250.0]	1.107	46	P4	4	Noise_Deviant	ERP_test_chop	MMN100to250MeanAmplitude	9
[100.0	250.0]	0.949	50	PO3	4	Noise_Deviant	ERP_test_chop	MMN100to250MeanAmplitude	9
[100.0	250.0]	0.917	51	POz	4	Noise_Deviant	ERP_test_chop	MMN100to250MeanAmplitude	9
[100.0	250.0]	0.48	52	PO4	4	Noise_Deviant	ERP_test_chop	MMN100to250MeanAmplitude	9
[100.0	250.0]	2.268	8	F3	5	Channel_Standard	ERP_test_chop	MMN100to250MeanAmplitude	9
[100.0	250.0]	2.384	10	Fz	5	Channel_Standard	ERP_test_chop	MMN100to250MeanAmplitude	9
[100.0	250.0]	2.189	12	F4	5	Channel_Standard	ERP_test_chop	MMN100to250MeanAmplitude	9
[100.0	250.0]	2.268	16	FC3	5	Channel_Standard	ERP_test_chop	MMN100to250MeanAmplitude	9
[100.0	250.0]	2.328	18	FCz	5	Channel_Standard	ERP_test_chop	MMN100to250MeanAmplitude	9
[100.0	250.0]	1.893	20	FC4	5	Channel_Standard	ERP_test_chop	MMN100to250MeanAmplitude	9
[100.0	250.0]	1.732	24	C3	5	Channel_Standard	ERP_test_chop	MMN100to250MeanAmplitude	9
[100.0	250.0]	1.339	26	Cz	5	Channel_Standard	ERP_test_chop	MMN100to250MeanAmplitude	9
[100.0	250.0]	1.387	28	C4	5	Channel_Standard	ERP_test_chop	MMN100to250MeanAmplitude	9
[100.0	250.0]	0.97	33	CP3	5	Channel_Standard	ERP_test_chop	MMN100to250MeanAmplitude	9
[100.0	250.0]	1.268	35	CPz	5	Channel_Standard	ERP_test_chop	MMN100to250MeanAmplitude	9
[100.0	250.0]	1.007	37	CP4	5	Channel_Standard	ERP_test_chop	MMN100to250MeanAmplitude	9
[100.0	250.0]	0.601	42	P3	5	Channel_Standard	ERP_test_chop	MMN100to250MeanAmplitude	9
[100.0	250.0]	0.612	44	Pz	5	Channel_Standard	ERP_test_chop	MMN100to250MeanAmplitude	9
[100.0	250.0]	0.659	46	P4	5	Channel_Standard	ERP_test_chop	MMN100to250MeanAmplitude	9
[100.0	250.0]	0.154	50	PO3	5	Channel_Standard	ERP_test_chop	MMN100to250MeanAmplitude	9
[100.0	250.0]	0.415	51	POz	5	Channel_Standard	ERP_test_chop	MMN100to250MeanAmplitude	9
[100.0	250.0]	0.474	52	PO4	5	Channel_Standard	ERP_test_chop	MMN100to250MeanAmplitude	9
[100.0	250.0]	1.673	8	F3	6	Channel_Deviant	ERP_test_chop	MMN100to250MeanAmplitude	9
[100.0	250.0]	1.273	10	Fz	6	Channel_Deviant	ERP_test_chop	MMN100to250MeanAmplitude	9
[100.0	250.0]	1.608	12	F4	6	Channel_Deviant	ERP_test_chop	MMN100to250MeanAmplitude	9
[100.0	250.0]	1.495	16	FC3	6	Channel_Deviant	ERP_test_chop	MMN100to250MeanAmplitude	9
[100.0	250.0]	0.416	18	FCz	6	Channel_Deviant	ERP_test_chop	MMN100to250MeanAmplitude	9
[100.0	250.0]	0.991	20	FC4	6	Channel_Deviant	ERP_test_chop	MMN100to250MeanAmplitude	9
[100.0	250.0]	1.159	24	C3	6	Channel_Deviant	ERP_test_chop	MMN100to250MeanAmplitude	9
[100.0	250.0]	-0.084	26	Cz	6	Channel_Deviant	ERP_test_chop	MMN100to250MeanAmplitude	9
[100.0	250.0]	0.442	28	C4	6	Channel_Deviant	ERP_test_chop	MMN100to250MeanAmplitude	9
[100.0	250.0]	1.047	33	CP3	6	Channel_Deviant	ERP_test_chop	MMN100to250MeanAmplitude	9
[100.0	250.0]	0.034	35	CPz	6	Channel_Deviant	ERP_test_chop	MMN100to250MeanAmplitude	9
[100.0	250.0]	-0.067	37	CP4	6	Channel_Deviant	ERP_test_chop	MMN100to250MeanAmplitude	9
[100.0	250.0]	0.267	42	P3	6	Channel_Deviant	ERP_test_chop	MMN100to250MeanAmplitude	9
[100.0	250.0]	-0.248	44	Pz	6	Channel_Deviant	ERP_test_chop	MMN100to250MeanAmplitude	9
[100.0	250.0]	-0.169	46	P4	6	Channel_Deviant	ERP_test_chop	MMN100to250MeanAmplitude	9
[100.0	250.0]	-0.016	50	PO3	6	Channel_Deviant	ERP_test_chop	MMN100to250MeanAmplitude	9
[100.0	250.0]	-0.252	51	POz	6	Channel_Deviant	ERP_test_chop	MMN100to250MeanAmplitude	9
[100.0	250.0]	-0.003	52	PO4	6	Channel_Deviant	ERP_test_chop	MMN100to250MeanAmplitude	9
[100.0	250.0]	-1.986	8	F3	17	High-quality_D-S	ERP_test_chop	MMN100to250MeanAmplitude	9
[100.0	250.0]	-2.761	10	Fz	17	High-quality_D-S	ERP_test_chop	MMN100to250MeanAmplitude	9
[100.0	250.0]	-2.299	12	F4	17	High-quality_D-S	ERP_test_chop	MMN100to250MeanAmplitude	9
[100.0	250.0]	-1.947	16	FC3	17	High-quality_D-S	ERP_test_chop	MMN100to250MeanAmplitude	9
[100.0	250.0]	-2.639	18	FCz	17	High-quality_D-S	ERP_test_chop	MMN100to250MeanAmplitude	9
[100.0	250.0]	-1.833	20	FC4	17	High-quality_D-S	ERP_test_chop	MMN100to250MeanAmplitude	9
[100.0	250.0]	-1.434	24	C3	17	High-quality_D-S	ERP_test_chop	MMN100to250MeanAmplitude	9
[100.0	250.0]	-1.508	26	Cz	17	High-quality_D-S	ERP_test_chop	MMN100to250MeanAmplitude	9
[100.0	250.0]	-1.479	28	C4	17	High-quality_D-S	ERP_test_chop	MMN100to250MeanAmplitude	9
[100.0	250.0]	-0.91	33	CP3	17	High-quality_D-S	ERP_test_chop	MMN100to250MeanAmplitude	9
[100.0	250.0]	-1.55	35	CPz	17	High-quality_D-S	ERP_test_chop	MMN100to250MeanAmplitude	9
[100.0	250.0]	-1.121	37	CP4	17	High-quality_D-S	ERP_test_chop	MMN100to250MeanAmplitude	9
[100.0	250.0]	0.136	42	P3	17	High-quality_D-S	ERP_test_chop	MMN100to250MeanAmplitude	9
[100.0	250.0]	-0.278	44	Pz	17	High-quality_D-S	ERP_test_chop	MMN100to250MeanAmplitude	9
[100.0	250.0]	-0.164	46	P4	17	High-quality_D-S	ERP_test_chop	MMN100to250MeanAmplitude	9
[100.0	250.0]	0.811	50	PO3	17	High-quality_D-S	ERP_test_chop	MMN100to250MeanAmplitude	9
[100.0	250.0]	0.431	51	POz	17	High-quality_D-S	ERP_test_chop	MMN100to250MeanAmplitude	9
[100.0	250.0]	0.866	52	PO4	17	High-quality_D-S	ERP_test_chop	MMN100to250MeanAmplitude	9
[100.0	250.0]	-0.489	8	F3	18	Noise_D-S	ERP_test_chop	MMN100to250MeanAmplitude	9
[100.0	250.0]	-0.895	10	Fz	18	Noise_D-S	ERP_test_chop	MMN100to250MeanAmplitude	9
[100.0	250.0]	-0.401	12	F4	18	Noise_D-S	ERP_test_chop	MMN100to250MeanAmplitude	9
[100.0	250.0]	-0.072	16	FC3	18	Noise_D-S	ERP_test_chop	MMN100to250MeanAmplitude	9
[100.0	250.0]	-0.294	18	FCz	18	Noise_D-S	ERP_test_chop	MMN100to250MeanAmplitude	9
[100.0	250.0]	-0.191	20	FC4	18	Noise_D-S	ERP_test_chop	MMN100to250MeanAmplitude	9
[100.0	250.0]	0.889	24	C3	18	Noise_D-S	ERP_test_chop	MMN100to250MeanAmplitude	9
[100.0	250.0]	0.612	26	Cz	18	Noise_D-S	ERP_test_chop	MMN100to250MeanAmplitude	9
[100.0	250.0]	0.138	28	C4	18	Noise_D-S	ERP_test_chop	MMN100to250MeanAmplitude	9
[100.0	250.0]	0.968	33	CP3	18	Noise_D-S	ERP_test_chop	MMN100to250MeanAmplitude	9
[100.0	250.0]	0.583	35	CPz	18	Noise_D-S	ERP_test_chop	MMN100to250MeanAmplitude	9
[100.0	250.0]	-0.066	37	CP4	18	Noise_D-S	ERP_test_chop	MMN100to250MeanAmplitude	9
[100.0	250.0]	0.623	42	P3	18	Noise_D-S	ERP_test_chop	MMN100to250MeanAmplitude	9
[100.0	250.0]	0.402	44	Pz	18	Noise_D-S	ERP_test_chop	MMN100to250MeanAmplitude	9
[100.0	250.0]	0.034	46	P4	18	Noise_D-S	ERP_test_chop	MMN100to250MeanAmplitude	9
[100.0	250.0]	0.119	50	PO3	18	Noise_D-S	ERP_test_chop	MMN100to250MeanAmplitude	9
[100.0	250.0]	0.094	51	POz	18	Noise_D-S	ERP_test_chop	MMN100to250MeanAmplitude	9
[100.0	250.0]	-0.174	52	PO4	18	Noise_D-S	ERP_test_chop	MMN100to250MeanAmplitude	9
[100.0	250.0]	-0.595	8	F3	19	Channel_D-S	ERP_test_chop	MMN100to250MeanAmplitude	9
[100.0	250.0]	-1.111	10	Fz	19	Channel_D-S	ERP_test_chop	MMN100to250MeanAmplitude	9
[100.0	250.0]	-0.58	12	F4	19	Channel_D-S	ERP_test_chop	MMN100to250MeanAmplitude	9
[100.0	250.0]	-0.773	16	FC3	19	Channel_D-S	ERP_test_chop	MMN100to250MeanAmplitude	9
[100.0	250.0]	-1.912	18	FCz	19	Channel_D-S	ERP_test_chop	MMN100to250MeanAmplitude	9
[100.0	250.0]	-0.902	20	FC4	19	Channel_D-S	ERP_test_chop	MMN100to250MeanAmplitude	9
[100.0	250.0]	-0.574	24	C3	19	Channel_D-S	ERP_test_chop	MMN100to250MeanAmplitude	9
[100.0	250.0]	-1.422	26	Cz	19	Channel_D-S	ERP_test_chop	MMN100to250MeanAmplitude	9
[100.0	250.0]	-0.945	28	C4	19	Channel_D-S	ERP_test_chop	MMN100to250MeanAmplitude	9
[100.0	250.0]	0.077	33	CP3	19	Channel_D-S	ERP_test_chop	MMN100to250MeanAmplitude	9
[100.0	250.0]	-1.234	35	CPz	19	Channel_D-S	ERP_test_chop	MMN100to250MeanAmplitude	9
[100.0	250.0]	-1.074	37	CP4	19	Channel_D-S	ERP_test_chop	MMN100to250MeanAmplitude	9
[100.0	250.0]	-0.334	42	P3	19	Channel_D-S	ERP_test_chop	MMN100to250MeanAmplitude	9
[100.0	250.0]	-0.86	44	Pz	19	Channel_D-S	ERP_test_chop	MMN100to250MeanAmplitude	9
[100.0	250.0]	-0.828	46	P4	19	Channel_D-S	ERP_test_chop	MMN100to250MeanAmplitude	9
[100.0	250.0]	-0.17	50	PO3	19	Channel_D-S	ERP_test_chop	MMN100to250MeanAmplitude	9
[100.0	250.0]	-0.666	51	POz	19	Channel_D-S	ERP_test_chop	MMN100to250MeanAmplitude	9
[100.0	250.0]	-0.477	52	PO4	19	Channel_D-S	ERP_test_chop	MMN100to250MeanAmplitude	9
[100.0	250.0]	0.466	8	F3	1	High-quality_Standard	ERP_test_chop	MMN100to250MeanAmplitude	10
[100.0	250.0]	0.575	10	Fz	1	High-quality_Standard	ERP_test_chop	MMN100to250MeanAmplitude	10
[100.0	250.0]	0.493	12	F4	1	High-quality_Standard	ERP_test_chop	MMN100to250MeanAmplitude	10
[100.0	250.0]	0.386	16	FC3	1	High-quality_Standard	ERP_test_chop	MMN100to250MeanAmplitude	10
[100.0	250.0]	0.762	18	FCz	1	High-quality_Standard	ERP_test_chop	MMN100to250MeanAmplitude	10
[100.0	250.0]	0.64	20	FC4	1	High-quality_Standard	ERP_test_chop	MMN100to250MeanAmplitude	10
[100.0	250.0]	0.463	24	C3	1	High-quality_Standard	ERP_test_chop	MMN100to250MeanAmplitude	10
[100.0	250.0]	0.652	26	Cz	1	High-quality_Standard	ERP_test_chop	MMN100to250MeanAmplitude	10
[100.0	250.0]	0.458	28	C4	1	High-quality_Standard	ERP_test_chop	MMN100to250MeanAmplitude	10
[100.0	250.0]	0.452	33	CP3	1	High-quality_Standard	ERP_test_chop	MMN100to250MeanAmplitude	10
[100.0	250.0]	0.646	35	CPz	1	High-quality_Standard	ERP_test_chop	MMN100to250MeanAmplitude	10
[100.0	250.0]	0.308	37	CP4	1	High-quality_Standard	ERP_test_chop	MMN100to250MeanAmplitude	10
[100.0	250.0]	0.407	42	P3	1	High-quality_Standard	ERP_test_chop	MMN100to250MeanAmplitude	10
[100.0	250.0]	0.547	44	Pz	1	High-quality_Standard	ERP_test_chop	MMN100to250MeanAmplitude	10
[100.0	250.0]	0.383	46	P4	1	High-quality_Standard	ERP_test_chop	MMN100to250MeanAmplitude	10
[100.0	250.0]	0.218	50	PO3	1	High-quality_Standard	ERP_test_chop	MMN100to250MeanAmplitude	10
[100.0	250.0]	0.437	51	POz	1	High-quality_Standard	ERP_test_chop	MMN100to250MeanAmplitude	10
[100.0	250.0]	0.111	52	PO4	1	High-quality_Standard	ERP_test_chop	MMN100to250MeanAmplitude	10
[100.0	250.0]	-1.873	8	F3	2	High-quality_Deviant	ERP_test_chop	MMN100to250MeanAmplitude	10
[100.0	250.0]	-2.754	10	Fz	2	High-quality_Deviant	ERP_test_chop	MMN100to250MeanAmplitude	10
[100.0	250.0]	-1.425	12	F4	2	High-quality_Deviant	ERP_test_chop	MMN100to250MeanAmplitude	10
[100.0	250.0]	-2.255	16	FC3	2	High-quality_Deviant	ERP_test_chop	MMN100to250MeanAmplitude	10
[100.0	250.0]	-2.314	18	FCz	2	High-quality_Deviant	ERP_test_chop	MMN100to250MeanAmplitude	10
[100.0	250.0]	-1.586	20	FC4	2	High-quality_Deviant	ERP_test_chop	MMN100to250MeanAmplitude	10
[100.0	250.0]	-2.444	24	C3	2	High-quality_Deviant	ERP_test_chop	MMN100to250MeanAmplitude	10
[100.0	250.0]	-2.11	26	Cz	2	High-quality_Deviant	ERP_test_chop	MMN100to250MeanAmplitude	10
[100.0	250.0]	-1.572	28	C4	2	High-quality_Deviant	ERP_test_chop	MMN100to250MeanAmplitude	10
[100.0	250.0]	-2.559	33	CP3	2	High-quality_Deviant	ERP_test_chop	MMN100to250MeanAmplitude	10
[100.0	250.0]	-2.258	35	CPz	2	High-quality_Deviant	ERP_test_chop	MMN100to250MeanAmplitude	10
[100.0	250.0]	-1.817	37	CP4	2	High-quality_Deviant	ERP_test_chop	MMN100to250MeanAmplitude	10
[100.0	250.0]	-2.376	42	P3	2	High-quality_Deviant	ERP_test_chop	MMN100to250MeanAmplitude	10
[100.0	250.0]	-2.419	44	Pz	2	High-quality_Deviant	ERP_test_chop	MMN100to250MeanAmplitude	10
[100.0	250.0]	-2.113	46	P4	2	High-quality_Deviant	ERP_test_chop	MMN100to250MeanAmplitude	10
[100.0	250.0]	-1.379	50	PO3	2	High-quality_Deviant	ERP_test_chop	MMN100to250MeanAmplitude	10
[100.0	250.0]	-1.808	51	POz	2	High-quality_Deviant	ERP_test_chop	MMN100to250MeanAmplitude	10
[100.0	250.0]	-1.456	52	PO4	2	High-quality_Deviant	ERP_test_chop	MMN100to250MeanAmplitude	10
[100.0	250.0]	1	8	F3	3	Noise_Standard	ERP_test_chop	MMN100to250MeanAmplitude	10
[100.0	250.0]	1.124	10	Fz	3	Noise_Standard	ERP_test_chop	MMN100to250MeanAmplitude	10
[100.0	250.0]	1.155	12	F4	3	Noise_Standard	ERP_test_chop	MMN100to250MeanAmplitude	10
[100.0	250.0]	1.088	16	FC3	3	Noise_Standard	ERP_test_chop	MMN100to250MeanAmplitude	10
[100.0	250.0]	1.303	18	FCz	3	Noise_Standard	ERP_test_chop	MMN100to250MeanAmplitude	10
[100.0	250.0]	1.143	20	FC4	3	Noise_Standard	ERP_test_chop	MMN100to250MeanAmplitude	10
[100.0	250.0]	1.031	24	C3	3	Noise_Standard	ERP_test_chop	MMN100to250MeanAmplitude	10
[100.0	250.0]	1.322	26	Cz	3	Noise_Standard	ERP_test_chop	MMN100to250MeanAmplitude	10
[100.0	250.0]	1.186	28	C4	3	Noise_Standard	ERP_test_chop	MMN100to250MeanAmplitude	10
[100.0	250.0]	0.903	33	CP3	3	Noise_Standard	ERP_test_chop	MMN100to250MeanAmplitude	10
[100.0	250.0]	1.315	35	CPz	3	Noise_Standard	ERP_test_chop	MMN100to250MeanAmplitude	10
[100.0	250.0]	1.097	37	CP4	3	Noise_Standard	ERP_test_chop	MMN100to250MeanAmplitude	10
[100.0	250.0]	0.622	42	P3	3	Noise_Standard	ERP_test_chop	MMN100to250MeanAmplitude	10
[100.0	250.0]	1.115	44	Pz	3	Noise_Standard	ERP_test_chop	MMN100to250MeanAmplitude	10
[100.0	250.0]	0.851	46	P4	3	Noise_Standard	ERP_test_chop	MMN100to250MeanAmplitude	10
[100.0	250.0]	0.37	50	PO3	3	Noise_Standard	ERP_test_chop	MMN100to250MeanAmplitude	10
[100.0	250.0]	0.734	51	POz	3	Noise_Standard	ERP_test_chop	MMN100to250MeanAmplitude	10
[100.0	250.0]	0.639	52	PO4	3	Noise_Standard	ERP_test_chop	MMN100to250MeanAmplitude	10
[100.0	250.0]	1.024	8	F3	4	Noise_Deviant	ERP_test_chop	MMN100to250MeanAmplitude	10
[100.0	250.0]	1.185	10	Fz	4	Noise_Deviant	ERP_test_chop	MMN100to250MeanAmplitude	10
[100.0	250.0]	1.123	12	F4	4	Noise_Deviant	ERP_test_chop	MMN100to250MeanAmplitude	10
[100.0	250.0]	1.266	16	FC3	4	Noise_Deviant	ERP_test_chop	MMN100to250MeanAmplitude	10
[100.0	250.0]	1.333	18	FCz	4	Noise_Deviant	ERP_test_chop	MMN100to250MeanAmplitude	10
[100.0	250.0]	1.465	20	FC4	4	Noise_Deviant	ERP_test_chop	MMN100to250MeanAmplitude	10
[100.0	250.0]	1.234	24	C3	4	Noise_Deviant	ERP_test_chop	MMN100to250MeanAmplitude	10
[100.0	250.0]	1.328	26	Cz	4	Noise_Deviant	ERP_test_chop	MMN100to250MeanAmplitude	10
[100.0	250.0]	1.416	28	C4	4	Noise_Deviant	ERP_test_chop	MMN100to250MeanAmplitude	10
[100.0	250.0]	0.94	33	CP3	4	Noise_Deviant	ERP_test_chop	MMN100to250MeanAmplitude	10
[100.0	250.0]	1.158	35	CPz	4	Noise_Deviant	ERP_test_chop	MMN100to250MeanAmplitude	10
[100.0	250.0]	1.356	37	CP4	4	Noise_Deviant	ERP_test_chop	MMN100to250MeanAmplitude	10
[100.0	250.0]	0.518	42	P3	4	Noise_Deviant	ERP_test_chop	MMN100to250MeanAmplitude	10
[100.0	250.0]	0.627	44	Pz	4	Noise_Deviant	ERP_test_chop	MMN100to250MeanAmplitude	10
[100.0	250.0]	1.14	46	P4	4	Noise_Deviant	ERP_test_chop	MMN100to250MeanAmplitude	10
[100.0	250.0]	-0.053	50	PO3	4	Noise_Deviant	ERP_test_chop	MMN100to250MeanAmplitude	10
[100.0	250.0]	0.324	51	POz	4	Noise_Deviant	ERP_test_chop	MMN100to250MeanAmplitude	10
[100.0	250.0]	0.791	52	PO4	4	Noise_Deviant	ERP_test_chop	MMN100to250MeanAmplitude	10
[100.0	250.0]	0.415	8	F3	5	Channel_Standard	ERP_test_chop	MMN100to250MeanAmplitude	10
[100.0	250.0]	0.364	10	Fz	5	Channel_Standard	ERP_test_chop	MMN100to250MeanAmplitude	10
[100.0	250.0]	0.328	12	F4	5	Channel_Standard	ERP_test_chop	MMN100to250MeanAmplitude	10
[100.0	250.0]	0.347	16	FC3	5	Channel_Standard	ERP_test_chop	MMN100to250MeanAmplitude	10
[100.0	250.0]	0.46	18	FCz	5	Channel_Standard	ERP_test_chop	MMN100to250MeanAmplitude	10
[100.0	250.0]	0.272	20	FC4	5	Channel_Standard	ERP_test_chop	MMN100to250MeanAmplitude	10
[100.0	250.0]	0.072	24	C3	5	Channel_Standard	ERP_test_chop	MMN100to250MeanAmplitude	10
[100.0	250.0]	0.259	26	Cz	5	Channel_Standard	ERP_test_chop	MMN100to250MeanAmplitude	10
[100.0	250.0]	0.107	28	C4	5	Channel_Standard	ERP_test_chop	MMN100to250MeanAmplitude	10
[100.0	250.0]	-0.194	33	CP3	5	Channel_Standard	ERP_test_chop	MMN100to250MeanAmplitude	10
[100.0	250.0]	0.088	35	CPz	5	Channel_Standard	ERP_test_chop	MMN100to250MeanAmplitude	10
[100.0	250.0]	-0.253	37	CP4	5	Channel_Standard	ERP_test_chop	MMN100to250MeanAmplitude	10
[100.0	250.0]	-0.441	42	P3	5	Channel_Standard	ERP_test_chop	MMN100to250MeanAmplitude	10
[100.0	250.0]	-0.319	44	Pz	5	Channel_Standard	ERP_test_chop	MMN100to250MeanAmplitude	10
[100.0	250.0]	-0.585	46	P4	5	Channel_Standard	ERP_test_chop	MMN100to250MeanAmplitude	10
[100.0	250.0]	-0.364	50	PO3	5	Channel_Standard	ERP_test_chop	MMN100to250MeanAmplitude	10
[100.0	250.0]	-0.367	51	POz	5	Channel_Standard	ERP_test_chop	MMN100to250MeanAmplitude	10
[100.0	250.0]	-0.419	52	PO4	5	Channel_Standard	ERP_test_chop	MMN100to250MeanAmplitude	10
[100.0	250.0]	0.736	8	F3	6	Channel_Deviant	ERP_test_chop	MMN100to250MeanAmplitude	10
[100.0	250.0]	0.501	10	Fz	6	Channel_Deviant	ERP_test_chop	MMN100to250MeanAmplitude	10
[100.0	250.0]	0.592	12	F4	6	Channel_Deviant	ERP_test_chop	MMN100to250MeanAmplitude	10
[100.0	250.0]	0.378	16	FC3	6	Channel_Deviant	ERP_test_chop	MMN100to250MeanAmplitude	10
[100.0	250.0]	0.466	18	FCz	6	Channel_Deviant	ERP_test_chop	MMN100to250MeanAmplitude	10
[100.0	250.0]	0.761	20	FC4	6	Channel_Deviant	ERP_test_chop	MMN100to250MeanAmplitude	10
[100.0	250.0]	0.53	24	C3	6	Channel_Deviant	ERP_test_chop	MMN100to250MeanAmplitude	10
[100.0	250.0]	0.258	26	Cz	6	Channel_Deviant	ERP_test_chop	MMN100to250MeanAmplitude	10
[100.0	250.0]	0.635	28	C4	6	Channel_Deviant	ERP_test_chop	MMN100to250MeanAmplitude	10
[100.0	250.0]	0.169	33	CP3	6	Channel_Deviant	ERP_test_chop	MMN100to250MeanAmplitude	10
[100.0	250.0]	0.205	35	CPz	6	Channel_Deviant	ERP_test_chop	MMN100to250MeanAmplitude	10
[100.0	250.0]	0.118	37	CP4	6	Channel_Deviant	ERP_test_chop	MMN100to250MeanAmplitude	10
[100.0	250.0]	-0.524	42	P3	6	Channel_Deviant	ERP_test_chop	MMN100to250MeanAmplitude	10
[100.0	250.0]	-0.431	44	Pz	6	Channel_Deviant	ERP_test_chop	MMN100to250MeanAmplitude	10
[100.0	250.0]	-0.4	46	P4	6	Channel_Deviant	ERP_test_chop	MMN100to250MeanAmplitude	10
[100.0	250.0]	-0.707	50	PO3	6	Channel_Deviant	ERP_test_chop	MMN100to250MeanAmplitude	10
[100.0	250.0]	-0.778	51	POz	6	Channel_Deviant	ERP_test_chop	MMN100to250MeanAmplitude	10
[100.0	250.0]	-0.671	52	PO4	6	Channel_Deviant	ERP_test_chop	MMN100to250MeanAmplitude	10
[100.0	250.0]	-2.339	8	F3	17	High-quality_D-S	ERP_test_chop	MMN100to250MeanAmplitude	10
[100.0	250.0]	-3.329	10	Fz	17	High-quality_D-S	ERP_test_chop	MMN100to250MeanAmplitude	10
[100.0	250.0]	-1.918	12	F4	17	High-quality_D-S	ERP_test_chop	MMN100to250MeanAmplitude	10
[100.0	250.0]	-2.64	16	FC3	17	High-quality_D-S	ERP_test_chop	MMN100to250MeanAmplitude	10
[100.0	250.0]	-3.076	18	FCz	17	High-quality_D-S	ERP_test_chop	MMN100to250MeanAmplitude	10
[100.0	250.0]	-2.226	20	FC4	17	High-quality_D-S	ERP_test_chop	MMN100to250MeanAmplitude	10
[100.0	250.0]	-2.907	24	C3	17	High-quality_D-S	ERP_test_chop	MMN100to250MeanAmplitude	10
[100.0	250.0]	-2.762	26	Cz	17	High-quality_D-S	ERP_test_chop	MMN100to250MeanAmplitude	10
[100.0	250.0]	-2.03	28	C4	17	High-quality_D-S	ERP_test_chop	MMN100to250MeanAmplitude	10
[100.0	250.0]	-3.011	33	CP3	17	High-quality_D-S	ERP_test_chop	MMN100to250MeanAmplitude	10
[100.0	250.0]	-2.905	35	CPz	17	High-quality_D-S	ERP_test_chop	MMN100to250MeanAmplitude	10
[100.0	250.0]	-2.125	37	CP4	17	High-quality_D-S	ERP_test_chop	MMN100to250MeanAmplitude	10
[100.0	250.0]	-2.784	42	P3	17	High-quality_D-S	ERP_test_chop	MMN100to250MeanAmplitude	10
[100.0	250.0]	-2.967	44	Pz	17	High-quality_D-S	ERP_test_chop	MMN100to250MeanAmplitude	10
[100.0	250.0]	-2.496	46	P4	17	High-quality_D-S	ERP_test_chop	MMN100to250MeanAmplitude	10
[100.0	250.0]	-1.597	50	PO3	17	High-quality_D-S	ERP_test_chop	MMN100to250MeanAmplitude	10
[100.0	250.0]	-2.245	51	POz	17	High-quality_D-S	ERP_test_chop	MMN100to250MeanAmplitude	10
[100.0	250.0]	-1.567	52	PO4	17	High-quality_D-S	ERP_test_chop	MMN100to250MeanAmplitude	10
[100.0	250.0]	0.024	8	F3	18	Noise_D-S	ERP_test_chop	MMN100to250MeanAmplitude	10
[100.0	250.0]	0.062	10	Fz	18	Noise_D-S	ERP_test_chop	MMN100to250MeanAmplitude	10
[100.0	250.0]	-0.032	12	F4	18	Noise_D-S	ERP_test_chop	MMN100to250MeanAmplitude	10
[100.0	250.0]	0.178	16	FC3	18	Noise_D-S	ERP_test_chop	MMN100to250MeanAmplitude	10
[100.0	250.0]	0.03	18	FCz	18	Noise_D-S	ERP_test_chop	MMN100to250MeanAmplitude	10
[100.0	250.0]	0.322	20	FC4	18	Noise_D-S	ERP_test_chop	MMN100to250MeanAmplitude	10
[100.0	250.0]	0.204	24	C3	18	Noise_D-S	ERP_test_chop	MMN100to250MeanAmplitude	10
[100.0	250.0]	0.006	26	Cz	18	Noise_D-S	ERP_test_chop	MMN100to250MeanAmplitude	10
[100.0	250.0]	0.23	28	C4	18	Noise_D-S	ERP_test_chop	MMN100to250MeanAmplitude	10
[100.0	250.0]	0.037	33	CP3	18	Noise_D-S	ERP_test_chop	MMN100to250MeanAmplitude	10
[100.0	250.0]	-0.157	35	CPz	18	Noise_D-S	ERP_test_chop	MMN100to250MeanAmplitude	10
[100.0	250.0]	0.259	37	CP4	18	Noise_D-S	ERP_test_chop	MMN100to250MeanAmplitude	10
[100.0	250.0]	-0.104	42	P3	18	Noise_D-S	ERP_test_chop	MMN100to250MeanAmplitude	10
[100.0	250.0]	-0.489	44	Pz	18	Noise_D-S	ERP_test_chop	MMN100to250MeanAmplitude	10
[100.0	250.0]	0.289	46	P4	18	Noise_D-S	ERP_test_chop	MMN100to250MeanAmplitude	10
[100.0	250.0]	-0.424	50	PO3	18	Noise_D-S	ERP_test_chop	MMN100to250MeanAmplitude	10
[100.0	250.0]	-0.41	51	POz	18	Noise_D-S	ERP_test_chop	MMN100to250MeanAmplitude	10
[100.0	250.0]	0.152	52	PO4	18	Noise_D-S	ERP_test_chop	MMN100to250MeanAmplitude	10
[100.0	250.0]	0.321	8	F3	19	Channel_D-S	ERP_test_chop	MMN100to250MeanAmplitude	10
[100.0	250.0]	0.137	10	Fz	19	Channel_D-S	ERP_test_chop	MMN100to250MeanAmplitude	10
[100.0	250.0]	0.264	12	F4	19	Channel_D-S	ERP_test_chop	MMN100to250MeanAmplitude	10
[100.0	250.0]	0.031	16	FC3	19	Channel_D-S	ERP_test_chop	MMN100to250MeanAmplitude	10
[100.0	250.0]	0.006	18	FCz	19	Channel_D-S	ERP_test_chop	MMN100to250MeanAmplitude	10
[100.0	250.0]	0.488	20	FC4	19	Channel_D-S	ERP_test_chop	MMN100to250MeanAmplitude	10
[100.0	250.0]	0.458	24	C3	19	Channel_D-S	ERP_test_chop	MMN100to250MeanAmplitude	10
[100.0	250.0]	-0.001	26	Cz	19	Channel_D-S	ERP_test_chop	MMN100to250MeanAmplitude	10
[100.0	250.0]	0.528	28	C4	19	Channel_D-S	ERP_test_chop	MMN100to250MeanAmplitude	10
[100.0	250.0]	0.363	33	CP3	19	Channel_D-S	ERP_test_chop	MMN100to250MeanAmplitude	10
[100.0	250.0]	0.117	35	CPz	19	Channel_D-S	ERP_test_chop	MMN100to250MeanAmplitude	10
[100.0	250.0]	0.371	37	CP4	19	Channel_D-S	ERP_test_chop	MMN100to250MeanAmplitude	10
[100.0	250.0]	-0.083	42	P3	19	Channel_D-S	ERP_test_chop	MMN100to250MeanAmplitude	10
[100.0	250.0]	-0.112	44	Pz	19	Channel_D-S	ERP_test_chop	MMN100to250MeanAmplitude	10
[100.0	250.0]	0.185	46	P4	19	Channel_D-S	ERP_test_chop	MMN100to250MeanAmplitude	10
[100.0	250.0]	-0.344	50	PO3	19	Channel_D-S	ERP_test_chop	MMN100to250MeanAmplitude	10
[100.0	250.0]	-0.411	51	POz	19	Channel_D-S	ERP_test_chop	MMN100to250MeanAmplitude	10
[100.0	250.0]	-0.252	52	PO4	19	Channel_D-S	ERP_test_chop	MMN100to250MeanAmplitude	10
[100.0	250.0]	1.597	8	F3	1	High-quality_Standard	ERP_test_chop	MMN100to250MeanAmplitude	11
[100.0	250.0]	2.12	10	Fz	1	High-quality_Standard	ERP_test_chop	MMN100to250MeanAmplitude	11
[100.0	250.0]	1.944	12	F4	1	High-quality_Standard	ERP_test_chop	MMN100to250MeanAmplitude	11
[100.0	250.0]	1.356	16	FC3	1	High-quality_Standard	ERP_test_chop	MMN100to250MeanAmplitude	11
[100.0	250.0]	1.958	18	FCz	1	High-quality_Standard	ERP_test_chop	MMN100to250MeanAmplitude	11
[100.0	250.0]	1.627	20	FC4	1	High-quality_Standard	ERP_test_chop	MMN100to250MeanAmplitude	11
[100.0	250.0]	0.819	24	C3	1	High-quality_Standard	ERP_test_chop	MMN100to250MeanAmplitude	11
[100.0	250.0]	0.91	26	Cz	1	High-quality_Standard	ERP_test_chop	MMN100to250MeanAmplitude	11
[100.0	250.0]	0.853	28	C4	1	High-quality_Standard	ERP_test_chop	MMN100to250MeanAmplitude	11
[100.0	250.0]	0.207	33	CP3	1	High-quality_Standard	ERP_test_chop	MMN100to250MeanAmplitude	11
[100.0	250.0]	0.348	35	CPz	1	High-quality_Standard	ERP_test_chop	MMN100to250MeanAmplitude	11
[100.0	250.0]	0.311	37	CP4	1	High-quality_Standard	ERP_test_chop	MMN100to250MeanAmplitude	11
[100.0	250.0]	-0.321	42	P3	1	High-quality_Standard	ERP_test_chop	MMN100to250MeanAmplitude	11
[100.0	250.0]	-0.185	44	Pz	1	High-quality_Standard	ERP_test_chop	MMN100to250MeanAmplitude	11
[100.0	250.0]	-0.298	46	P4	1	High-quality_Standard	ERP_test_chop	MMN100to250MeanAmplitude	11
[100.0	250.0]	-0.768	50	PO3	1	High-quality_Standard	ERP_test_chop	MMN100to250MeanAmplitude	11
[100.0	250.0]	-0.866	51	POz	1	High-quality_Standard	ERP_test_chop	MMN100to250MeanAmplitude	11
[100.0	250.0]	-0.529	52	PO4	1	High-quality_Standard	ERP_test_chop	MMN100to250MeanAmplitude	11
[100.0	250.0]	2.107	8	F3	2	High-quality_Deviant	ERP_test_chop	MMN100to250MeanAmplitude	11
[100.0	250.0]	2.587	10	Fz	2	High-quality_Deviant	ERP_test_chop	MMN100to250MeanAmplitude	11
[100.0	250.0]	2.659	12	F4	2	High-quality_Deviant	ERP_test_chop	MMN100to250MeanAmplitude	11
[100.0	250.0]	2.013	16	FC3	2	High-quality_Deviant	ERP_test_chop	MMN100to250MeanAmplitude	11
[100.0	250.0]	2.86	18	FCz	2	High-quality_Deviant	ERP_test_chop	MMN100to250MeanAmplitude	11
[100.0	250.0]	2.725	20	FC4	2	High-quality_Deviant	ERP_test_chop	MMN100to250MeanAmplitude	11
[100.0	250.0]	0.903	24	C3	2	High-quality_Deviant	ERP_test_chop	MMN100to250MeanAmplitude	11
[100.0	250.0]	0.862	26	Cz	2	High-quality_Deviant	ERP_test_chop	MMN100to250MeanAmplitude	11
[100.0	250.0]	1.153	28	C4	2	High-quality_Deviant	ERP_test_chop	MMN100to250MeanAmplitude	11
[100.0	250.0]	-0.553	33	CP3	2	High-quality_Deviant	ERP_test_chop	MMN100to250MeanAmplitude	11
[100.0	250.0]	0.096	35	CPz	2	High-quality_Deviant	ERP_test_chop	MMN100to250MeanAmplitude	11
[100.0	250.0]	0.266	37	CP4	2	High-quality_Deviant	ERP_test_chop	MMN100to250MeanAmplitude	11
[100.0	250.0]	-0.641	42	P3	2	High-quality_Deviant	ERP_test_chop	MMN100to250MeanAmplitude	11
[100.0	250.0]	-0.433	44	Pz	2	High-quality_Deviant	ERP_test_chop	MMN100to250MeanAmplitude	11
[100.0	250.0]	-0.763	46	P4	2	High-quality_Deviant	ERP_test_chop	MMN100to250MeanAmplitude	11
[100.0	250.0]	-1.252	50	PO3	2	High-quality_Deviant	ERP_test_chop	MMN100to250MeanAmplitude	11
[100.0	250.0]	-1.313	51	POz	2	High-quality_Deviant	ERP_test_chop	MMN100to250MeanAmplitude	11
[100.0	250.0]	-1.661	52	PO4	2	High-quality_Deviant	ERP_test_chop	MMN100to250MeanAmplitude	11
[100.0	250.0]	1.22	8	F3	3	Noise_Standard	ERP_test_chop	MMN100to250MeanAmplitude	11
[100.0	250.0]	1.355	10	Fz	3	Noise_Standard	ERP_test_chop	MMN100to250MeanAmplitude	11
[100.0	250.0]	1.388	12	F4	3	Noise_Standard	ERP_test_chop	MMN100to250MeanAmplitude	11
[100.0	250.0]	1.097	16	FC3	3	Noise_Standard	ERP_test_chop	MMN100to250MeanAmplitude	11
[100.0	250.0]	1.585	18	FCz	3	Noise_Standard	ERP_test_chop	MMN100to250MeanAmplitude	11
[100.0	250.0]	1.307	20	FC4	3	Noise_Standard	ERP_test_chop	MMN100to250MeanAmplitude	11
[100.0	250.0]	0.907	24	C3	3	Noise_Standard	ERP_test_chop	MMN100to250MeanAmplitude	11
[100.0	250.0]	1.07	26	Cz	3	Noise_Standard	ERP_test_chop	MMN100to250MeanAmplitude	11
[100.0	250.0]	0.935	28	C4	3	Noise_Standard	ERP_test_chop	MMN100to250MeanAmplitude	11
[100.0	250.0]	0.689	33	CP3	3	Noise_Standard	ERP_test_chop	MMN100to250MeanAmplitude	11
[100.0	250.0]	0.965	35	CPz	3	Noise_Standard	ERP_test_chop	MMN100to250MeanAmplitude	11
[100.0	250.0]	0.559	37	CP4	3	Noise_Standard	ERP_test_chop	MMN100to250MeanAmplitude	11
[100.0	250.0]	0.484	42	P3	3	Noise_Standard	ERP_test_chop	MMN100to250MeanAmplitude	11
[100.0	250.0]	0.629	44	Pz	3	Noise_Standard	ERP_test_chop	MMN100to250MeanAmplitude	11
[100.0	250.0]	0.287	46	P4	3	Noise_Standard	ERP_test_chop	MMN100to250MeanAmplitude	11
[100.0	250.0]	0.35	50	PO3	3	Noise_Standard	ERP_test_chop	MMN100to250MeanAmplitude	11
[100.0	250.0]	0.453	51	POz	3	Noise_Standard	ERP_test_chop	MMN100to250MeanAmplitude	11
[100.0	250.0]	0.377	52	PO4	3	Noise_Standard	ERP_test_chop	MMN100to250MeanAmplitude	11
[100.0	250.0]	1.799	8	F3	4	Noise_Deviant	ERP_test_chop	MMN100to250MeanAmplitude	11
[100.0	250.0]	2.917	10	Fz	4	Noise_Deviant	ERP_test_chop	MMN100to250MeanAmplitude	11
[100.0	250.0]	1.624	12	F4	4	Noise_Deviant	ERP_test_chop	MMN100to250MeanAmplitude	11
[100.0	250.0]	1.462	16	FC3	4	Noise_Deviant	ERP_test_chop	MMN100to250MeanAmplitude	11
[100.0	250.0]	2.108	18	FCz	4	Noise_Deviant	ERP_test_chop	MMN100to250MeanAmplitude	11
[100.0	250.0]	2.328	20	FC4	4	Noise_Deviant	ERP_test_chop	MMN100to250MeanAmplitude	11
[100.0	250.0]	1.406	24	C3	4	Noise_Deviant	ERP_test_chop	MMN100to250MeanAmplitude	11
[100.0	250.0]	1.553	26	Cz	4	Noise_Deviant	ERP_test_chop	MMN100to250MeanAmplitude	11
[100.0	250.0]	1.204	28	C4	4	Noise_Deviant	ERP_test_chop	MMN100to250MeanAmplitude	11
[100.0	250.0]	0.825	33	CP3	4	Noise_Deviant	ERP_test_chop	MMN100to250MeanAmplitude	11
[100.0	250.0]	1.555	35	CPz	4	Noise_Deviant	ERP_test_chop	MMN100to250MeanAmplitude	11
[100.0	250.0]	0.604	37	CP4	4	Noise_Deviant	ERP_test_chop	MMN100to250MeanAmplitude	11
[100.0	250.0]	0.829	42	P3	4	Noise_Deviant	ERP_test_chop	MMN100to250MeanAmplitude	11
[100.0	250.0]	0.871	44	Pz	4	Noise_Deviant	ERP_test_chop	MMN100to250MeanAmplitude	11
[100.0	250.0]	0.985	46	P4	4	Noise_Deviant	ERP_test_chop	MMN100to250MeanAmplitude	11
[100.0	250.0]	0.867	50	PO3	4	Noise_Deviant	ERP_test_chop	MMN100to250MeanAmplitude	11
[100.0	250.0]	0.862	51	POz	4	Noise_Deviant	ERP_test_chop	MMN100to250MeanAmplitude	11
[100.0	250.0]	1.111	52	PO4	4	Noise_Deviant	ERP_test_chop	MMN100to250MeanAmplitude	11
[100.0	250.0]	1.51	8	F3	5	Channel_Standard	ERP_test_chop	MMN100to250MeanAmplitude	11
[100.0	250.0]	1.768	10	Fz	5	Channel_Standard	ERP_test_chop	MMN100to250MeanAmplitude	11
[100.0	250.0]	1.746	12	F4	5	Channel_Standard	ERP_test_chop	MMN100to250MeanAmplitude	11
[100.0	250.0]	1.158	16	FC3	5	Channel_Standard	ERP_test_chop	MMN100to250MeanAmplitude	11
[100.0	250.0]	1.707	18	FCz	5	Channel_Standard	ERP_test_chop	MMN100to250MeanAmplitude	11
[100.0	250.0]	1.48	20	FC4	5	Channel_Standard	ERP_test_chop	MMN100to250MeanAmplitude	11
[100.0	250.0]	0.856	24	C3	5	Channel_Standard	ERP_test_chop	MMN100to250MeanAmplitude	11
[100.0	250.0]	0.922	26	Cz	5	Channel_Standard	ERP_test_chop	MMN100to250MeanAmplitude	11
[100.0	250.0]	0.971	28	C4	5	Channel_Standard	ERP_test_chop	MMN100to250MeanAmplitude	11
[100.0	250.0]	0.43	33	CP3	5	Channel_Standard	ERP_test_chop	MMN100to250MeanAmplitude	11
[100.0	250.0]	0.477	35	CPz	5	Channel_Standard	ERP_test_chop	MMN100to250MeanAmplitude	11
[100.0	250.0]	0.558	37	CP4	5	Channel_Standard	ERP_test_chop	MMN100to250MeanAmplitude	11
[100.0	250.0]	0.03	42	P3	5	Channel_Standard	ERP_test_chop	MMN100to250MeanAmplitude	11
[100.0	250.0]	0.102	44	Pz	5	Channel_Standard	ERP_test_chop	MMN100to250MeanAmplitude	11
[100.0	250.0]	0.185	46	P4	5	Channel_Standard	ERP_test_chop	MMN100to250MeanAmplitude	11
[100.0	250.0]	-0.254	50	PO3	5	Channel_Standard	ERP_test_chop	MMN100to250MeanAmplitude	11
[100.0	250.0]	-0.353	51	POz	5	Channel_Standard	ERP_test_chop	MMN100to250MeanAmplitude	11
[100.0	250.0]	-0.071	52	PO4	5	Channel_Standard	ERP_test_chop	MMN100to250MeanAmplitude	11
[100.0	250.0]	2.035	8	F3	6	Channel_Deviant	ERP_test_chop	MMN100to250MeanAmplitude	11
[100.0	250.0]	1.928	10	Fz	6	Channel_Deviant	ERP_test_chop	MMN100to250MeanAmplitude	11
[100.0	250.0]	2.571	12	F4	6	Channel_Deviant	ERP_test_chop	MMN100to250MeanAmplitude	11
[100.0	250.0]	1.508	16	FC3	6	Channel_Deviant	ERP_test_chop	MMN100to250MeanAmplitude	11
[100.0	250.0]	1.777	18	FCz	6	Channel_Deviant	ERP_test_chop	MMN100to250MeanAmplitude	11
[100.0	250.0]	1.952	20	FC4	6	Channel_Deviant	ERP_test_chop	MMN100to250MeanAmplitude	11
[100.0	250.0]	1.03	24	C3	6	Channel_Deviant	ERP_test_chop	MMN100to250MeanAmplitude	11
[100.0	250.0]	0.52	26	Cz	6	Channel_Deviant	ERP_test_chop	MMN100to250MeanAmplitude	11
[100.0	250.0]	1.242	28	C4	6	Channel_Deviant	ERP_test_chop	MMN100to250MeanAmplitude	11
[100.0	250.0]	0.32	33	CP3	6	Channel_Deviant	ERP_test_chop	MMN100to250MeanAmplitude	11
[100.0	250.0]	0.263	35	CPz	6	Channel_Deviant	ERP_test_chop	MMN100to250MeanAmplitude	11
[100.0	250.0]	0.48	37	CP4	6	Channel_Deviant	ERP_test_chop	MMN100to250MeanAmplitude	11
[100.0	250.0]	-0.228	42	P3	6	Channel_Deviant	ERP_test_chop	MMN100to250MeanAmplitude	11
[100.0	250.0]	-0.271	44	Pz	6	Channel_Deviant	ERP_test_chop	MMN100to250MeanAmplitude	11
[100.0	250.0]	0.578	46	P4	6	Channel_Deviant	ERP_test_chop	MMN100to250MeanAmplitude	11
[100.0	250.0]	-0.584	50	PO3	6	Channel_Deviant	ERP_test_chop	MMN100to250MeanAmplitude	11
[100.0	250.0]	0.125	51	POz	6	Channel_Deviant	ERP_test_chop	MMN100to250MeanAmplitude	11
[100.0	250.0]	0.027	52	PO4	6	Channel_Deviant	ERP_test_chop	MMN100to250MeanAmplitude	11
[100.0	250.0]	0.51	8	F3	17	High-quality_D-S	ERP_test_chop	MMN100to250MeanAmplitude	11
[100.0	250.0]	0.467	10	Fz	17	High-quality_D-S	ERP_test_chop	MMN100to250MeanAmplitude	11
[100.0	250.0]	0.714	12	F4	17	High-quality_D-S	ERP_test_chop	MMN100to250MeanAmplitude	11
[100.0	250.0]	0.657	16	FC3	17	High-quality_D-S	ERP_test_chop	MMN100to250MeanAmplitude	11
[100.0	250.0]	0.902	18	FCz	17	High-quality_D-S	ERP_test_chop	MMN100to250MeanAmplitude	11
[100.0	250.0]	1.098	20	FC4	17	High-quality_D-S	ERP_test_chop	MMN100to250MeanAmplitude	11
[100.0	250.0]	0.084	24	C3	17	High-quality_D-S	ERP_test_chop	MMN100to250MeanAmplitude	11
[100.0	250.0]	-0.048	26	Cz	17	High-quality_D-S	ERP_test_chop	MMN100to250MeanAmplitude	11
[100.0	250.0]	0.3	28	C4	17	High-quality_D-S	ERP_test_chop	MMN100to250MeanAmplitude	11
[100.0	250.0]	-0.76	33	CP3	17	High-quality_D-S	ERP_test_chop	MMN100to250MeanAmplitude	11
[100.0	250.0]	-0.252	35	CPz	17	High-quality_D-S	ERP_test_chop	MMN100to250MeanAmplitude	11
[100.0	250.0]	-0.045	37	CP4	17	High-quality_D-S	ERP_test_chop	MMN100to250MeanAmplitude	11
[100.0	250.0]	-0.32	42	P3	17	High-quality_D-S	ERP_test_chop	MMN100to250MeanAmplitude	11
[100.0	250.0]	-0.249	44	Pz	17	High-quality_D-S	ERP_test_chop	MMN100to250MeanAmplitude	11
[100.0	250.0]	-0.466	46	P4	17	High-quality_D-S	ERP_test_chop	MMN100to250MeanAmplitude	11
[100.0	250.0]	-0.484	50	PO3	17	High-quality_D-S	ERP_test_chop	MMN100to250MeanAmplitude	11
[100.0	250.0]	-0.446	51	POz	17	High-quality_D-S	ERP_test_chop	MMN100to250MeanAmplitude	11
[100.0	250.0]	-1.132	52	PO4	17	High-quality_D-S	ERP_test_chop	MMN100to250MeanAmplitude	11
[100.0	250.0]	0.579	8	F3	18	Noise_D-S	ERP_test_chop	MMN100to250MeanAmplitude	11
[100.0	250.0]	1.562	10	Fz	18	Noise_D-S	ERP_test_chop	MMN100to250MeanAmplitude	11
[100.0	250.0]	0.235	12	F4	18	Noise_D-S	ERP_test_chop	MMN100to250MeanAmplitude	11
[100.0	250.0]	0.364	16	FC3	18	Noise_D-S	ERP_test_chop	MMN100to250MeanAmplitude	11
[100.0	250.0]	0.523	18	FCz	18	Noise_D-S	ERP_test_chop	MMN100to250MeanAmplitude	11
[100.0	250.0]	1.02	20	FC4	18	Noise_D-S	ERP_test_chop	MMN100to250MeanAmplitude	11
[100.0	250.0]	0.499	24	C3	18	Noise_D-S	ERP_test_chop	MMN100to250MeanAmplitude	11
[100.0	250.0]	0.484	26	Cz	18	Noise_D-S	ERP_test_chop	MMN100to250MeanAmplitude	11
[100.0	250.0]	0.269	28	C4	18	Noise_D-S	ERP_test_chop	MMN100to250MeanAmplitude	11
[100.0	250.0]	0.136	33	CP3	18	Noise_D-S	ERP_test_chop	MMN100to250MeanAmplitude	11
[100.0	250.0]	0.59	35	CPz	18	Noise_D-S	ERP_test_chop	MMN100to250MeanAmplitude	11
[100.0	250.0]	0.045	37	CP4	18	Noise_D-S	ERP_test_chop	MMN100to250MeanAmplitude	11
[100.0	250.0]	0.344	42	P3	18	Noise_D-S	ERP_test_chop	MMN100to250MeanAmplitude	11
[100.0	250.0]	0.242	44	Pz	18	Noise_D-S	ERP_test_chop	MMN100to250MeanAmplitude	11
[100.0	250.0]	0.698	46	P4	18	Noise_D-S	ERP_test_chop	MMN100to250MeanAmplitude	11
[100.0	250.0]	0.517	50	PO3	18	Noise_D-S	ERP_test_chop	MMN100to250MeanAmplitude	11
[100.0	250.0]	0.409	51	POz	18	Noise_D-S	ERP_test_chop	MMN100to250MeanAmplitude	11
[100.0	250.0]	0.734	52	PO4	18	Noise_D-S	ERP_test_chop	MMN100to250MeanAmplitude	11
[100.0	250.0]	0.525	8	F3	19	Channel_D-S	ERP_test_chop	MMN100to250MeanAmplitude	11
[100.0	250.0]	0.16	10	Fz	19	Channel_D-S	ERP_test_chop	MMN100to250MeanAmplitude	11
[100.0	250.0]	0.825	12	F4	19	Channel_D-S	ERP_test_chop	MMN100to250MeanAmplitude	11
[100.0	250.0]	0.349	16	FC3	19	Channel_D-S	ERP_test_chop	MMN100to250MeanAmplitude	11
[100.0	250.0]	0.071	18	FCz	19	Channel_D-S	ERP_test_chop	MMN100to250MeanAmplitude	11
[100.0	250.0]	0.472	20	FC4	19	Channel_D-S	ERP_test_chop	MMN100to250MeanAmplitude	11
[100.0	250.0]	0.174	24	C3	19	Channel_D-S	ERP_test_chop	MMN100to250MeanAmplitude	11
[100.0	250.0]	-0.402	26	Cz	19	Channel_D-S	ERP_test_chop	MMN100to250MeanAmplitude	11
[100.0	250.0]	0.271	28	C4	19	Channel_D-S	ERP_test_chop	MMN100to250MeanAmplitude	11
[100.0	250.0]	-0.11	33	CP3	19	Channel_D-S	ERP_test_chop	MMN100to250MeanAmplitude	11
[100.0	250.0]	-0.214	35	CPz	19	Channel_D-S	ERP_test_chop	MMN100to250MeanAmplitude	11
[100.0	250.0]	-0.078	37	CP4	19	Channel_D-S	ERP_test_chop	MMN100to250MeanAmplitude	11
[100.0	250.0]	-0.259	42	P3	19	Channel_D-S	ERP_test_chop	MMN100to250MeanAmplitude	11
[100.0	250.0]	-0.373	44	Pz	19	Channel_D-S	ERP_test_chop	MMN100to250MeanAmplitude	11
[100.0	250.0]	0.393	46	P4	19	Channel_D-S	ERP_test_chop	MMN100to250MeanAmplitude	11
[100.0	250.0]	-0.33	50	PO3	19	Channel_D-S	ERP_test_chop	MMN100to250MeanAmplitude	11
[100.0	250.0]	0.478	51	POz	19	Channel_D-S	ERP_test_chop	MMN100to250MeanAmplitude	11
[100.0	250.0]	0.097	52	PO4	19	Channel_D-S	ERP_test_chop	MMN100to250MeanAmplitude	11
[100.0	250.0]	-0.217	8	F3	1	High-quality_Standard	ERP_test_chop	MMN100to250MeanAmplitude	12
[100.0	250.0]	-0.251	10	Fz	1	High-quality_Standard	ERP_test_chop	MMN100to250MeanAmplitude	12
[100.0	250.0]	-0.162	12	F4	1	High-quality_Standard	ERP_test_chop	MMN100to250MeanAmplitude	12
[100.0	250.0]	-0.397	16	FC3	1	High-quality_Standard	ERP_test_chop	MMN100to250MeanAmplitude	12
[100.0	250.0]	-0.34	18	FCz	1	High-quality_Standard	ERP_test_chop	MMN100to250MeanAmplitude	12
[100.0	250.0]	-0.155	20	FC4	1	High-quality_Standard	ERP_test_chop	MMN100to250MeanAmplitude	12
[100.0	250.0]	-0.676	24	C3	1	High-quality_Standard	ERP_test_chop	MMN100to250MeanAmplitude	12
[100.0	250.0]	-0.281	26	Cz	1	High-quality_Standard	ERP_test_chop	MMN100to250MeanAmplitude	12
[100.0	250.0]	-0.839	28	C4	1	High-quality_Standard	ERP_test_chop	MMN100to250MeanAmplitude	12
[100.0	250.0]	-1.066	33	CP3	1	High-quality_Standard	ERP_test_chop	MMN100to250MeanAmplitude	12
[100.0	250.0]	-0.746	35	CPz	1	High-quality_Standard	ERP_test_chop	MMN100to250MeanAmplitude	12
[100.0	250.0]	-0.807	37	CP4	1	High-quality_Standard	ERP_test_chop	MMN100to250MeanAmplitude	12
[100.0	250.0]	-0.836	42	P3	1	High-quality_Standard	ERP_test_chop	MMN100to250MeanAmplitude	12
[100.0	250.0]	-0.836	44	Pz	1	High-quality_Standard	ERP_test_chop	MMN100to250MeanAmplitude	12
[100.0	250.0]	-0.763	46	P4	1	High-quality_Standard	ERP_test_chop	MMN100to250MeanAmplitude	12
[100.0	250.0]	-0.797	50	PO3	1	High-quality_Standard	ERP_test_chop	MMN100to250MeanAmplitude	12
[100.0	250.0]	-0.501	51	POz	1	High-quality_Standard	ERP_test_chop	MMN100to250MeanAmplitude	12
[100.0	250.0]	-0.462	52	PO4	1	High-quality_Standard	ERP_test_chop	MMN100to250MeanAmplitude	12
[100.0	250.0]	0.009	8	F3	2	High-quality_Deviant	ERP_test_chop	MMN100to250MeanAmplitude	12
[100.0	250.0]	-0.479	10	Fz	2	High-quality_Deviant	ERP_test_chop	MMN100to250MeanAmplitude	12
[100.0	250.0]	-0.495	12	F4	2	High-quality_Deviant	ERP_test_chop	MMN100to250MeanAmplitude	12
[100.0	250.0]	0.658	16	FC3	2	High-quality_Deviant	ERP_test_chop	MMN100to250MeanAmplitude	12
[100.0	250.0]	-0.521	18	FCz	2	High-quality_Deviant	ERP_test_chop	MMN100to250MeanAmplitude	12
[100.0	250.0]	0.455	20	FC4	2	High-quality_Deviant	ERP_test_chop	MMN100to250MeanAmplitude	12
[100.0	250.0]	0.212	24	C3	2	High-quality_Deviant	ERP_test_chop	MMN100to250MeanAmplitude	12
[100.0	250.0]	-0.247	26	Cz	2	High-quality_Deviant	ERP_test_chop	MMN100to250MeanAmplitude	12
[100.0	250.0]	-0.334	28	C4	2	High-quality_Deviant	ERP_test_chop	MMN100to250MeanAmplitude	12
[100.0	250.0]	-0.083	33	CP3	2	High-quality_Deviant	ERP_test_chop	MMN100to250MeanAmplitude	12
[100.0	250.0]	-0.471	35	CPz	2	High-quality_Deviant	ERP_test_chop	MMN100to250MeanAmplitude	12
[100.0	250.0]	-1.1	37	CP4	2	High-quality_Deviant	ERP_test_chop	MMN100to250MeanAmplitude	12
[100.0	250.0]	0.74	42	P3	2	High-quality_Deviant	ERP_test_chop	MMN100to250MeanAmplitude	12
[100.0	250.0]	-0.643	44	Pz	2	High-quality_Deviant	ERP_test_chop	MMN100to250MeanAmplitude	12
[100.0	250.0]	-0.036	46	P4	2	High-quality_Deviant	ERP_test_chop	MMN100to250MeanAmplitude	12
[100.0	250.0]	-0.368	50	PO3	2	High-quality_Deviant	ERP_test_chop	MMN100to250MeanAmplitude	12
[100.0	250.0]	-0.23	51	POz	2	High-quality_Deviant	ERP_test_chop	MMN100to250MeanAmplitude	12
[100.0	250.0]	-0.754	52	PO4	2	High-quality_Deviant	ERP_test_chop	MMN100to250MeanAmplitude	12
[100.0	250.0]	0.26	8	F3	3	Noise_Standard	ERP_test_chop	MMN100to250MeanAmplitude	12
[100.0	250.0]	0.242	10	Fz	3	Noise_Standard	ERP_test_chop	MMN100to250MeanAmplitude	12
[100.0	250.0]	0.169	12	F4	3	Noise_Standard	ERP_test_chop	MMN100to250MeanAmplitude	12
[100.0	250.0]	0.287	16	FC3	3	Noise_Standard	ERP_test_chop	MMN100to250MeanAmplitude	12
[100.0	250.0]	0.546	18	FCz	3	Noise_Standard	ERP_test_chop	MMN100to250MeanAmplitude	12
[100.0	250.0]	0.057	20	FC4	3	Noise_Standard	ERP_test_chop	MMN100to250MeanAmplitude	12
[100.0	250.0]	0.38	24	C3	3	Noise_Standard	ERP_test_chop	MMN100to250MeanAmplitude	12
[100.0	250.0]	1.064	26	Cz	3	Noise_Standard	ERP_test_chop	MMN100to250MeanAmplitude	12
[100.0	250.0]	0.398	28	C4	3	Noise_Standard	ERP_test_chop	MMN100to250MeanAmplitude	12
[100.0	250.0]	0.23	33	CP3	3	Noise_Standard	ERP_test_chop	MMN100to250MeanAmplitude	12
[100.0	250.0]	0.805	35	CPz	3	Noise_Standard	ERP_test_chop	MMN100to250MeanAmplitude	12
[100.0	250.0]	0.306	37	CP4	3	Noise_Standard	ERP_test_chop	MMN100to250MeanAmplitude	12
[100.0	250.0]	0.47	42	P3	3	Noise_Standard	ERP_test_chop	MMN100to250MeanAmplitude	12
[100.0	250.0]	0.543	44	Pz	3	Noise_Standard	ERP_test_chop	MMN100to250MeanAmplitude	12
[100.0	250.0]	0.216	46	P4	3	Noise_Standard	ERP_test_chop	MMN100to250MeanAmplitude	12
[100.0	250.0]	0.312	50	PO3	3	Noise_Standard	ERP_test_chop	MMN100to250MeanAmplitude	12
[100.0	250.0]	0.148	51	POz	3	Noise_Standard	ERP_test_chop	MMN100to250MeanAmplitude	12
[100.0	250.0]	-0.171	52	PO4	3	Noise_Standard	ERP_test_chop	MMN100to250MeanAmplitude	12
[100.0	250.0]	0.29	8	F3	4	Noise_Deviant	ERP_test_chop	MMN100to250MeanAmplitude	12
[100.0	250.0]	-0.578	10	Fz	4	Noise_Deviant	ERP_test_chop	MMN100to250MeanAmplitude	12
[100.0	250.0]	-0.472	12	F4	4	Noise_Deviant	ERP_test_chop	MMN100to250MeanAmplitude	12
[100.0	250.0]	0.656	16	FC3	4	Noise_Deviant	ERP_test_chop	MMN100to250MeanAmplitude	12
[100.0	250.0]	0.081	18	FCz	4	Noise_Deviant	ERP_test_chop	MMN100to250MeanAmplitude	12
[100.0	250.0]	-0.153	20	FC4	4	Noise_Deviant	ERP_test_chop	MMN100to250MeanAmplitude	12
[100.0	250.0]	0.785	24	C3	4	Noise_Deviant	ERP_test_chop	MMN100to250MeanAmplitude	12
[100.0	250.0]	0.714	26	Cz	4	Noise_Deviant	ERP_test_chop	MMN100to250MeanAmplitude	12
[100.0	250.0]	0.515	28	C4	4	Noise_Deviant	ERP_test_chop	MMN100to250MeanAmplitude	12
[100.0	250.0]	0.682	33	CP3	4	Noise_Deviant	ERP_test_chop	MMN100to250MeanAmplitude	12
[100.0	250.0]	1.26	35	CPz	4	Noise_Deviant	ERP_test_chop	MMN100to250MeanAmplitude	12
[100.0	250.0]	0.751	37	CP4	4	Noise_Deviant	ERP_test_chop	MMN100to250MeanAmplitude	12
[100.0	250.0]	1.159	42	P3	4	Noise_Deviant	ERP_test_chop	MMN100to250MeanAmplitude	12
[100.0	250.0]	0.999	44	Pz	4	Noise_Deviant	ERP_test_chop	MMN100to250MeanAmplitude	12
[100.0	250.0]	0.864	46	P4	4	Noise_Deviant	ERP_test_chop	MMN100to250MeanAmplitude	12
[100.0	250.0]	0.718	50	PO3	4	Noise_Deviant	ERP_test_chop	MMN100to250MeanAmplitude	12
[100.0	250.0]	1.233	51	POz	4	Noise_Deviant	ERP_test_chop	MMN100to250MeanAmplitude	12
[100.0	250.0]	0.926	52	PO4	4	Noise_Deviant	ERP_test_chop	MMN100to250MeanAmplitude	12
[100.0	250.0]	-0.794	8	F3	5	Channel_Standard	ERP_test_chop	MMN100to250MeanAmplitude	12
[100.0	250.0]	-0.956	10	Fz	5	Channel_Standard	ERP_test_chop	MMN100to250MeanAmplitude	12
[100.0	250.0]	-0.497	12	F4	5	Channel_Standard	ERP_test_chop	MMN100to250MeanAmplitude	12
[100.0	250.0]	-0.895	16	FC3	5	Channel_Standard	ERP_test_chop	MMN100to250MeanAmplitude	12
[100.0	250.0]	-0.879	18	FCz	5	Channel_Standard	ERP_test_chop	MMN100to250MeanAmplitude	12
[100.0	250.0]	-0.297	20	FC4	5	Channel_Standard	ERP_test_chop	MMN100to250MeanAmplitude	12
[100.0	250.0]	-0.987	24	C3	5	Channel_Standard	ERP_test_chop	MMN100to250MeanAmplitude	12
[100.0	250.0]	-1.011	26	Cz	5	Channel_Standard	ERP_test_chop	MMN100to250MeanAmplitude	12
[100.0	250.0]	-0.706	28	C4	5	Channel_Standard	ERP_test_chop	MMN100to250MeanAmplitude	12
[100.0	250.0]	-0.779	33	CP3	5	Channel_Standard	ERP_test_chop	MMN100to250MeanAmplitude	12
[100.0	250.0]	-0.93	35	CPz	5	Channel_Standard	ERP_test_chop	MMN100to250MeanAmplitude	12
[100.0	250.0]	-0.889	37	CP4	5	Channel_Standard	ERP_test_chop	MMN100to250MeanAmplitude	12
[100.0	250.0]	-0.645	42	P3	5	Channel_Standard	ERP_test_chop	MMN100to250MeanAmplitude	12
[100.0	250.0]	-0.813	44	Pz	5	Channel_Standard	ERP_test_chop	MMN100to250MeanAmplitude	12
[100.0	250.0]	-0.692	46	P4	5	Channel_Standard	ERP_test_chop	MMN100to250MeanAmplitude	12
[100.0	250.0]	-0.363	50	PO3	5	Channel_Standard	ERP_test_chop	MMN100to250MeanAmplitude	12
[100.0	250.0]	-0.702	51	POz	5	Channel_Standard	ERP_test_chop	MMN100to250MeanAmplitude	12
[100.0	250.0]	-0.458	52	PO4	5	Channel_Standard	ERP_test_chop	MMN100to250MeanAmplitude	12
[100.0	250.0]	-1.252	8	F3	6	Channel_Deviant	ERP_test_chop	MMN100to250MeanAmplitude	12
[100.0	250.0]	-1.506	10	Fz	6	Channel_Deviant	ERP_test_chop	MMN100to250MeanAmplitude	12
[100.0	250.0]	-1.052	12	F4	6	Channel_Deviant	ERP_test_chop	MMN100to250MeanAmplitude	12
[100.0	250.0]	-1.597	16	FC3	6	Channel_Deviant	ERP_test_chop	MMN100to250MeanAmplitude	12
[100.0	250.0]	-1.812	18	FCz	6	Channel_Deviant	ERP_test_chop	MMN100to250MeanAmplitude	12
[100.0	250.0]	-0.976	20	FC4	6	Channel_Deviant	ERP_test_chop	MMN100to250MeanAmplitude	12
[100.0	250.0]	-1.538	24	C3	6	Channel_Deviant	ERP_test_chop	MMN100to250MeanAmplitude	12
[100.0	250.0]	-1.662	26	Cz	6	Channel_Deviant	ERP_test_chop	MMN100to250MeanAmplitude	12
[100.0	250.0]	-1.428	28	C4	6	Channel_Deviant	ERP_test_chop	MMN100to250MeanAmplitude	12
[100.0	250.0]	-1.838	33	CP3	6	Channel_Deviant	ERP_test_chop	MMN100to250MeanAmplitude	12
[100.0	250.0]	-0.911	35	CPz	6	Channel_Deviant	ERP_test_chop	MMN100to250MeanAmplitude	12
[100.0	250.0]	-0.592	37	CP4	6	Channel_Deviant	ERP_test_chop	MMN100to250MeanAmplitude	12
[100.0	250.0]	-1.168	42	P3	6	Channel_Deviant	ERP_test_chop	MMN100to250MeanAmplitude	12
[100.0	250.0]	-1.236	44	Pz	6	Channel_Deviant	ERP_test_chop	MMN100to250MeanAmplitude	12
[100.0	250.0]	-0.926	46	P4	6	Channel_Deviant	ERP_test_chop	MMN100to250MeanAmplitude	12
[100.0	250.0]	-1.309	50	PO3	6	Channel_Deviant	ERP_test_chop	MMN100to250MeanAmplitude	12
[100.0	250.0]	-1.236	51	POz	6	Channel_Deviant	ERP_test_chop	MMN100to250MeanAmplitude	12
[100.0	250.0]	-0.836	52	PO4	6	Channel_Deviant	ERP_test_chop	MMN100to250MeanAmplitude	12
[100.0	250.0]	0.226	8	F3	17	High-quality_D-S	ERP_test_chop	MMN100to250MeanAmplitude	12
[100.0	250.0]	-0.227	10	Fz	17	High-quality_D-S	ERP_test_chop	MMN100to250MeanAmplitude	12
[100.0	250.0]	-0.333	12	F4	17	High-quality_D-S	ERP_test_chop	MMN100to250MeanAmplitude	12
[100.0	250.0]	1.055	16	FC3	17	High-quality_D-S	ERP_test_chop	MMN100to250MeanAmplitude	12
[100.0	250.0]	-0.181	18	FCz	17	High-quality_D-S	ERP_test_chop	MMN100to250MeanAmplitude	12
[100.0	250.0]	0.61	20	FC4	17	High-quality_D-S	ERP_test_chop	MMN100to250MeanAmplitude	12
[100.0	250.0]	0.888	24	C3	17	High-quality_D-S	ERP_test_chop	MMN100to250MeanAmplitude	12
[100.0	250.0]	0.034	26	Cz	17	High-quality_D-S	ERP_test_chop	MMN100to250MeanAmplitude	12
[100.0	250.0]	0.504	28	C4	17	High-quality_D-S	ERP_test_chop	MMN100to250MeanAmplitude	12
[100.0	250.0]	0.983	33	CP3	17	High-quality_D-S	ERP_test_chop	MMN100to250MeanAmplitude	12
[100.0	250.0]	0.275	35	CPz	17	High-quality_D-S	ERP_test_chop	MMN100to250MeanAmplitude	12
[100.0	250.0]	-0.294	37	CP4	17	High-quality_D-S	ERP_test_chop	MMN100to250MeanAmplitude	12
[100.0	250.0]	1.576	42	P3	17	High-quality_D-S	ERP_test_chop	MMN100to250MeanAmplitude	12
[100.0	250.0]	0.193	44	Pz	17	High-quality_D-S	ERP_test_chop	MMN100to250MeanAmplitude	12
[100.0	250.0]	0.728	46	P4	17	High-quality_D-S	ERP_test_chop	MMN100to250MeanAmplitude	12
[100.0	250.0]	0.429	50	PO3	17	High-quality_D-S	ERP_test_chop	MMN100to250MeanAmplitude	12
[100.0	250.0]	0.271	51	POz	17	High-quality_D-S	ERP_test_chop	MMN100to250MeanAmplitude	12
[100.0	250.0]	-0.292	52	PO4	17	High-quality_D-S	ERP_test_chop	MMN100to250MeanAmplitude	12
[100.0	250.0]	0.029	8	F3	18	Noise_D-S	ERP_test_chop	MMN100to250MeanAmplitude	12
[100.0	250.0]	-0.82	10	Fz	18	Noise_D-S	ERP_test_chop	MMN100to250MeanAmplitude	12
[100.0	250.0]	-0.641	12	F4	18	Noise_D-S	ERP_test_chop	MMN100to250MeanAmplitude	12
[100.0	250.0]	0.368	16	FC3	18	Noise_D-S	ERP_test_chop	MMN100to250MeanAmplitude	12
[100.0	250.0]	-0.465	18	FCz	18	Noise_D-S	ERP_test_chop	MMN100to250MeanAmplitude	12
[100.0	250.0]	-0.21	20	FC4	18	Noise_D-S	ERP_test_chop	MMN100to250MeanAmplitude	12
[100.0	250.0]	0.406	24	C3	18	Noise_D-S	ERP_test_chop	MMN100to250MeanAmplitude	12
[100.0	250.0]	-0.35	26	Cz	18	Noise_D-S	ERP_test_chop	MMN100to250MeanAmplitude	12
[100.0	250.0]	0.117	28	C4	18	Noise_D-S	ERP_test_chop	MMN100to250MeanAmplitude	12
[100.0	250.0]	0.452	33	CP3	18	Noise_D-S	ERP_test_chop	MMN100to250MeanAmplitude	12
[100.0	250.0]	0.456	35	CPz	18	Noise_D-S	ERP_test_chop	MMN100to250MeanAmplitude	12
[100.0	250.0]	0.445	37	CP4	18	Noise_D-S	ERP_test_chop	MMN100to250MeanAmplitude	12
[100.0	250.0]	0.689	42	P3	18	Noise_D-S	ERP_test_chop	MMN100to250MeanAmplitude	12
[100.0	250.0]	0.455	44	Pz	18	Noise_D-S	ERP_test_chop	MMN100to250MeanAmplitude	12
[100.0	250.0]	0.648	46	P4	18	Noise_D-S	ERP_test_chop	MMN100to250MeanAmplitude	12
[100.0	250.0]	0.406	50	PO3	18	Noise_D-S	ERP_test_chop	MMN100to250MeanAmplitude	12
[100.0	250.0]	1.085	51	POz	18	Noise_D-S	ERP_test_chop	MMN100to250MeanAmplitude	12
[100.0	250.0]	1.097	52	PO4	18	Noise_D-S	ERP_test_chop	MMN100to250MeanAmplitude	12
[100.0	250.0]	-0.458	8	F3	19	Channel_D-S	ERP_test_chop	MMN100to250MeanAmplitude	12
[100.0	250.0]	-0.55	10	Fz	19	Channel_D-S	ERP_test_chop	MMN100to250MeanAmplitude	12
[100.0	250.0]	-0.555	12	F4	19	Channel_D-S	ERP_test_chop	MMN100to250MeanAmplitude	12
[100.0	250.0]	-0.701	16	FC3	19	Channel_D-S	ERP_test_chop	MMN100to250MeanAmplitude	12
[100.0	250.0]	-0.933	18	FCz	19	Channel_D-S	ERP_test_chop	MMN100to250MeanAmplitude	12
[100.0	250.0]	-0.678	20	FC4	19	Channel_D-S	ERP_test_chop	MMN100to250MeanAmplitude	12
[100.0	250.0]	-0.551	24	C3	19	Channel_D-S	ERP_test_chop	MMN100to250MeanAmplitude	12
[100.0	250.0]	-0.651	26	Cz	19	Channel_D-S	ERP_test_chop	MMN100to250MeanAmplitude	12
[100.0	250.0]	-0.722	28	C4	19	Channel_D-S	ERP_test_chop	MMN100to250MeanAmplitude	12
[100.0	250.0]	-1.059	33	CP3	19	Channel_D-S	ERP_test_chop	MMN100to250MeanAmplitude	12
[100.0	250.0]	0.018	35	CPz	19	Channel_D-S	ERP_test_chop	MMN100to250MeanAmplitude	12
[100.0	250.0]	0.297	37	CP4	19	Channel_D-S	ERP_test_chop	MMN100to250MeanAmplitude	12
[100.0	250.0]	-0.523	42	P3	19	Channel_D-S	ERP_test_chop	MMN100to250MeanAmplitude	12
[100.0	250.0]	-0.423	44	Pz	19	Channel_D-S	ERP_test_chop	MMN100to250MeanAmplitude	12
[100.0	250.0]	-0.234	46	P4	19	Channel_D-S	ERP_test_chop	MMN100to250MeanAmplitude	12
[100.0	250.0]	-0.946	50	PO3	19	Channel_D-S	ERP_test_chop	MMN100to250MeanAmplitude	12
[100.0	250.0]	-0.534	51	POz	19	Channel_D-S	ERP_test_chop	MMN100to250MeanAmplitude	12
[100.0	250.0]	-0.378	52	PO4	19	Channel_D-S	ERP_test_chop	MMN100to250MeanAmplitude	12
[100.0	250.0]	0.276	8	F3	1	High-quality_Standard	ERP_test_chop	MMN100to250MeanAmplitude	13
[100.0	250.0]	0.127	10	Fz	1	High-quality_Standard	ERP_test_chop	MMN100to250MeanAmplitude	13
[100.0	250.0]	0.136	12	F4	1	High-quality_Standard	ERP_test_chop	MMN100to250MeanAmplitude	13
[100.0	250.0]	0.34	16	FC3	1	High-quality_Standard	ERP_test_chop	MMN100to250MeanAmplitude	13
[100.0	250.0]	0.18	18	FCz	1	High-quality_Standard	ERP_test_chop	MMN100to250MeanAmplitude	13
[100.0	250.0]	0.096	20	FC4	1	High-quality_Standard	ERP_test_chop	MMN100to250MeanAmplitude	13
[100.0	250.0]	0.262	24	C3	1	High-quality_Standard	ERP_test_chop	MMN100to250MeanAmplitude	13
[100.0	250.0]	0.362	26	Cz	1	High-quality_Standard	ERP_test_chop	MMN100to250MeanAmplitude	13
[100.0	250.0]	0.152	28	C4	1	High-quality_Standard	ERP_test_chop	MMN100to250MeanAmplitude	13
[100.0	250.0]	0.173	33	CP3	1	High-quality_Standard	ERP_test_chop	MMN100to250MeanAmplitude	13
[100.0	250.0]	0.273	35	CPz	1	High-quality_Standard	ERP_test_chop	MMN100to250MeanAmplitude	13
[100.0	250.0]	0.154	37	CP4	1	High-quality_Standard	ERP_test_chop	MMN100to250MeanAmplitude	13
[100.0	250.0]	0.045	42	P3	1	High-quality_Standard	ERP_test_chop	MMN100to250MeanAmplitude	13
[100.0	250.0]	0.15	44	Pz	1	High-quality_Standard	ERP_test_chop	MMN100to250MeanAmplitude	13
[100.0	250.0]	0.079	46	P4	1	High-quality_Standard	ERP_test_chop	MMN100to250MeanAmplitude	13
[100.0	250.0]	0.059	50	PO3	1	High-quality_Standard	ERP_test_chop	MMN100to250MeanAmplitude	13
[100.0	250.0]	-0.059	51	POz	1	High-quality_Standard	ERP_test_chop	MMN100to250MeanAmplitude	13
[100.0	250.0]	0.057	52	PO4	1	High-quality_Standard	ERP_test_chop	MMN100to250MeanAmplitude	13
[100.0	250.0]	-1.958	8	F3	2	High-quality_Deviant	ERP_test_chop	MMN100to250MeanAmplitude	13
[100.0	250.0]	-2.63	10	Fz	2	High-quality_Deviant	ERP_test_chop	MMN100to250MeanAmplitude	13
[100.0	250.0]	-2.261	12	F4	2	High-quality_Deviant	ERP_test_chop	MMN100to250MeanAmplitude	13
[100.0	250.0]	-2.123	16	FC3	2	High-quality_Deviant	ERP_test_chop	MMN100to250MeanAmplitude	13
[100.0	250.0]	-2.175	18	FCz	2	High-quality_Deviant	ERP_test_chop	MMN100to250MeanAmplitude	13
[100.0	250.0]	-2.64	20	FC4	2	High-quality_Deviant	ERP_test_chop	MMN100to250MeanAmplitude	13
[100.0	250.0]	-1.608	24	C3	2	High-quality_Deviant	ERP_test_chop	MMN100to250MeanAmplitude	13
[100.0	250.0]	-2.109	26	Cz	2	High-quality_Deviant	ERP_test_chop	MMN100to250MeanAmplitude	13
[100.0	250.0]	-1.981	28	C4	2	High-quality_Deviant	ERP_test_chop	MMN100to250MeanAmplitude	13
[100.0	250.0]	-1.167	33	CP3	2	High-quality_Deviant	ERP_test_chop	MMN100to250MeanAmplitude	13
[100.0	250.0]	-1.81	35	CPz	2	High-quality_Deviant	ERP_test_chop	MMN100to250MeanAmplitude	13
[100.0	250.0]	-1.706	37	CP4	2	High-quality_Deviant	ERP_test_chop	MMN100to250MeanAmplitude	13
[100.0	250.0]	-0.47	42	P3	2	High-quality_Deviant	ERP_test_chop	MMN100to250MeanAmplitude	13
[100.0	250.0]	-1.304	44	Pz	2	High-quality_Deviant	ERP_test_chop	MMN100to250MeanAmplitude	13
[100.0	250.0]	-1.19	46	P4	2	High-quality_Deviant	ERP_test_chop	MMN100to250MeanAmplitude	13
[100.0	250.0]	-0.65	50	PO3	2	High-quality_Deviant	ERP_test_chop	MMN100to250MeanAmplitude	13
[100.0	250.0]	-0.681	51	POz	2	High-quality_Deviant	ERP_test_chop	MMN100to250MeanAmplitude	13
[100.0	250.0]	-0.371	52	PO4	2	High-quality_Deviant	ERP_test_chop	MMN100to250MeanAmplitude	13
[100.0	250.0]	0.261	8	F3	3	Noise_Standard	ERP_test_chop	MMN100to250MeanAmplitude	13
[100.0	250.0]	-0.508	10	Fz	3	Noise_Standard	ERP_test_chop	MMN100to250MeanAmplitude	13
[100.0	250.0]	0.103	12	F4	3	Noise_Standard	ERP_test_chop	MMN100to250MeanAmplitude	13
[100.0	250.0]	0.286	16	FC3	3	Noise_Standard	ERP_test_chop	MMN100to250MeanAmplitude	13
[100.0	250.0]	0.266	18	FCz	3	Noise_Standard	ERP_test_chop	MMN100to250MeanAmplitude	13
[100.0	250.0]	0.153	20	FC4	3	Noise_Standard	ERP_test_chop	MMN100to250MeanAmplitude	13
[100.0	250.0]	0.201	24	C3	3	Noise_Standard	ERP_test_chop	MMN100to250MeanAmplitude	13
[100.0	250.0]	0.368	26	Cz	3	Noise_Standard	ERP_test_chop	MMN100to250MeanAmplitude	13
[100.0	250.0]	0.036	28	C4	3	Noise_Standard	ERP_test_chop	MMN100to250MeanAmplitude	13
[100.0	250.0]	-0.022	33	CP3	3	Noise_Standard	ERP_test_chop	MMN100to250MeanAmplitude	13
[100.0	250.0]	0.248	35	CPz	3	Noise_Standard	ERP_test_chop	MMN100to250MeanAmplitude	13
[100.0	250.0]	-0.147	37	CP4	3	Noise_Standard	ERP_test_chop	MMN100to250MeanAmplitude	13
[100.0	250.0]	-0.042	42	P3	3	Noise_Standard	ERP_test_chop	MMN100to250MeanAmplitude	13
[100.0	250.0]	-0.076	44	Pz	3	Noise_Standard	ERP_test_chop	MMN100to250MeanAmplitude	13
[100.0	250.0]	-0.327	46	P4	3	Noise_Standard	ERP_test_chop	MMN100to250MeanAmplitude	13
[100.0	250.0]	-0.074	50	PO3	3	Noise_Standard	ERP_test_chop	MMN100to250MeanAmplitude	13
[100.0	250.0]	-0.306	51	POz	3	Noise_Standard	ERP_test_chop	MMN100to250MeanAmplitude	13
[100.0	250.0]	-0.371	52	PO4	3	Noise_Standard	ERP_test_chop	MMN100to250MeanAmplitude	13
[100.0	250.0]	0.778	8	F3	4	Noise_Deviant	ERP_test_chop	MMN100to250MeanAmplitude	13
[truncated: 5,777 more rows]
