# Supplementary material for: An Electrophysiological Study on the Neural Responses of Speaker Discrimination
Source: Behav Sci (Basel). 2026 Jun 16;16(6):1011. doi: 10.3390/bs16061011 (PMC13295679; doi:10.3390/bs16061011)
Supplement: Supplementary file 1 [file behavsci-16-01011-s001.zip › Dataset used in current analysis/combined_MMN_PeakAmplitude.csv]

worklat	value	chindex	chlabel	bini	binlabel	ERPset	Filename	Subject
[118]	-0.921	8	F3	1	High-quality_Standard	ERP_test_chop	MMN100to250NegativePeakAmplitude	1
[114]	-0.989	10	Fz	1	High-quality_Standard	ERP_test_chop	MMN100to250NegativePeakAmplitude	1
[118]	-1.134	12	F4	1	High-quality_Standard	ERP_test_chop	MMN100to250NegativePeakAmplitude	1
[118]	-1.276	16	FC3	1	High-quality_Standard	ERP_test_chop	MMN100to250NegativePeakAmplitude	1
[110]	-1.365	18	FCz	1	High-quality_Standard	ERP_test_chop	MMN100to250NegativePeakAmplitude	1
[114]	-1.386	20	FC4	1	High-quality_Standard	ERP_test_chop	MMN100to250NegativePeakAmplitude	1
[110]	-1.561	24	C3	1	High-quality_Standard	ERP_test_chop	MMN100to250NegativePeakAmplitude	1
[106]	-1.676	26	Cz	1	High-quality_Standard	ERP_test_chop	MMN100to250NegativePeakAmplitude	1
[108]	-1.875	28	C4	1	High-quality_Standard	ERP_test_chop	MMN100to250NegativePeakAmplitude	1
[104]	-1.6	33	CP3	1	High-quality_Standard	ERP_test_chop	MMN100to250NegativePeakAmplitude	1
[106]	-1.685	35	CPz	1	High-quality_Standard	ERP_test_chop	MMN100to250NegativePeakAmplitude	1
[108]	-1.828	37	CP4	1	High-quality_Standard	ERP_test_chop	MMN100to250NegativePeakAmplitude	1
[102]	-1.768	42	P3	1	High-quality_Standard	ERP_test_chop	MMN100to250NegativePeakAmplitude	1
[104]	-1.811	44	Pz	1	High-quality_Standard	ERP_test_chop	MMN100to250NegativePeakAmplitude	1
[108]	-1.517	46	P4	1	High-quality_Standard	ERP_test_chop	MMN100to250NegativePeakAmplitude	1
[176]	-0.058	50	PO3	1	High-quality_Standard	ERP_test_chop	MMN100to250NegativePeakAmplitude	1
[100]	-1.5	51	POz	1	High-quality_Standard	ERP_test_chop	MMN100to250NegativePeakAmplitude	1
[104]	-1.322	52	PO4	1	High-quality_Standard	ERP_test_chop	MMN100to250NegativePeakAmplitude	1
[156]	-3.53	8	F3	2	High-quality_Deviant	ERP_test_chop	MMN100to250NegativePeakAmplitude	1
[156]	-3.537	10	Fz	2	High-quality_Deviant	ERP_test_chop	MMN100to250NegativePeakAmplitude	1
[158]	-3.497	12	F4	2	High-quality_Deviant	ERP_test_chop	MMN100to250NegativePeakAmplitude	1
[154]	-3.826	16	FC3	2	High-quality_Deviant	ERP_test_chop	MMN100to250NegativePeakAmplitude	1
[156]	-3.903	18	FCz	2	High-quality_Deviant	ERP_test_chop	MMN100to250NegativePeakAmplitude	1
[158]	-3.374	20	FC4	2	High-quality_Deviant	ERP_test_chop	MMN100to250NegativePeakAmplitude	1
[154]	-3.881	24	C3	2	High-quality_Deviant	ERP_test_chop	MMN100to250NegativePeakAmplitude	1
[156]	-3.11	26	Cz	2	High-quality_Deviant	ERP_test_chop	MMN100to250NegativePeakAmplitude	1
[156]	-3.004	28	C4	2	High-quality_Deviant	ERP_test_chop	MMN100to250NegativePeakAmplitude	1
[152]	-3.826	33	CP3	2	High-quality_Deviant	ERP_test_chop	MMN100to250NegativePeakAmplitude	1
[156]	-3.164	35	CPz	2	High-quality_Deviant	ERP_test_chop	MMN100to250NegativePeakAmplitude	1
[158]	-3.077	37	CP4	2	High-quality_Deviant	ERP_test_chop	MMN100to250NegativePeakAmplitude	1
[152]	-3.063	42	P3	2	High-quality_Deviant	ERP_test_chop	MMN100to250NegativePeakAmplitude	1
[102]	-2.472	44	Pz	2	High-quality_Deviant	ERP_test_chop	MMN100to250NegativePeakAmplitude	1
[100]	-3.163	46	P4	2	High-quality_Deviant	ERP_test_chop	MMN100to250NegativePeakAmplitude	1
[154]	-2.122	50	PO3	2	High-quality_Deviant	ERP_test_chop	MMN100to250NegativePeakAmplitude	1
[204]	-2.093	51	POz	2	High-quality_Deviant	ERP_test_chop	MMN100to250NegativePeakAmplitude	1
[102]	-4.536	52	PO4	2	High-quality_Deviant	ERP_test_chop	MMN100to250NegativePeakAmplitude	1
[226]	0.12	8	F3	3	Noise_Standard	ERP_test_chop	MMN100to250NegativePeakAmplitude	1
[250]	-0.308	10	Fz	3	Noise_Standard	ERP_test_chop	MMN100to250NegativePeakAmplitude	1
[250]	-0.341	12	F4	3	Noise_Standard	ERP_test_chop	MMN100to250NegativePeakAmplitude	1
[244]	0.06	16	FC3	3	Noise_Standard	ERP_test_chop	MMN100to250NegativePeakAmplitude	1
[250]	-0.028	18	FCz	3	Noise_Standard	ERP_test_chop	MMN100to250NegativePeakAmplitude	1
[248]	-0.21	20	FC4	3	Noise_Standard	ERP_test_chop	MMN100to250NegativePeakAmplitude	1
[118]	0.19	24	C3	3	Noise_Standard	ERP_test_chop	MMN100to250NegativePeakAmplitude	1
[220]	0.312	26	Cz	3	Noise_Standard	ERP_test_chop	MMN100to250NegativePeakAmplitude	1
[220]	0.086	28	C4	3	Noise_Standard	ERP_test_chop	MMN100to250NegativePeakAmplitude	1
[116]	-0.093	33	CP3	3	Noise_Standard	ERP_test_chop	MMN100to250NegativePeakAmplitude	1
[220]	0.28	35	CPz	3	Noise_Standard	ERP_test_chop	MMN100to250NegativePeakAmplitude	1
[220]	0.036	37	CP4	3	Noise_Standard	ERP_test_chop	MMN100to250NegativePeakAmplitude	1
[112]	-0.317	42	P3	3	Noise_Standard	ERP_test_chop	MMN100to250NegativePeakAmplitude	1
[110]	0.085	44	Pz	3	Noise_Standard	ERP_test_chop	MMN100to250NegativePeakAmplitude	1
[218]	0.061	46	P4	3	Noise_Standard	ERP_test_chop	MMN100to250NegativePeakAmplitude	1
[194]	-1.108	50	PO3	3	Noise_Standard	ERP_test_chop	MMN100to250NegativePeakAmplitude	1
[192]	-1.035	51	POz	3	Noise_Standard	ERP_test_chop	MMN100to250NegativePeakAmplitude	1
[188]	-0.765	52	PO4	3	Noise_Standard	ERP_test_chop	MMN100to250NegativePeakAmplitude	1
[218]	-0.999	8	F3	4	Noise_Deviant	ERP_test_chop	MMN100to250NegativePeakAmplitude	1
[216]	-1.402	10	Fz	4	Noise_Deviant	ERP_test_chop	MMN100to250NegativePeakAmplitude	1
[218]	-1.045	12	F4	4	Noise_Deviant	ERP_test_chop	MMN100to250NegativePeakAmplitude	1
[218]	-1.51	16	FC3	4	Noise_Deviant	ERP_test_chop	MMN100to250NegativePeakAmplitude	1
[218]	-1.544	18	FCz	4	Noise_Deviant	ERP_test_chop	MMN100to250NegativePeakAmplitude	1
[218]	-1.494	20	FC4	4	Noise_Deviant	ERP_test_chop	MMN100to250NegativePeakAmplitude	1
[218]	-1.478	24	C3	4	Noise_Deviant	ERP_test_chop	MMN100to250NegativePeakAmplitude	1
[218]	-1.045	26	Cz	4	Noise_Deviant	ERP_test_chop	MMN100to250NegativePeakAmplitude	1
[216]	-1.035	28	C4	4	Noise_Deviant	ERP_test_chop	MMN100to250NegativePeakAmplitude	1
[220]	-1.386	33	CP3	4	Noise_Deviant	ERP_test_chop	MMN100to250NegativePeakAmplitude	1
[218]	-1.088	35	CPz	4	Noise_Deviant	ERP_test_chop	MMN100to250NegativePeakAmplitude	1
[220]	-0.738	37	CP4	4	Noise_Deviant	ERP_test_chop	MMN100to250NegativePeakAmplitude	1
[222]	-0.804	42	P3	4	Noise_Deviant	ERP_test_chop	MMN100to250NegativePeakAmplitude	1
[156]	-0.879	44	Pz	4	Noise_Deviant	ERP_test_chop	MMN100to250NegativePeakAmplitude	1
[156]	-2.848	46	P4	4	Noise_Deviant	ERP_test_chop	MMN100to250NegativePeakAmplitude	1
[158]	-1.57	50	PO3	4	Noise_Deviant	ERP_test_chop	MMN100to250NegativePeakAmplitude	1
[158]	-2.842	51	POz	4	Noise_Deviant	ERP_test_chop	MMN100to250NegativePeakAmplitude	1
[158]	-4.718	52	PO4	4	Noise_Deviant	ERP_test_chop	MMN100to250NegativePeakAmplitude	1
[164]	-0.345	8	F3	5	Channel_Standard	ERP_test_chop	MMN100to250NegativePeakAmplitude	1
[166]	-0.288	10	Fz	5	Channel_Standard	ERP_test_chop	MMN100to250NegativePeakAmplitude	1
[156]	-0.28	12	F4	5	Channel_Standard	ERP_test_chop	MMN100to250NegativePeakAmplitude	1
[142]	-0.805	16	FC3	5	Channel_Standard	ERP_test_chop	MMN100to250NegativePeakAmplitude	1
[164]	-0.572	18	FCz	5	Channel_Standard	ERP_test_chop	MMN100to250NegativePeakAmplitude	1
[154]	-0.566	20	FC4	5	Channel_Standard	ERP_test_chop	MMN100to250NegativePeakAmplitude	1
[142]	-0.928	24	C3	5	Channel_Standard	ERP_test_chop	MMN100to250NegativePeakAmplitude	1
[162]	-1.046	26	Cz	5	Channel_Standard	ERP_test_chop	MMN100to250NegativePeakAmplitude	1
[156]	-1.163	28	C4	5	Channel_Standard	ERP_test_chop	MMN100to250NegativePeakAmplitude	1
[144]	-1.267	33	CP3	5	Channel_Standard	ERP_test_chop	MMN100to250NegativePeakAmplitude	1
[162]	-1.062	35	CPz	5	Channel_Standard	ERP_test_chop	MMN100to250NegativePeakAmplitude	1
[156]	-1.514	37	CP4	5	Channel_Standard	ERP_test_chop	MMN100to250NegativePeakAmplitude	1
[142]	-1.363	42	P3	5	Channel_Standard	ERP_test_chop	MMN100to250NegativePeakAmplitude	1
[148]	-1.48	44	Pz	5	Channel_Standard	ERP_test_chop	MMN100to250NegativePeakAmplitude	1
[156]	-1.955	46	P4	5	Channel_Standard	ERP_test_chop	MMN100to250NegativePeakAmplitude	1
[140]	-1.227	50	PO3	5	Channel_Standard	ERP_test_chop	MMN100to250NegativePeakAmplitude	1
[164]	-1.482	51	POz	5	Channel_Standard	ERP_test_chop	MMN100to250NegativePeakAmplitude	1
[162]	-2.077	52	PO4	5	Channel_Standard	ERP_test_chop	MMN100to250NegativePeakAmplitude	1
[126]	-0.119	8	F3	6	Channel_Deviant	ERP_test_chop	MMN100to250NegativePeakAmplitude	1
[124]	-0.685	10	Fz	6	Channel_Deviant	ERP_test_chop	MMN100to250NegativePeakAmplitude	1
[126]	-0.435	12	F4	6	Channel_Deviant	ERP_test_chop	MMN100to250NegativePeakAmplitude	1
[232]	-0.048	16	FC3	6	Channel_Deviant	ERP_test_chop	MMN100to250NegativePeakAmplitude	1
[124]	-0.856	18	FCz	6	Channel_Deviant	ERP_test_chop	MMN100to250NegativePeakAmplitude	1
[230]	-0.609	20	FC4	6	Channel_Deviant	ERP_test_chop	MMN100to250NegativePeakAmplitude	1
[234]	-0.083	24	C3	6	Channel_Deviant	ERP_test_chop	MMN100to250NegativePeakAmplitude	1
[232]	-0.956	26	Cz	6	Channel_Deviant	ERP_test_chop	MMN100to250NegativePeakAmplitude	1
[218]	-1.636	28	C4	6	Channel_Deviant	ERP_test_chop	MMN100to250NegativePeakAmplitude	1
[234]	-0.584	33	CP3	6	Channel_Deviant	ERP_test_chop	MMN100to250NegativePeakAmplitude	1
[232]	-0.985	35	CPz	6	Channel_Deviant	ERP_test_chop	MMN100to250NegativePeakAmplitude	1
[214]	-2.1	37	CP4	6	Channel_Deviant	ERP_test_chop	MMN100to250NegativePeakAmplitude	1
[212]	-0.925	42	P3	6	Channel_Deviant	ERP_test_chop	MMN100to250NegativePeakAmplitude	1
[230]	-1.764	44	Pz	6	Channel_Deviant	ERP_test_chop	MMN100to250NegativePeakAmplitude	1
[204]	-2.101	46	P4	6	Channel_Deviant	ERP_test_chop	MMN100to250NegativePeakAmplitude	1
[188]	-1.742	50	PO3	6	Channel_Deviant	ERP_test_chop	MMN100to250NegativePeakAmplitude	1
[204]	-2.186	51	POz	6	Channel_Deviant	ERP_test_chop	MMN100to250NegativePeakAmplitude	1
[194]	-3.471	52	PO4	6	Channel_Deviant	ERP_test_chop	MMN100to250NegativePeakAmplitude	1
[160]	-6.398	8	F3	17	High-quality_D-S	ERP_test_chop	MMN100to250NegativePeakAmplitude	1
[160]	-7.111	10	Fz	17	High-quality_D-S	ERP_test_chop	MMN100to250NegativePeakAmplitude	1
[162]	-6.577	12	F4	17	High-quality_D-S	ERP_test_chop	MMN100to250NegativePeakAmplitude	1
[160]	-6.235	16	FC3	17	High-quality_D-S	ERP_test_chop	MMN100to250NegativePeakAmplitude	1
[160]	-7.389	18	FCz	17	High-quality_D-S	ERP_test_chop	MMN100to250NegativePeakAmplitude	1
[162]	-6.315	20	FC4	17	High-quality_D-S	ERP_test_chop	MMN100to250NegativePeakAmplitude	1
[156]	-5.473	24	C3	17	High-quality_D-S	ERP_test_chop	MMN100to250NegativePeakAmplitude	1
[158]	-5.607	26	Cz	17	High-quality_D-S	ERP_test_chop	MMN100to250NegativePeakAmplitude	1
[160]	-5.01	28	C4	17	High-quality_D-S	ERP_test_chop	MMN100to250NegativePeakAmplitude	1
[154]	-5.108	33	CP3	17	High-quality_D-S	ERP_test_chop	MMN100to250NegativePeakAmplitude	1
[158]	-5.672	35	CPz	17	High-quality_D-S	ERP_test_chop	MMN100to250NegativePeakAmplitude	1
[158]	-4.449	37	CP4	17	High-quality_D-S	ERP_test_chop	MMN100to250NegativePeakAmplitude	1
[152]	-3.974	42	P3	17	High-quality_D-S	ERP_test_chop	MMN100to250NegativePeakAmplitude	1
[156]	-3.878	44	Pz	17	High-quality_D-S	ERP_test_chop	MMN100to250NegativePeakAmplitude	1
[200]	-3.075	46	P4	17	High-quality_D-S	ERP_test_chop	MMN100to250NegativePeakAmplitude	1
[152]	-3.013	50	PO3	17	High-quality_D-S	ERP_test_chop	MMN100to250NegativePeakAmplitude	1
[206]	-3.191	51	POz	17	High-quality_D-S	ERP_test_chop	MMN100to250NegativePeakAmplitude	1
[204]	-4.615	52	PO4	17	High-quality_D-S	ERP_test_chop	MMN100to250NegativePeakAmplitude	1
[210]	-2.044	8	F3	18	Noise_D-S	ERP_test_chop	MMN100to250NegativePeakAmplitude	1
[210]	-2.294	10	Fz	18	Noise_D-S	ERP_test_chop	MMN100to250NegativePeakAmplitude	1
[208]	-1.862	12	F4	18	Noise_D-S	ERP_test_chop	MMN100to250NegativePeakAmplitude	1
[216]	-1.788	16	FC3	18	Noise_D-S	ERP_test_chop	MMN100to250NegativePeakAmplitude	1
[212]	-2.275	18	FCz	18	Noise_D-S	ERP_test_chop	MMN100to250NegativePeakAmplitude	1
[208]	-1.947	20	FC4	18	Noise_D-S	ERP_test_chop	MMN100to250NegativePeakAmplitude	1
[218]	-1.994	24	C3	18	Noise_D-S	ERP_test_chop	MMN100to250NegativePeakAmplitude	1
[216]	-1.38	26	Cz	18	Noise_D-S	ERP_test_chop	MMN100to250NegativePeakAmplitude	1
[208]	-1.779	28	C4	18	Noise_D-S	ERP_test_chop	MMN100to250NegativePeakAmplitude	1
[248]	-2.68	33	CP3	18	Noise_D-S	ERP_test_chop	MMN100to250NegativePeakAmplitude	1
[216]	-1.391	35	CPz	18	Noise_D-S	ERP_test_chop	MMN100to250NegativePeakAmplitude	1
[150]	-3.049	37	CP4	18	Noise_D-S	ERP_test_chop	MMN100to250NegativePeakAmplitude	1
[250]	-3.88	42	P3	18	Noise_D-S	ERP_test_chop	MMN100to250NegativePeakAmplitude	1
[152]	-3.84	44	Pz	18	Noise_D-S	ERP_test_chop	MMN100to250NegativePeakAmplitude	1
[152]	-4.73	46	P4	18	Noise_D-S	ERP_test_chop	MMN100to250NegativePeakAmplitude	1
[248]	-5.729	50	PO3	18	Noise_D-S	ERP_test_chop	MMN100to250NegativePeakAmplitude	1
[250]	-5.346	51	POz	18	Noise_D-S	ERP_test_chop	MMN100to250NegativePeakAmplitude	1
[152]	-6.072	52	PO4	18	Noise_D-S	ERP_test_chop	MMN100to250NegativePeakAmplitude	1
[236]	-1.07	8	F3	19	Channel_D-S	ERP_test_chop	MMN100to250NegativePeakAmplitude	1
[232]	-2.052	10	Fz	19	Channel_D-S	ERP_test_chop	MMN100to250NegativePeakAmplitude	1
[232]	-1.785	12	F4	19	Channel_D-S	ERP_test_chop	MMN100to250NegativePeakAmplitude	1
[234]	-1.91	16	FC3	19	Channel_D-S	ERP_test_chop	MMN100to250NegativePeakAmplitude	1
[232]	-2.35	18	FCz	19	Channel_D-S	ERP_test_chop	MMN100to250NegativePeakAmplitude	1
[230]	-2.495	20	FC4	19	Channel_D-S	ERP_test_chop	MMN100to250NegativePeakAmplitude	1
[234]	-1.951	24	C3	19	Channel_D-S	ERP_test_chop	MMN100to250NegativePeakAmplitude	1
[232]	-2.905	26	Cz	19	Channel_D-S	ERP_test_chop	MMN100to250NegativePeakAmplitude	1
[228]	-3.231	28	C4	19	Channel_D-S	ERP_test_chop	MMN100to250NegativePeakAmplitude	1
[234]	-1.881	33	CP3	19	Channel_D-S	ERP_test_chop	MMN100to250NegativePeakAmplitude	1
[232]	-2.901	35	CPz	19	Channel_D-S	ERP_test_chop	MMN100to250NegativePeakAmplitude	1
[228]	-3.491	37	CP4	19	Channel_D-S	ERP_test_chop	MMN100to250NegativePeakAmplitude	1
[232]	-1.547	42	P3	19	Channel_D-S	ERP_test_chop	MMN100to250NegativePeakAmplitude	1
[232]	-3.227	44	Pz	19	Channel_D-S	ERP_test_chop	MMN100to250NegativePeakAmplitude	1
[230]	-3.031	46	P4	19	Channel_D-S	ERP_test_chop	MMN100to250NegativePeakAmplitude	1
[194]	-2.203	50	PO3	19	Channel_D-S	ERP_test_chop	MMN100to250NegativePeakAmplitude	1
[228]	-2.637	51	POz	19	Channel_D-S	ERP_test_chop	MMN100to250NegativePeakAmplitude	1
[194]	-2.929	52	PO4	19	Channel_D-S	ERP_test_chop	MMN100to250NegativePeakAmplitude	1
[130]	-1.527	8	F3	1	High-quality_Standard	ERP_test_chop	MMN100to250NegativePeakAmplitude	2
[106]	-1.518	10	Fz	1	High-quality_Standard	ERP_test_chop	MMN100to250NegativePeakAmplitude	2
[120]	-2.102	12	F4	1	High-quality_Standard	ERP_test_chop	MMN100to250NegativePeakAmplitude	2
[132]	-1.642	16	FC3	1	High-quality_Standard	ERP_test_chop	MMN100to250NegativePeakAmplitude	2
[106]	-1.688	18	FCz	1	High-quality_Standard	ERP_test_chop	MMN100to250NegativePeakAmplitude	2
[118]	-2.422	20	FC4	1	High-quality_Standard	ERP_test_chop	MMN100to250NegativePeakAmplitude	2
[132]	-1.749	24	C3	1	High-quality_Standard	ERP_test_chop	MMN100to250NegativePeakAmplitude	2
[114]	-1.979	26	Cz	1	High-quality_Standard	ERP_test_chop	MMN100to250NegativePeakAmplitude	2
[118]	-2.766	28	C4	1	High-quality_Standard	ERP_test_chop	MMN100to250NegativePeakAmplitude	2
[120]	-1.753	33	CP3	1	High-quality_Standard	ERP_test_chop	MMN100to250NegativePeakAmplitude	2
[118]	-1.771	35	CPz	1	High-quality_Standard	ERP_test_chop	MMN100to250NegativePeakAmplitude	2
[118]	-2.618	37	CP4	1	High-quality_Standard	ERP_test_chop	MMN100to250NegativePeakAmplitude	2
[120]	-1.486	42	P3	1	High-quality_Standard	ERP_test_chop	MMN100to250NegativePeakAmplitude	2
[118]	-1.647	44	Pz	1	High-quality_Standard	ERP_test_chop	MMN100to250NegativePeakAmplitude	2
[120]	-2.037	46	P4	1	High-quality_Standard	ERP_test_chop	MMN100to250NegativePeakAmplitude	2
[120]	-0.882	50	PO3	1	High-quality_Standard	ERP_test_chop	MMN100to250NegativePeakAmplitude	2
[120]	-1.043	51	POz	1	High-quality_Standard	ERP_test_chop	MMN100to250NegativePeakAmplitude	2
[120]	-1.333	52	PO4	1	High-quality_Standard	ERP_test_chop	MMN100to250NegativePeakAmplitude	2
[132]	-2.19	8	F3	2	High-quality_Deviant	ERP_test_chop	MMN100to250NegativePeakAmplitude	2
[134]	-2.694	10	Fz	2	High-quality_Deviant	ERP_test_chop	MMN100to250NegativePeakAmplitude	2
[138]	-2.035	12	F4	2	High-quality_Deviant	ERP_test_chop	MMN100to250NegativePeakAmplitude	2
[132]	-2.819	16	FC3	2	High-quality_Deviant	ERP_test_chop	MMN100to250NegativePeakAmplitude	2
[132]	-3.659	18	FCz	2	High-quality_Deviant	ERP_test_chop	MMN100to250NegativePeakAmplitude	2
[136]	-2.517	20	FC4	2	High-quality_Deviant	ERP_test_chop	MMN100to250NegativePeakAmplitude	2
[130]	-3.036	24	C3	2	High-quality_Deviant	ERP_test_chop	MMN100to250NegativePeakAmplitude	2
[130]	-3.451	26	Cz	2	High-quality_Deviant	ERP_test_chop	MMN100to250NegativePeakAmplitude	2
[136]	-3.003	28	C4	2	High-quality_Deviant	ERP_test_chop	MMN100to250NegativePeakAmplitude	2
[154]	-3.105	33	CP3	2	High-quality_Deviant	ERP_test_chop	MMN100to250NegativePeakAmplitude	2
[158]	-4.088	35	CPz	2	High-quality_Deviant	ERP_test_chop	MMN100to250NegativePeakAmplitude	2
[152]	-3.264	37	CP4	2	High-quality_Deviant	ERP_test_chop	MMN100to250NegativePeakAmplitude	2
[156]	-3.207	42	P3	2	High-quality_Deviant	ERP_test_chop	MMN100to250NegativePeakAmplitude	2
[158]	-3.383	44	Pz	2	High-quality_Deviant	ERP_test_chop	MMN100to250NegativePeakAmplitude	2
[156]	-2.744	46	P4	2	High-quality_Deviant	ERP_test_chop	MMN100to250NegativePeakAmplitude	2
[152]	-2.741	50	PO3	2	High-quality_Deviant	ERP_test_chop	MMN100to250NegativePeakAmplitude	2
[166]	-3.394	51	POz	2	High-quality_Deviant	ERP_test_chop	MMN100to250NegativePeakAmplitude	2
[232]	-2.814	52	PO4	2	High-quality_Deviant	ERP_test_chop	MMN100to250NegativePeakAmplitude	2
[120]	-1.284	8	F3	3	Noise_Standard	ERP_test_chop	MMN100to250NegativePeakAmplitude	2
[120]	-1.491	10	Fz	3	Noise_Standard	ERP_test_chop	MMN100to250NegativePeakAmplitude	2
[120]	-1.82	12	F4	3	Noise_Standard	ERP_test_chop	MMN100to250NegativePeakAmplitude	2
[120]	-1.013	16	FC3	3	Noise_Standard	ERP_test_chop	MMN100to250NegativePeakAmplitude	2
[118]	-1.039	18	FCz	3	Noise_Standard	ERP_test_chop	MMN100to250NegativePeakAmplitude	2
[118]	-1.805	20	FC4	3	Noise_Standard	ERP_test_chop	MMN100to250NegativePeakAmplitude	2
[120]	-1.161	24	C3	3	Noise_Standard	ERP_test_chop	MMN100to250NegativePeakAmplitude	2
[116]	-0.836	26	Cz	3	Noise_Standard	ERP_test_chop	MMN100to250NegativePeakAmplitude	2
[116]	-1.722	28	C4	3	Noise_Standard	ERP_test_chop	MMN100to250NegativePeakAmplitude	2
[118]	-1.117	33	CP3	3	Noise_Standard	ERP_test_chop	MMN100to250NegativePeakAmplitude	2
[116]	-0.717	35	CPz	3	Noise_Standard	ERP_test_chop	MMN100to250NegativePeakAmplitude	2
[116]	-1.304	37	CP4	3	Noise_Standard	ERP_test_chop	MMN100to250NegativePeakAmplitude	2
[116]	-0.78	42	P3	3	Noise_Standard	ERP_test_chop	MMN100to250NegativePeakAmplitude	2
[166]	-0.391	44	Pz	3	Noise_Standard	ERP_test_chop	MMN100to250NegativePeakAmplitude	2
[160]	-0.523	46	P4	3	Noise_Standard	ERP_test_chop	MMN100to250NegativePeakAmplitude	2
[166]	-0.578	50	PO3	3	Noise_Standard	ERP_test_chop	MMN100to250NegativePeakAmplitude	2
[166]	-0.855	51	POz	3	Noise_Standard	ERP_test_chop	MMN100to250NegativePeakAmplitude	2
[164]	-0.766	52	PO4	3	Noise_Standard	ERP_test_chop	MMN100to250NegativePeakAmplitude	2
[234]	-1.946	8	F3	4	Noise_Deviant	ERP_test_chop	MMN100to250NegativePeakAmplitude	2
[234]	-2.047	10	Fz	4	Noise_Deviant	ERP_test_chop	MMN100to250NegativePeakAmplitude	2
[234]	-1.102	12	F4	4	Noise_Deviant	ERP_test_chop	MMN100to250NegativePeakAmplitude	2
[234]	-2.284	16	FC3	4	Noise_Deviant	ERP_test_chop	MMN100to250NegativePeakAmplitude	2
[236]	-3.045	18	FCz	4	Noise_Deviant	ERP_test_chop	MMN100to250NegativePeakAmplitude	2
[236]	-1.703	20	FC4	4	Noise_Deviant	ERP_test_chop	MMN100to250NegativePeakAmplitude	2
[234]	-2.225	24	C3	4	Noise_Deviant	ERP_test_chop	MMN100to250NegativePeakAmplitude	2
[238]	-2.613	26	Cz	4	Noise_Deviant	ERP_test_chop	MMN100to250NegativePeakAmplitude	2
[238]	-2.021	28	C4	4	Noise_Deviant	ERP_test_chop	MMN100to250NegativePeakAmplitude	2
[234]	-1.079	33	CP3	4	Noise_Deviant	ERP_test_chop	MMN100to250NegativePeakAmplitude	2
[232]	-2.197	35	CPz	4	Noise_Deviant	ERP_test_chop	MMN100to250NegativePeakAmplitude	2
[130]	-1.583	37	CP4	4	Noise_Deviant	ERP_test_chop	MMN100to250NegativePeakAmplitude	2
[232]	-0.711	42	P3	4	Noise_Deviant	ERP_test_chop	MMN100to250NegativePeakAmplitude	2
[232]	-1.155	44	Pz	4	Noise_Deviant	ERP_test_chop	MMN100to250NegativePeakAmplitude	2
[132]	-1.146	46	P4	4	Noise_Deviant	ERP_test_chop	MMN100to250NegativePeakAmplitude	2
[232]	0.07	50	PO3	4	Noise_Deviant	ERP_test_chop	MMN100to250NegativePeakAmplitude	2
[232]	-0.682	51	POz	4	Noise_Deviant	ERP_test_chop	MMN100to250NegativePeakAmplitude	2
[132]	-0.67	52	PO4	4	Noise_Deviant	ERP_test_chop	MMN100to250NegativePeakAmplitude	2
[162]	-1.088	8	F3	5	Channel_Standard	ERP_test_chop	MMN100to250NegativePeakAmplitude	2
[158]	-1.141	10	Fz	5	Channel_Standard	ERP_test_chop	MMN100to250NegativePeakAmplitude	2
[160]	-0.846	12	F4	5	Channel_Standard	ERP_test_chop	MMN100to250NegativePeakAmplitude	2
[144]	-1.4	16	FC3	5	Channel_Standard	ERP_test_chop	MMN100to250NegativePeakAmplitude	2
[162]	-1.541	18	FCz	5	Channel_Standard	ERP_test_chop	MMN100to250NegativePeakAmplitude	2
[160]	-1.109	20	FC4	5	Channel_Standard	ERP_test_chop	MMN100to250NegativePeakAmplitude	2
[144]	-1.554	24	C3	5	Channel_Standard	ERP_test_chop	MMN100to250NegativePeakAmplitude	2
[144]	-1.74	26	Cz	5	Channel_Standard	ERP_test_chop	MMN100to250NegativePeakAmplitude	2
[156]	-1.273	28	C4	5	Channel_Standard	ERP_test_chop	MMN100to250NegativePeakAmplitude	2
[164]	-1.588	33	CP3	5	Channel_Standard	ERP_test_chop	MMN100to250NegativePeakAmplitude	2
[144]	-1.601	35	CPz	5	Channel_Standard	ERP_test_chop	MMN100to250NegativePeakAmplitude	2
[144]	-1.353	37	CP4	5	Channel_Standard	ERP_test_chop	MMN100to250NegativePeakAmplitude	2
[166]	-1.477	42	P3	5	Channel_Standard	ERP_test_chop	MMN100to250NegativePeakAmplitude	2
[142]	-1.445	44	Pz	5	Channel_Standard	ERP_test_chop	MMN100to250NegativePeakAmplitude	2
[140]	-1.434	46	P4	5	Channel_Standard	ERP_test_chop	MMN100to250NegativePeakAmplitude	2
[168]	-1.265	50	PO3	5	Channel_Standard	ERP_test_chop	MMN100to250NegativePeakAmplitude	2
[140]	-1.107	51	POz	5	Channel_Standard	ERP_test_chop	MMN100to250NegativePeakAmplitude	2
[138]	-1.208	52	PO4	5	Channel_Standard	ERP_test_chop	MMN100to250NegativePeakAmplitude	2
[128]	-0.762	8	F3	6	Channel_Deviant	ERP_test_chop	MMN100to250NegativePeakAmplitude	2
[130]	-0.094	10	Fz	6	Channel_Deviant	ERP_test_chop	MMN100to250NegativePeakAmplitude	2
[234]	0.393	12	F4	6	Channel_Deviant	ERP_test_chop	MMN100to250NegativePeakAmplitude	2
[128]	-1.117	16	FC3	6	Channel_Deviant	ERP_test_chop	MMN100to250NegativePeakAmplitude	2
[128]	-0.86	18	FCz	6	Channel_Deviant	ERP_test_chop	MMN100to250NegativePeakAmplitude	2
[232]	-0.177	20	FC4	6	Channel_Deviant	ERP_test_chop	MMN100to250NegativePeakAmplitude	2
[126]	-1.692	24	C3	6	Channel_Deviant	ERP_test_chop	MMN100to250NegativePeakAmplitude	2
[224]	-1.773	26	Cz	6	Channel_Deviant	ERP_test_chop	MMN100to250NegativePeakAmplitude	2
[230]	-0.989	28	C4	6	Channel_Deviant	ERP_test_chop	MMN100to250NegativePeakAmplitude	2
[126]	-2.296	33	CP3	6	Channel_Deviant	ERP_test_chop	MMN100to250NegativePeakAmplitude	2
[190]	-2.224	35	CPz	6	Channel_Deviant	ERP_test_chop	MMN100to250NegativePeakAmplitude	2
[190]	-1.646	37	CP4	6	Channel_Deviant	ERP_test_chop	MMN100to250NegativePeakAmplitude	2
[188]	-2.418	42	P3	6	Channel_Deviant	ERP_test_chop	MMN100to250NegativePeakAmplitude	2
[188]	-2.672	44	Pz	6	Channel_Deviant	ERP_test_chop	MMN100to250NegativePeakAmplitude	2
[190]	-1.964	46	P4	6	Channel_Deviant	ERP_test_chop	MMN100to250NegativePeakAmplitude	2
[214]	-2.858	50	PO3	6	Channel_Deviant	ERP_test_chop	MMN100to250NegativePeakAmplitude	2
[188]	-3.225	51	POz	6	Channel_Deviant	ERP_test_chop	MMN100to250NegativePeakAmplitude	2
[188]	-2.49	52	PO4	6	Channel_Deviant	ERP_test_chop	MMN100to250NegativePeakAmplitude	2
[154]	-1.5	8	F3	17	High-quality_D-S	ERP_test_chop	MMN100to250NegativePeakAmplitude	2
[150]	-2.302	10	Fz	17	High-quality_D-S	ERP_test_chop	MMN100to250NegativePeakAmplitude	2
[230]	-1.614	12	F4	17	High-quality_D-S	ERP_test_chop	MMN100to250NegativePeakAmplitude	2
[156]	-2.748	16	FC3	17	High-quality_D-S	ERP_test_chop	MMN100to250NegativePeakAmplitude	2
[158]	-3.956	18	FCz	17	High-quality_D-S	ERP_test_chop	MMN100to250NegativePeakAmplitude	2
[162]	-1.754	20	FC4	17	High-quality_D-S	ERP_test_chop	MMN100to250NegativePeakAmplitude	2
[158]	-3.019	24	C3	17	High-quality_D-S	ERP_test_chop	MMN100to250NegativePeakAmplitude	2
[160]	-3.648	26	Cz	17	High-quality_D-S	ERP_test_chop	MMN100to250NegativePeakAmplitude	2
[158]	-2.382	28	C4	17	High-quality_D-S	ERP_test_chop	MMN100to250NegativePeakAmplitude	2
[158]	-2.852	33	CP3	17	High-quality_D-S	ERP_test_chop	MMN100to250NegativePeakAmplitude	2
[160]	-4.524	35	CPz	17	High-quality_D-S	ERP_test_chop	MMN100to250NegativePeakAmplitude	2
[232]	-2.543	37	CP4	17	High-quality_D-S	ERP_test_chop	MMN100to250NegativePeakAmplitude	2
[230]	-3.362	42	P3	17	High-quality_D-S	ERP_test_chop	MMN100to250NegativePeakAmplitude	2
[160]	-3.318	44	Pz	17	High-quality_D-S	ERP_test_chop	MMN100to250NegativePeakAmplitude	2
[232]	-2.915	46	P4	17	High-quality_D-S	ERP_test_chop	MMN100to250NegativePeakAmplitude	2
[232]	-3.404	50	PO3	17	High-quality_D-S	ERP_test_chop	MMN100to250NegativePeakAmplitude	2
[232]	-3.601	51	POz	17	High-quality_D-S	ERP_test_chop	MMN100to250NegativePeakAmplitude	2
[232]	-3.624	52	PO4	17	High-quality_D-S	ERP_test_chop	MMN100to250NegativePeakAmplitude	2
[230]	-3.106	8	F3	18	Noise_D-S	ERP_test_chop	MMN100to250NegativePeakAmplitude	2
[230]	-3.468	10	Fz	18	Noise_D-S	ERP_test_chop	MMN100to250NegativePeakAmplitude	2
[232]	-2.261	12	F4	18	Noise_D-S	ERP_test_chop	MMN100to250NegativePeakAmplitude	2
[230]	-3.424	16	FC3	18	Noise_D-S	ERP_test_chop	MMN100to250NegativePeakAmplitude	2
[230]	-4.313	18	FCz	18	Noise_D-S	ERP_test_chop	MMN100to250NegativePeakAmplitude	2
[232]	-2.655	20	FC4	18	Noise_D-S	ERP_test_chop	MMN100to250NegativePeakAmplitude	2
[230]	-3.109	24	C3	18	Noise_D-S	ERP_test_chop	MMN100to250NegativePeakAmplitude	2
[228]	-3.671	26	Cz	18	Noise_D-S	ERP_test_chop	MMN100to250NegativePeakAmplitude	2
[234]	-2.72	28	C4	18	Noise_D-S	ERP_test_chop	MMN100to250NegativePeakAmplitude	2
[230]	-1.747	33	CP3	18	Noise_D-S	ERP_test_chop	MMN100to250NegativePeakAmplitude	2
[228]	-3.303	35	CPz	18	Noise_D-S	ERP_test_chop	MMN100to250NegativePeakAmplitude	2
[232]	-1.988	37	CP4	18	Noise_D-S	ERP_test_chop	MMN100to250NegativePeakAmplitude	2
[230]	-1.32	42	P3	18	Noise_D-S	ERP_test_chop	MMN100to250NegativePeakAmplitude	2
[230]	-2.166	44	Pz	18	Noise_D-S	ERP_test_chop	MMN100to250NegativePeakAmplitude	2
[134]	-1.873	46	P4	18	Noise_D-S	ERP_test_chop	MMN100to250NegativePeakAmplitude	2
[128]	-0.875	50	PO3	18	Noise_D-S	ERP_test_chop	MMN100to250NegativePeakAmplitude	2
[130]	-2.083	51	POz	18	Noise_D-S	ERP_test_chop	MMN100to250NegativePeakAmplitude	2
[132]	-1.875	52	PO4	18	Noise_D-S	ERP_test_chop	MMN100to250NegativePeakAmplitude	2
[126]	-0.874	8	F3	19	Channel_D-S	ERP_test_chop	MMN100to250NegativePeakAmplitude	2
[230]	-0.331	10	Fz	19	Channel_D-S	ERP_test_chop	MMN100to250NegativePeakAmplitude	2
[232]	-0.64	12	F4	19	Channel_D-S	ERP_test_chop	MMN100to250NegativePeakAmplitude	2
[226]	-1.357	16	FC3	19	Channel_D-S	ERP_test_chop	MMN100to250NegativePeakAmplitude	2
[222]	-1.71	18	FCz	19	Channel_D-S	ERP_test_chop	MMN100to250NegativePeakAmplitude	2
[230]	-1.324	20	FC4	19	Channel_D-S	ERP_test_chop	MMN100to250NegativePeakAmplitude	2
[226]	-2.152	24	C3	19	Channel_D-S	ERP_test_chop	MMN100to250NegativePeakAmplitude	2
[222]	-2.958	26	Cz	19	Channel_D-S	ERP_test_chop	MMN100to250NegativePeakAmplitude	2
[228]	-2.3	28	C4	19	Channel_D-S	ERP_test_chop	MMN100to250NegativePeakAmplitude	2
[222]	-2.387	33	CP3	19	Channel_D-S	ERP_test_chop	MMN100to250NegativePeakAmplitude	2
[226]	-3.018	35	CPz	19	Channel_D-S	ERP_test_chop	MMN100to250NegativePeakAmplitude	2
[226]	-2.513	37	CP4	19	Channel_D-S	ERP_test_chop	MMN100to250NegativePeakAmplitude	2
[218]	-2.493	42	P3	19	Channel_D-S	ERP_test_chop	MMN100to250NegativePeakAmplitude	2
[218]	-2.803	44	Pz	19	Channel_D-S	ERP_test_chop	MMN100to250NegativePeakAmplitude	2
[222]	-2.256	46	P4	19	Channel_D-S	ERP_test_chop	MMN100to250NegativePeakAmplitude	2
[214]	-2.345	50	PO3	19	Channel_D-S	ERP_test_chop	MMN100to250NegativePeakAmplitude	2
[214]	-2.608	51	POz	19	Channel_D-S	ERP_test_chop	MMN100to250NegativePeakAmplitude	2
[218]	-2.784	52	PO4	19	Channel_D-S	ERP_test_chop	MMN100to250NegativePeakAmplitude	2
[100]	-1.726	8	F3	1	High-quality_Standard	ERP_test_chop	MMN100to250NegativePeakAmplitude	3
[206]	-1.018	10	Fz	1	High-quality_Standard	ERP_test_chop	MMN100to250NegativePeakAmplitude	3
[204]	-0.986	12	F4	1	High-quality_Standard	ERP_test_chop	MMN100to250NegativePeakAmplitude	3
[100]	-1.619	16	FC3	1	High-quality_Standard	ERP_test_chop	MMN100to250NegativePeakAmplitude	3
[100]	-2.014	18	FCz	1	High-quality_Standard	ERP_test_chop	MMN100to250NegativePeakAmplitude	3
[174]	-1.095	20	FC4	1	High-quality_Standard	ERP_test_chop	MMN100to250NegativePeakAmplitude	3
[102]	-1.319	24	C3	1	High-quality_Standard	ERP_test_chop	MMN100to250NegativePeakAmplitude	3
[102]	-1.799	26	Cz	1	High-quality_Standard	ERP_test_chop	MMN100to250NegativePeakAmplitude	3
[146]	-1.29	28	C4	1	High-quality_Standard	ERP_test_chop	MMN100to250NegativePeakAmplitude	3
[106]	-1.257	33	CP3	1	High-quality_Standard	ERP_test_chop	MMN100to250NegativePeakAmplitude	3
[104]	-1.522	35	CPz	1	High-quality_Standard	ERP_test_chop	MMN100to250NegativePeakAmplitude	3
[144]	-1.493	37	CP4	1	High-quality_Standard	ERP_test_chop	MMN100to250NegativePeakAmplitude	3
[216]	-0.895	42	P3	1	High-quality_Standard	ERP_test_chop	MMN100to250NegativePeakAmplitude	3
[106]	-1.298	44	Pz	1	High-quality_Standard	ERP_test_chop	MMN100to250NegativePeakAmplitude	3
[144]	-1.429	46	P4	1	High-quality_Standard	ERP_test_chop	MMN100to250NegativePeakAmplitude	3
[226]	-1.372	50	PO3	1	High-quality_Standard	ERP_test_chop	MMN100to250NegativePeakAmplitude	3
[220]	-1.258	51	POz	1	High-quality_Standard	ERP_test_chop	MMN100to250NegativePeakAmplitude	3
[172]	-1.023	52	PO4	1	High-quality_Standard	ERP_test_chop	MMN100to250NegativePeakAmplitude	3
[140]	-4.74	8	F3	2	High-quality_Deviant	ERP_test_chop	MMN100to250NegativePeakAmplitude	3
[142]	-4.207	10	Fz	2	High-quality_Deviant	ERP_test_chop	MMN100to250NegativePeakAmplitude	3
[192]	-4.167	12	F4	2	High-quality_Deviant	ERP_test_chop	MMN100to250NegativePeakAmplitude	3
[140]	-4.74	16	FC3	2	High-quality_Deviant	ERP_test_chop	MMN100to250NegativePeakAmplitude	3
[162]	-4.322	18	FCz	2	High-quality_Deviant	ERP_test_chop	MMN100to250NegativePeakAmplitude	3
[190]	-4.732	20	FC4	2	High-quality_Deviant	ERP_test_chop	MMN100to250NegativePeakAmplitude	3
[140]	-4.78	24	C3	2	High-quality_Deviant	ERP_test_chop	MMN100to250NegativePeakAmplitude	3
[160]	-4.416	26	Cz	2	High-quality_Deviant	ERP_test_chop	MMN100to250NegativePeakAmplitude	3
[140]	-3.596	28	C4	2	High-quality_Deviant	ERP_test_chop	MMN100to250NegativePeakAmplitude	3
[140]	-5	33	CP3	2	High-quality_Deviant	ERP_test_chop	MMN100to250NegativePeakAmplitude	3
[140]	-4.352	35	CPz	2	High-quality_Deviant	ERP_test_chop	MMN100to250NegativePeakAmplitude	3
[138]	-3.716	37	CP4	2	High-quality_Deviant	ERP_test_chop	MMN100to250NegativePeakAmplitude	3
[142]	-4.399	42	P3	2	High-quality_Deviant	ERP_test_chop	MMN100to250NegativePeakAmplitude	3
[142]	-4.088	44	Pz	2	High-quality_Deviant	ERP_test_chop	MMN100to250NegativePeakAmplitude	3
[136]	-3.61	46	P4	2	High-quality_Deviant	ERP_test_chop	MMN100to250NegativePeakAmplitude	3
[140]	-3.097	50	PO3	2	High-quality_Deviant	ERP_test_chop	MMN100to250NegativePeakAmplitude	3
[140]	-3.05	51	POz	2	High-quality_Deviant	ERP_test_chop	MMN100to250NegativePeakAmplitude	3
[138]	-2.497	52	PO4	2	High-quality_Deviant	ERP_test_chop	MMN100to250NegativePeakAmplitude	3
[178]	-1.353	8	F3	3	Noise_Standard	ERP_test_chop	MMN100to250NegativePeakAmplitude	3
[178]	-1.627	10	Fz	3	Noise_Standard	ERP_test_chop	MMN100to250NegativePeakAmplitude	3
[128]	-1.748	12	F4	3	Noise_Standard	ERP_test_chop	MMN100to250NegativePeakAmplitude	3
[172]	-1.288	16	FC3	3	Noise_Standard	ERP_test_chop	MMN100to250NegativePeakAmplitude	3
[180]	-1.7	18	FCz	3	Noise_Standard	ERP_test_chop	MMN100to250NegativePeakAmplitude	3
[126]	-1.434	20	FC4	3	Noise_Standard	ERP_test_chop	MMN100to250NegativePeakAmplitude	3
[130]	-1.45	24	C3	3	Noise_Standard	ERP_test_chop	MMN100to250NegativePeakAmplitude	3
[182]	-1.415	26	Cz	3	Noise_Standard	ERP_test_chop	MMN100to250NegativePeakAmplitude	3
[126]	-1.375	28	C4	3	Noise_Standard	ERP_test_chop	MMN100to250NegativePeakAmplitude	3
[128]	-1.542	33	CP3	3	Noise_Standard	ERP_test_chop	MMN100to250NegativePeakAmplitude	3
[178]	-1.574	35	CPz	3	Noise_Standard	ERP_test_chop	MMN100to250NegativePeakAmplitude	3
[126]	-1.528	37	CP4	3	Noise_Standard	ERP_test_chop	MMN100to250NegativePeakAmplitude	3
[128]	-1.363	42	P3	3	Noise_Standard	ERP_test_chop	MMN100to250NegativePeakAmplitude	3
[168]	-1.217	44	Pz	3	Noise_Standard	ERP_test_chop	MMN100to250NegativePeakAmplitude	3
[168]	-1.303	46	P4	3	Noise_Standard	ERP_test_chop	MMN100to250NegativePeakAmplitude	3
[170]	-1.302	50	PO3	3	Noise_Standard	ERP_test_chop	MMN100to250NegativePeakAmplitude	3
[170]	-1.495	51	POz	3	Noise_Standard	ERP_test_chop	MMN100to250NegativePeakAmplitude	3
[168]	-1.507	52	PO4	3	Noise_Standard	ERP_test_chop	MMN100to250NegativePeakAmplitude	3
[192]	-3.004	8	F3	4	Noise_Deviant	ERP_test_chop	MMN100to250NegativePeakAmplitude	3
[190]	-3.217	10	Fz	4	Noise_Deviant	ERP_test_chop	MMN100to250NegativePeakAmplitude	3
[198]	-2.574	12	F4	4	Noise_Deviant	ERP_test_chop	MMN100to250NegativePeakAmplitude	3
[194]	-3.348	16	FC3	4	Noise_Deviant	ERP_test_chop	MMN100to250NegativePeakAmplitude	3
[192]	-4.393	18	FCz	4	Noise_Deviant	ERP_test_chop	MMN100to250NegativePeakAmplitude	3
[200]	-3.436	20	FC4	4	Noise_Deviant	ERP_test_chop	MMN100to250NegativePeakAmplitude	3
[196]	-3.773	24	C3	4	Noise_Deviant	ERP_test_chop	MMN100to250NegativePeakAmplitude	3
[194]	-5.11	26	Cz	4	Noise_Deviant	ERP_test_chop	MMN100to250NegativePeakAmplitude	3
[198]	-4.228	28	C4	4	Noise_Deviant	ERP_test_chop	MMN100to250NegativePeakAmplitude	3
[200]	-4.53	33	CP3	4	Noise_Deviant	ERP_test_chop	MMN100to250NegativePeakAmplitude	3
[198]	-5.276	35	CPz	4	Noise_Deviant	ERP_test_chop	MMN100to250NegativePeakAmplitude	3
[198]	-4.513	37	CP4	4	Noise_Deviant	ERP_test_chop	MMN100to250NegativePeakAmplitude	3
[202]	-4.562	42	P3	4	Noise_Deviant	ERP_test_chop	MMN100to250NegativePeakAmplitude	3
[200]	-5.497	44	Pz	4	Noise_Deviant	ERP_test_chop	MMN100to250NegativePeakAmplitude	3
[198]	-4.843	46	P4	4	Noise_Deviant	ERP_test_chop	MMN100to250NegativePeakAmplitude	3
[228]	-4.276	50	PO3	4	Noise_Deviant	ERP_test_chop	MMN100to250NegativePeakAmplitude	3
[200]	-4.414	51	POz	4	Noise_Deviant	ERP_test_chop	MMN100to250NegativePeakAmplitude	3
[198]	-3.746	52	PO4	4	Noise_Deviant	ERP_test_chop	MMN100to250NegativePeakAmplitude	3
[154]	-1.46	8	F3	5	Channel_Standard	ERP_test_chop	MMN100to250NegativePeakAmplitude	3
[158]	-1.508	10	Fz	5	Channel_Standard	ERP_test_chop	MMN100to250NegativePeakAmplitude	3
[142]	-1.409	12	F4	5	Channel_Standard	ERP_test_chop	MMN100to250NegativePeakAmplitude	3
[150]	-1.769	16	FC3	5	Channel_Standard	ERP_test_chop	MMN100to250NegativePeakAmplitude	3
[156]	-1.704	18	FCz	5	Channel_Standard	ERP_test_chop	MMN100to250NegativePeakAmplitude	3
[146]	-1.698	20	FC4	5	Channel_Standard	ERP_test_chop	MMN100to250NegativePeakAmplitude	3
[148]	-1.834	24	C3	5	Channel_Standard	ERP_test_chop	MMN100to250NegativePeakAmplitude	3
[156]	-1.875	26	Cz	5	Channel_Standard	ERP_test_chop	MMN100to250NegativePeakAmplitude	3
[146]	-1.596	28	C4	5	Channel_Standard	ERP_test_chop	MMN100to250NegativePeakAmplitude	3
[150]	-1.742	33	CP3	5	Channel_Standard	ERP_test_chop	MMN100to250NegativePeakAmplitude	3
[160]	-1.78	35	CPz	5	Channel_Standard	ERP_test_chop	MMN100to250NegativePeakAmplitude	3
[154]	-1.562	37	CP4	5	Channel_Standard	ERP_test_chop	MMN100to250NegativePeakAmplitude	3
[158]	-1.79	42	P3	5	Channel_Standard	ERP_test_chop	MMN100to250NegativePeakAmplitude	3
[162]	-1.932	44	Pz	5	Channel_Standard	ERP_test_chop	MMN100to250NegativePeakAmplitude	3
[158]	-1.507	46	P4	5	Channel_Standard	ERP_test_chop	MMN100to250NegativePeakAmplitude	3
[164]	-1.922	50	PO3	5	Channel_Standard	ERP_test_chop	MMN100to250NegativePeakAmplitude	3
[164]	-1.726	51	POz	5	Channel_Standard	ERP_test_chop	MMN100to250NegativePeakAmplitude	3
[162]	-1.571	52	PO4	5	Channel_Standard	ERP_test_chop	MMN100to250NegativePeakAmplitude	3
[210]	-2.978	8	F3	6	Channel_Deviant	ERP_test_chop	MMN100to250NegativePeakAmplitude	3
[128]	-3.156	10	Fz	6	Channel_Deviant	ERP_test_chop	MMN100to250NegativePeakAmplitude	3
[128]	-3.054	12	F4	6	Channel_Deviant	ERP_test_chop	MMN100to250NegativePeakAmplitude	3
[208]	-3.496	16	FC3	6	Channel_Deviant	ERP_test_chop	MMN100to250NegativePeakAmplitude	3
[126]	-3.608	18	FCz	6	Channel_Deviant	ERP_test_chop	MMN100to250NegativePeakAmplitude	3
[128]	-2.907	20	FC4	6	Channel_Deviant	ERP_test_chop	MMN100to250NegativePeakAmplitude	3
[208]	-3.21	24	C3	6	Channel_Deviant	ERP_test_chop	MMN100to250NegativePeakAmplitude	3
[126]	-3.389	26	Cz	6	Channel_Deviant	ERP_test_chop	MMN100to250NegativePeakAmplitude	3
[128]	-2.69	28	C4	6	Channel_Deviant	ERP_test_chop	MMN100to250NegativePeakAmplitude	3
[188]	-3.387	33	CP3	6	Channel_Deviant	ERP_test_chop	MMN100to250NegativePeakAmplitude	3
[124]	-3.289	35	CPz	6	Channel_Deviant	ERP_test_chop	MMN100to250NegativePeakAmplitude	3
[154]	-2.341	37	CP4	6	Channel_Deviant	ERP_test_chop	MMN100to250NegativePeakAmplitude	3
[186]	-2.961	42	P3	6	Channel_Deviant	ERP_test_chop	MMN100to250NegativePeakAmplitude	3
[184]	-2.348	44	Pz	6	Channel_Deviant	ERP_test_chop	MMN100to250NegativePeakAmplitude	3
[184]	-2.287	46	P4	6	Channel_Deviant	ERP_test_chop	MMN100to250NegativePeakAmplitude	3
[184]	-3.821	50	PO3	6	Channel_Deviant	ERP_test_chop	MMN100to250NegativePeakAmplitude	3
[184]	-3.673	51	POz	6	Channel_Deviant	ERP_test_chop	MMN100to250NegativePeakAmplitude	3
[182]	-3.266	52	PO4	6	Channel_Deviant	ERP_test_chop	MMN100to250NegativePeakAmplitude	3
[140]	-4.388	8	F3	17	High-quality_D-S	ERP_test_chop	MMN100to250NegativePeakAmplitude	3
[162]	-4.174	10	Fz	17	High-quality_D-S	ERP_test_chop	MMN100to250NegativePeakAmplitude	3
[190]	-4.008	12	F4	17	High-quality_D-S	ERP_test_chop	MMN100to250NegativePeakAmplitude	3
[162]	-4.381	16	FC3	17	High-quality_D-S	ERP_test_chop	MMN100to250NegativePeakAmplitude	3
[140]	-4.41	18	FCz	17	High-quality_D-S	ERP_test_chop	MMN100to250NegativePeakAmplitude	3
[190]	-4.827	20	FC4	17	High-quality_D-S	ERP_test_chop	MMN100to250NegativePeakAmplitude	3
[140]	-4.141	24	C3	17	High-quality_D-S	ERP_test_chop	MMN100to250NegativePeakAmplitude	3
[138]	-4.262	26	Cz	17	High-quality_D-S	ERP_test_chop	MMN100to250NegativePeakAmplitude	3
[190]	-3.058	28	C4	17	High-quality_D-S	ERP_test_chop	MMN100to250NegativePeakAmplitude	3
[138]	-4.155	33	CP3	17	High-quality_D-S	ERP_test_chop	MMN100to250NegativePeakAmplitude	3
[140]	-4.195	35	CPz	17	High-quality_D-S	ERP_test_chop	MMN100to250NegativePeakAmplitude	3
[190]	-2.929	37	CP4	17	High-quality_D-S	ERP_test_chop	MMN100to250NegativePeakAmplitude	3
[140]	-3.782	42	P3	17	High-quality_D-S	ERP_test_chop	MMN100to250NegativePeakAmplitude	3
[140]	-3.556	44	Pz	17	High-quality_D-S	ERP_test_chop	MMN100to250NegativePeakAmplitude	3
[132]	-2.8	46	P4	17	High-quality_D-S	ERP_test_chop	MMN100to250NegativePeakAmplitude	3
[136]	-2.482	50	PO3	17	High-quality_D-S	ERP_test_chop	MMN100to250NegativePeakAmplitude	3
[134]	-2.5	51	POz	17	High-quality_D-S	ERP_test_chop	MMN100to250NegativePeakAmplitude	3
[130]	-2.19	52	PO4	17	High-quality_D-S	ERP_test_chop	MMN100to250NegativePeakAmplitude	3
[196]	-2.181	8	F3	18	Noise_D-S	ERP_test_chop	MMN100to250NegativePeakAmplitude	3
[196]	-2.116	10	Fz	18	Noise_D-S	ERP_test_chop	MMN100to250NegativePeakAmplitude	3
[198]	-2.144	12	F4	18	Noise_D-S	ERP_test_chop	MMN100to250NegativePeakAmplitude	3
[196]	-2.563	16	FC3	18	Noise_D-S	ERP_test_chop	MMN100to250NegativePeakAmplitude	3
[196]	-3.37	18	FCz	18	Noise_D-S	ERP_test_chop	MMN100to250NegativePeakAmplitude	3
[200]	-3.164	20	FC4	18	Noise_D-S	ERP_test_chop	MMN100to250NegativePeakAmplitude	3
[198]	-2.83	24	C3	18	Noise_D-S	ERP_test_chop	MMN100to250NegativePeakAmplitude	3
[196]	-4.076	26	Cz	18	Noise_D-S	ERP_test_chop	MMN100to250NegativePeakAmplitude	3
[198]	-4.04	28	C4	18	Noise_D-S	ERP_test_chop	MMN100to250NegativePeakAmplitude	3
[200]	-3.793	33	CP3	18	Noise_D-S	ERP_test_chop	MMN100to250NegativePeakAmplitude	3
[198]	-4.14	35	CPz	18	Noise_D-S	ERP_test_chop	MMN100to250NegativePeakAmplitude	3
[198]	-4.276	37	CP4	18	Noise_D-S	ERP_test_chop	MMN100to250NegativePeakAmplitude	3
[202]	-3.904	42	P3	18	Noise_D-S	ERP_test_chop	MMN100to250NegativePeakAmplitude	3
[200]	-5.192	44	Pz	18	Noise_D-S	ERP_test_chop	MMN100to250NegativePeakAmplitude	3
[200]	-4.659	46	P4	18	Noise_D-S	ERP_test_chop	MMN100to250NegativePeakAmplitude	3
[228]	-4.291	50	PO3	18	Noise_D-S	ERP_test_chop	MMN100to250NegativePeakAmplitude	3
[200]	-3.887	51	POz	18	Noise_D-S	ERP_test_chop	MMN100to250NegativePeakAmplitude	3
[198]	-3.508	52	PO4	18	Noise_D-S	ERP_test_chop	MMN100to250NegativePeakAmplitude	3
[208]	-3.771	8	F3	19	Channel_D-S	ERP_test_chop	MMN100to250NegativePeakAmplitude	3
[208]	-4.098	10	Fz	19	Channel_D-S	ERP_test_chop	MMN100to250NegativePeakAmplitude	3
[206]	-3.378	12	F4	19	Channel_D-S	ERP_test_chop	MMN100to250NegativePeakAmplitude	3
[208]	-4.526	16	FC3	19	Channel_D-S	ERP_test_chop	MMN100to250NegativePeakAmplitude	3
[208]	-4.222	18	FCz	19	Channel_D-S	ERP_test_chop	MMN100to250NegativePeakAmplitude	3
[206]	-2.872	20	FC4	19	Channel_D-S	ERP_test_chop	MMN100to250NegativePeakAmplitude	3
[208]	-4.043	24	C3	19	Channel_D-S	ERP_test_chop	MMN100to250NegativePeakAmplitude	3
[206]	-3.81	26	Cz	19	Channel_D-S	ERP_test_chop	MMN100to250NegativePeakAmplitude	3
[126]	-2.566	28	C4	19	Channel_D-S	ERP_test_chop	MMN100to250NegativePeakAmplitude	3
[206]	-4.201	33	CP3	19	Channel_D-S	ERP_test_chop	MMN100to250NegativePeakAmplitude	3
[124]	-3.657	35	CPz	19	Channel_D-S	ERP_test_chop	MMN100to250NegativePeakAmplitude	3
[126]	-2.059	37	CP4	19	Channel_D-S	ERP_test_chop	MMN100to250NegativePeakAmplitude	3
[100]	-3.007	42	P3	19	Channel_D-S	ERP_test_chop	MMN100to250NegativePeakAmplitude	3
[124]	-2.108	44	Pz	19	Channel_D-S	ERP_test_chop	MMN100to250NegativePeakAmplitude	3
[184]	-1.36	46	P4	19	Channel_D-S	ERP_test_chop	MMN100to250NegativePeakAmplitude	3
[100]	-3.094	50	PO3	19	Channel_D-S	ERP_test_chop	MMN100to250NegativePeakAmplitude	3
[184]	-2.839	51	POz	19	Channel_D-S	ERP_test_chop	MMN100to250NegativePeakAmplitude	3
[182]	-2.383	52	PO4	19	Channel_D-S	ERP_test_chop	MMN100to250NegativePeakAmplitude	3
[108]	-0.443	8	F3	1	High-quality_Standard	ERP_test_chop	MMN100to250NegativePeakAmplitude	4
[160]	0.033	10	Fz	1	High-quality_Standard	ERP_test_chop	MMN100to250NegativePeakAmplitude	4
[110]	-0.085	12	F4	1	High-quality_Standard	ERP_test_chop	MMN100to250NegativePeakAmplitude	4
[156]	-0.653	16	FC3	1	High-quality_Standard	ERP_test_chop	MMN100to250NegativePeakAmplitude	4
[156]	-0.181	18	FCz	1	High-quality_Standard	ERP_test_chop	MMN100to250NegativePeakAmplitude	4
[158]	-0.285	20	FC4	1	High-quality_Standard	ERP_test_chop	MMN100to250NegativePeakAmplitude	4
[154]	-1.158	24	C3	1	High-quality_Standard	ERP_test_chop	MMN100to250NegativePeakAmplitude	4
[152]	-1.082	26	Cz	1	High-quality_Standard	ERP_test_chop	MMN100to250NegativePeakAmplitude	4
[154]	-0.794	28	C4	1	High-quality_Standard	ERP_test_chop	MMN100to250NegativePeakAmplitude	4
[152]	-1.39	33	CP3	1	High-quality_Standard	ERP_test_chop	MMN100to250NegativePeakAmplitude	4
[152]	-1.562	35	CPz	1	High-quality_Standard	ERP_test_chop	MMN100to250NegativePeakAmplitude	4
[150]	-1.694	37	CP4	1	High-quality_Standard	ERP_test_chop	MMN100to250NegativePeakAmplitude	4
[152]	-1.199	42	P3	1	High-quality_Standard	ERP_test_chop	MMN100to250NegativePeakAmplitude	4
[150]	-1.176	44	Pz	1	High-quality_Standard	ERP_test_chop	MMN100to250NegativePeakAmplitude	4
[148]	-0.979	46	P4	1	High-quality_Standard	ERP_test_chop	MMN100to250NegativePeakAmplitude	4
[148]	-0.916	50	PO3	1	High-quality_Standard	ERP_test_chop	MMN100to250NegativePeakAmplitude	4
[246]	-0.736	51	POz	1	High-quality_Standard	ERP_test_chop	MMN100to250NegativePeakAmplitude	4
[246]	-0.802	52	PO4	1	High-quality_Standard	ERP_test_chop	MMN100to250NegativePeakAmplitude	4
[164]	-4.271	8	F3	2	High-quality_Deviant	ERP_test_chop	MMN100to250NegativePeakAmplitude	4
[162]	-5.611	10	Fz	2	High-quality_Deviant	ERP_test_chop	MMN100to250NegativePeakAmplitude	4
[162]	-5.399	12	F4	2	High-quality_Deviant	ERP_test_chop	MMN100to250NegativePeakAmplitude	4
[166]	-4.465	16	FC3	2	High-quality_Deviant	ERP_test_chop	MMN100to250NegativePeakAmplitude	4
[158]	-3.735	18	FCz	2	High-quality_Deviant	ERP_test_chop	MMN100to250NegativePeakAmplitude	4
[162]	-4.318	20	FC4	2	High-quality_Deviant	ERP_test_chop	MMN100to250NegativePeakAmplitude	4
[192]	-4.026	24	C3	2	High-quality_Deviant	ERP_test_chop	MMN100to250NegativePeakAmplitude	4
[146]	-2.799	26	Cz	2	High-quality_Deviant	ERP_test_chop	MMN100to250NegativePeakAmplitude	4
[162]	-3.369	28	C4	2	High-quality_Deviant	ERP_test_chop	MMN100to250NegativePeakAmplitude	4
[198]	-3.5	33	CP3	2	High-quality_Deviant	ERP_test_chop	MMN100to250NegativePeakAmplitude	4
[216]	-1.745	35	CPz	2	High-quality_Deviant	ERP_test_chop	MMN100to250NegativePeakAmplitude	4
[148]	-2.437	37	CP4	2	High-quality_Deviant	ERP_test_chop	MMN100to250NegativePeakAmplitude	4
[210]	-3.219	42	P3	2	High-quality_Deviant	ERP_test_chop	MMN100to250NegativePeakAmplitude	4
[214]	-2.705	44	Pz	2	High-quality_Deviant	ERP_test_chop	MMN100to250NegativePeakAmplitude	4
[100]	-3.346	46	P4	2	High-quality_Deviant	ERP_test_chop	MMN100to250NegativePeakAmplitude	4
[216]	-3.953	50	PO3	2	High-quality_Deviant	ERP_test_chop	MMN100to250NegativePeakAmplitude	4
[100]	-2.409	51	POz	2	High-quality_Deviant	ERP_test_chop	MMN100to250NegativePeakAmplitude	4
[246]	-2.028	52	PO4	2	High-quality_Deviant	ERP_test_chop	MMN100to250NegativePeakAmplitude	4
[128]	-0.218	8	F3	3	Noise_Standard	ERP_test_chop	MMN100to250NegativePeakAmplitude	4
[232]	-0.432	10	Fz	3	Noise_Standard	ERP_test_chop	MMN100to250NegativePeakAmplitude	4
[162]	-0.269	12	F4	3	Noise_Standard	ERP_test_chop	MMN100to250NegativePeakAmplitude	4
[234]	-0.088	16	FC3	3	Noise_Standard	ERP_test_chop	MMN100to250NegativePeakAmplitude	4
[160]	0.114	18	FCz	3	Noise_Standard	ERP_test_chop	MMN100to250NegativePeakAmplitude	4
[160]	-0.348	20	FC4	3	Noise_Standard	ERP_test_chop	MMN100to250NegativePeakAmplitude	4
[158]	-0.035	24	C3	3	Noise_Standard	ERP_test_chop	MMN100to250NegativePeakAmplitude	4
[166]	-0.24	26	Cz	3	Noise_Standard	ERP_test_chop	MMN100to250NegativePeakAmplitude	4
[164]	-0.508	28	C4	3	Noise_Standard	ERP_test_chop	MMN100to250NegativePeakAmplitude	4
[172]	-0.26	33	CP3	3	Noise_Standard	ERP_test_chop	MMN100to250NegativePeakAmplitude	4
[168]	-1.073	35	CPz	3	Noise_Standard	ERP_test_chop	MMN100to250NegativePeakAmplitude	4
[174]	-0.844	37	CP4	3	Noise_Standard	ERP_test_chop	MMN100to250NegativePeakAmplitude	4
[172]	-0.937	42	P3	3	Noise_Standard	ERP_test_chop	MMN100to250NegativePeakAmplitude	4
[170]	-0.966	44	Pz	3	Noise_Standard	ERP_test_chop	MMN100to250NegativePeakAmplitude	4
[176]	-1.311	46	P4	3	Noise_Standard	ERP_test_chop	MMN100to250NegativePeakAmplitude	4
[172]	-1.362	50	PO3	3	Noise_Standard	ERP_test_chop	MMN100to250NegativePeakAmplitude	4
[170]	-1.51	51	POz	3	Noise_Standard	ERP_test_chop	MMN100to250NegativePeakAmplitude	4
[172]	-1.446	52	PO4	3	Noise_Standard	ERP_test_chop	MMN100to250NegativePeakAmplitude	4
[228]	-1.669	8	F3	4	Noise_Deviant	ERP_test_chop	MMN100to250NegativePeakAmplitude	4
[224]	-2.179	10	Fz	4	Noise_Deviant	ERP_test_chop	MMN100to250NegativePeakAmplitude	4
[226]	-4.1	12	F4	4	Noise_Deviant	ERP_test_chop	MMN100to250NegativePeakAmplitude	4
[232]	-2.09	16	FC3	4	Noise_Deviant	ERP_test_chop	MMN100to250NegativePeakAmplitude	4
[234]	-3.758	18	FCz	4	Noise_Deviant	ERP_test_chop	MMN100to250NegativePeakAmplitude	4
[232]	-3.94	20	FC4	4	Noise_Deviant	ERP_test_chop	MMN100to250NegativePeakAmplitude	4
[232]	-2.405	24	C3	4	Noise_Deviant	ERP_test_chop	MMN100to250NegativePeakAmplitude	4
[234]	-5.504	26	Cz	4	Noise_Deviant	ERP_test_chop	MMN100to250NegativePeakAmplitude	4
[236]	-5.216	28	C4	4	Noise_Deviant	ERP_test_chop	MMN100to250NegativePeakAmplitude	4
[234]	-3.45	33	CP3	4	Noise_Deviant	ERP_test_chop	MMN100to250NegativePeakAmplitude	4
[236]	-5.217	35	CPz	4	Noise_Deviant	ERP_test_chop	MMN100to250NegativePeakAmplitude	4
[234]	-4.7	37	CP4	4	Noise_Deviant	ERP_test_chop	MMN100to250NegativePeakAmplitude	4
[234]	-3.719	42	P3	4	Noise_Deviant	ERP_test_chop	MMN100to250NegativePeakAmplitude	4
[236]	-5.858	44	Pz	4	Noise_Deviant	ERP_test_chop	MMN100to250NegativePeakAmplitude	4
[238]	-6.24	46	P4	4	Noise_Deviant	ERP_test_chop	MMN100to250NegativePeakAmplitude	4
[228]	-3.154	50	PO3	4	Noise_Deviant	ERP_test_chop	MMN100to250NegativePeakAmplitude	4
[230]	-3.945	51	POz	4	Noise_Deviant	ERP_test_chop	MMN100to250NegativePeakAmplitude	4
[236]	-4.73	52	PO4	4	Noise_Deviant	ERP_test_chop	MMN100to250NegativePeakAmplitude	4
[150]	-0.714	8	F3	5	Channel_Standard	ERP_test_chop	MMN100to250NegativePeakAmplitude	4
[152]	-1.33	10	Fz	5	Channel_Standard	ERP_test_chop	MMN100to250NegativePeakAmplitude	4
[152]	-1.326	12	F4	5	Channel_Standard	ERP_test_chop	MMN100to250NegativePeakAmplitude	4
[148]	-0.56	16	FC3	5	Channel_Standard	ERP_test_chop	MMN100to250NegativePeakAmplitude	4
[148]	-0.822	18	FCz	5	Channel_Standard	ERP_test_chop	MMN100to250NegativePeakAmplitude	4
[146]	-1.086	20	FC4	5	Channel_Standard	ERP_test_chop	MMN100to250NegativePeakAmplitude	4
[142]	-0.542	24	C3	5	Channel_Standard	ERP_test_chop	MMN100to250NegativePeakAmplitude	4
[142]	-1.099	26	Cz	5	Channel_Standard	ERP_test_chop	MMN100to250NegativePeakAmplitude	4
[142]	-1.435	28	C4	5	Channel_Standard	ERP_test_chop	MMN100to250NegativePeakAmplitude	4
[196]	-0.681	33	CP3	5	Channel_Standard	ERP_test_chop	MMN100to250NegativePeakAmplitude	4
[142]	-0.928	35	CPz	5	Channel_Standard	ERP_test_chop	MMN100to250NegativePeakAmplitude	4
[140]	-0.859	37	CP4	5	Channel_Standard	ERP_test_chop	MMN100to250NegativePeakAmplitude	4
[198]	-0.899	42	P3	5	Channel_Standard	ERP_test_chop	MMN100to250NegativePeakAmplitude	4
[140]	-0.853	44	Pz	5	Channel_Standard	ERP_test_chop	MMN100to250NegativePeakAmplitude	4
[138]	-1.292	46	P4	5	Channel_Standard	ERP_test_chop	MMN100to250NegativePeakAmplitude	4
[198]	-0.847	50	PO3	5	Channel_Standard	ERP_test_chop	MMN100to250NegativePeakAmplitude	4
[200]	-0.482	51	POz	5	Channel_Standard	ERP_test_chop	MMN100to250NegativePeakAmplitude	4
[228]	-0.623	52	PO4	5	Channel_Standard	ERP_test_chop	MMN100to250NegativePeakAmplitude	4
[236]	-4.228	8	F3	6	Channel_Deviant	ERP_test_chop	MMN100to250NegativePeakAmplitude	4
[250]	-4.763	10	Fz	6	Channel_Deviant	ERP_test_chop	MMN100to250NegativePeakAmplitude	4
[144]	-2.42	12	F4	6	Channel_Deviant	ERP_test_chop	MMN100to250NegativePeakAmplitude	4
[128]	-4.225	16	FC3	6	Channel_Deviant	ERP_test_chop	MMN100to250NegativePeakAmplitude	4
[244]	-3.907	18	FCz	6	Channel_Deviant	ERP_test_chop	MMN100to250NegativePeakAmplitude	4
[130]	-2.481	20	FC4	6	Channel_Deviant	ERP_test_chop	MMN100to250NegativePeakAmplitude	4
[128]	-3.912	24	C3	6	Channel_Deviant	ERP_test_chop	MMN100to250NegativePeakAmplitude	4
[132]	-3.937	26	Cz	6	Channel_Deviant	ERP_test_chop	MMN100to250NegativePeakAmplitude	4
[128]	-2.708	28	C4	6	Channel_Deviant	ERP_test_chop	MMN100to250NegativePeakAmplitude	4
[128]	-4.7	33	CP3	6	Channel_Deviant	ERP_test_chop	MMN100to250NegativePeakAmplitude	4
[126]	-4.093	35	CPz	6	Channel_Deviant	ERP_test_chop	MMN100to250NegativePeakAmplitude	4
[236]	-3.371	37	CP4	6	Channel_Deviant	ERP_test_chop	MMN100to250NegativePeakAmplitude	4
[126]	-3.347	42	P3	6	Channel_Deviant	ERP_test_chop	MMN100to250NegativePeakAmplitude	4
[130]	-2.965	44	Pz	6	Channel_Deviant	ERP_test_chop	MMN100to250NegativePeakAmplitude	4
[124]	-1.177	46	P4	6	Channel_Deviant	ERP_test_chop	MMN100to250NegativePeakAmplitude	4
[120]	-2.363	50	PO3	6	Channel_Deviant	ERP_test_chop	MMN100to250NegativePeakAmplitude	4
[132]	-1.364	51	POz	6	Channel_Deviant	ERP_test_chop	MMN100to250NegativePeakAmplitude	4
[110]	-1.119	52	PO4	6	Channel_Deviant	ERP_test_chop	MMN100to250NegativePeakAmplitude	4
[168]	-4.197	8	F3	17	High-quality_D-S	ERP_test_chop	MMN100to250NegativePeakAmplitude	4
[164]	-5.691	10	Fz	17	High-quality_D-S	ERP_test_chop	MMN100to250NegativePeakAmplitude	4
[162]	-5.464	12	F4	17	High-quality_D-S	ERP_test_chop	MMN100to250NegativePeakAmplitude	4
[170]	-4.276	16	FC3	17	High-quality_D-S	ERP_test_chop	MMN100to250NegativePeakAmplitude	4
[160]	-3.582	18	FCz	17	High-quality_D-S	ERP_test_chop	MMN100to250NegativePeakAmplitude	4
[162]	-4.079	20	FC4	17	High-quality_D-S	ERP_test_chop	MMN100to250NegativePeakAmplitude	4
[196]	-4.46	24	C3	17	High-quality_D-S	ERP_test_chop	MMN100to250NegativePeakAmplitude	4
[214]	-3.639	26	Cz	17	High-quality_D-S	ERP_test_chop	MMN100to250NegativePeakAmplitude	4
[202]	-3.576	28	C4	17	High-quality_D-S	ERP_test_chop	MMN100to250NegativePeakAmplitude	4
[210]	-4.672	33	CP3	17	High-quality_D-S	ERP_test_chop	MMN100to250NegativePeakAmplitude	4
[218]	-3.431	35	CPz	17	High-quality_D-S	ERP_test_chop	MMN100to250NegativePeakAmplitude	4
[210]	-3.569	37	CP4	17	High-quality_D-S	ERP_test_chop	MMN100to250NegativePeakAmplitude	4
[100]	-4.599	42	P3	17	High-quality_D-S	ERP_test_chop	MMN100to250NegativePeakAmplitude	4
[214]	-4.255	44	Pz	17	High-quality_D-S	ERP_test_chop	MMN100to250NegativePeakAmplitude	4
[214]	-4.315	46	P4	17	High-quality_D-S	ERP_test_chop	MMN100to250NegativePeakAmplitude	4
[218]	-4.96	50	PO3	17	High-quality_D-S	ERP_test_chop	MMN100to250NegativePeakAmplitude	4
[216]	-3.453	51	POz	17	High-quality_D-S	ERP_test_chop	MMN100to250NegativePeakAmplitude	4
[102]	-2.991	52	PO4	17	High-quality_D-S	ERP_test_chop	MMN100to250NegativePeakAmplitude	4
[226]	-1.955	8	F3	18	Noise_D-S	ERP_test_chop	MMN100to250NegativePeakAmplitude	4
[222]	-2.036	10	Fz	18	Noise_D-S	ERP_test_chop	MMN100to250NegativePeakAmplitude	4
[224]	-4.919	12	F4	18	Noise_D-S	ERP_test_chop	MMN100to250NegativePeakAmplitude	4
[222]	-2.147	16	FC3	18	Noise_D-S	ERP_test_chop	MMN100to250NegativePeakAmplitude	4
[232]	-3.935	18	FCz	18	Noise_D-S	ERP_test_chop	MMN100to250NegativePeakAmplitude	4
[230]	-4.194	20	FC4	18	Noise_D-S	ERP_test_chop	MMN100to250NegativePeakAmplitude	4
[232]	-2.766	24	C3	18	Noise_D-S	ERP_test_chop	MMN100to250NegativePeakAmplitude	4
[234]	-5.716	26	Cz	18	Noise_D-S	ERP_test_chop	MMN100to250NegativePeakAmplitude	4
[236]	-5.382	28	C4	18	Noise_D-S	ERP_test_chop	MMN100to250NegativePeakAmplitude	4
[232]	-3.722	33	CP3	18	Noise_D-S	ERP_test_chop	MMN100to250NegativePeakAmplitude	4
[234]	-4.764	35	CPz	18	Noise_D-S	ERP_test_chop	MMN100to250NegativePeakAmplitude	4
[228]	-4.522	37	CP4	18	Noise_D-S	ERP_test_chop	MMN100to250NegativePeakAmplitude	4
[232]	-4.132	42	P3	18	Noise_D-S	ERP_test_chop	MMN100to250NegativePeakAmplitude	4
[234]	-6.103	44	Pz	18	Noise_D-S	ERP_test_chop	MMN100to250NegativePeakAmplitude	4
[238]	-6.099	46	P4	18	Noise_D-S	ERP_test_chop	MMN100to250NegativePeakAmplitude	4
[226]	-3.354	50	PO3	18	Noise_D-S	ERP_test_chop	MMN100to250NegativePeakAmplitude	4
[228]	-4.024	51	POz	18	Noise_D-S	ERP_test_chop	MMN100to250NegativePeakAmplitude	4
[236]	-4.531	52	PO4	18	Noise_D-S	ERP_test_chop	MMN100to250NegativePeakAmplitude	4
[230]	-6.037	8	F3	19	Channel_D-S	ERP_test_chop	MMN100to250NegativePeakAmplitude	4
[232]	-5.157	10	Fz	19	Channel_D-S	ERP_test_chop	MMN100to250NegativePeakAmplitude	4
[124]	-2.775	12	F4	19	Channel_D-S	ERP_test_chop	MMN100to250NegativePeakAmplitude	4
[230]	-5.496	16	FC3	19	Channel_D-S	ERP_test_chop	MMN100to250NegativePeakAmplitude	4
[234]	-4.834	18	FCz	19	Channel_D-S	ERP_test_chop	MMN100to250NegativePeakAmplitude	4
[122]	-3.017	20	FC4	19	Channel_D-S	ERP_test_chop	MMN100to250NegativePeakAmplitude	4
[230]	-4.71	24	C3	19	Channel_D-S	ERP_test_chop	MMN100to250NegativePeakAmplitude	4
[236]	-4.036	26	Cz	19	Channel_D-S	ERP_test_chop	MMN100to250NegativePeakAmplitude	4
[122]	-2.654	28	C4	19	Channel_D-S	ERP_test_chop	MMN100to250NegativePeakAmplitude	4
[126]	-4.843	33	CP3	19	Channel_D-S	ERP_test_chop	MMN100to250NegativePeakAmplitude	4
[122]	-4.327	35	CPz	19	Channel_D-S	ERP_test_chop	MMN100to250NegativePeakAmplitude	4
[236]	-4.525	37	CP4	19	Channel_D-S	ERP_test_chop	MMN100to250NegativePeakAmplitude	4
[126]	-3.505	42	P3	19	Channel_D-S	ERP_test_chop	MMN100to250NegativePeakAmplitude	4
[126]	-2.654	44	Pz	19	Channel_D-S	ERP_test_chop	MMN100to250NegativePeakAmplitude	4
[114]	-0.912	46	P4	19	Channel_D-S	ERP_test_chop	MMN100to250NegativePeakAmplitude	4
[122]	-2.373	50	PO3	19	Channel_D-S	ERP_test_chop	MMN100to250NegativePeakAmplitude	4
[130]	-1.504	51	POz	19	Channel_D-S	ERP_test_chop	MMN100to250NegativePeakAmplitude	4
[106]	-1.205	52	PO4	19	Channel_D-S	ERP_test_chop	MMN100to250NegativePeakAmplitude	4
[110]	-2.194	8	F3	1	High-quality_Standard	ERP_test_chop	MMN100to250NegativePeakAmplitude	5
[110]	-2.508	10	Fz	1	High-quality_Standard	ERP_test_chop	MMN100to250NegativePeakAmplitude	5
[110]	-2.314	12	F4	1	High-quality_Standard	ERP_test_chop	MMN100to250NegativePeakAmplitude	5
[110]	-2.204	16	FC3	1	High-quality_Standard	ERP_test_chop	MMN100to250NegativePeakAmplitude	5
[112]	-2.864	18	FCz	1	High-quality_Standard	ERP_test_chop	MMN100to250NegativePeakAmplitude	5
[110]	-2.458	20	FC4	1	High-quality_Standard	ERP_test_chop	MMN100to250NegativePeakAmplitude	5
[110]	-2.198	24	C3	1	High-quality_Standard	ERP_test_chop	MMN100to250NegativePeakAmplitude	5
[110]	-2.817	26	Cz	1	High-quality_Standard	ERP_test_chop	MMN100to250NegativePeakAmplitude	5
[110]	-2.302	28	C4	1	High-quality_Standard	ERP_test_chop	MMN100to250NegativePeakAmplitude	5
[110]	-2.135	33	CP3	1	High-quality_Standard	ERP_test_chop	MMN100to250NegativePeakAmplitude	5
[110]	-2.374	35	CPz	1	High-quality_Standard	ERP_test_chop	MMN100to250NegativePeakAmplitude	5
[110]	-2.056	37	CP4	1	High-quality_Standard	ERP_test_chop	MMN100to250NegativePeakAmplitude	5
[110]	-1.637	42	P3	1	High-quality_Standard	ERP_test_chop	MMN100to250NegativePeakAmplitude	5
[110]	-1.789	44	Pz	1	High-quality_Standard	ERP_test_chop	MMN100to250NegativePeakAmplitude	5
[110]	-1.315	46	P4	1	High-quality_Standard	ERP_test_chop	MMN100to250NegativePeakAmplitude	5
[110]	-1.42	50	PO3	1	High-quality_Standard	ERP_test_chop	MMN100to250NegativePeakAmplitude	5
[110]	-1.296	51	POz	1	High-quality_Standard	ERP_test_chop	MMN100to250NegativePeakAmplitude	5
[110]	-1.17	52	PO4	1	High-quality_Standard	ERP_test_chop	MMN100to250NegativePeakAmplitude	5
[154]	-4.178	8	F3	2	High-quality_Deviant	ERP_test_chop	MMN100to250NegativePeakAmplitude	5
[152]	-4.592	10	Fz	2	High-quality_Deviant	ERP_test_chop	MMN100to250NegativePeakAmplitude	5
[154]	-3.559	12	F4	2	High-quality_Deviant	ERP_test_chop	MMN100to250NegativePeakAmplitude	5
[154]	-4.491	16	FC3	2	High-quality_Deviant	ERP_test_chop	MMN100to250NegativePeakAmplitude	5
[152]	-5.584	18	FCz	2	High-quality_Deviant	ERP_test_chop	MMN100to250NegativePeakAmplitude	5
[154]	-3.489	20	FC4	2	High-quality_Deviant	ERP_test_chop	MMN100to250NegativePeakAmplitude	5
[154]	-4.509	24	C3	2	High-quality_Deviant	ERP_test_chop	MMN100to250NegativePeakAmplitude	5
[154]	-5.172	26	Cz	2	High-quality_Deviant	ERP_test_chop	MMN100to250NegativePeakAmplitude	5
[154]	-4.204	28	C4	2	High-quality_Deviant	ERP_test_chop	MMN100to250NegativePeakAmplitude	5
[156]	-4.458	33	CP3	2	High-quality_Deviant	ERP_test_chop	MMN100to250NegativePeakAmplitude	5
[154]	-4.544	35	CPz	2	High-quality_Deviant	ERP_test_chop	MMN100to250NegativePeakAmplitude	5
[156]	-4.419	37	CP4	2	High-quality_Deviant	ERP_test_chop	MMN100to250NegativePeakAmplitude	5
[154]	-4.394	42	P3	2	High-quality_Deviant	ERP_test_chop	MMN100to250NegativePeakAmplitude	5
[156]	-5.2	44	Pz	2	High-quality_Deviant	ERP_test_chop	MMN100to250NegativePeakAmplitude	5
[198]	-4.899	46	P4	2	High-quality_Deviant	ERP_test_chop	MMN100to250NegativePeakAmplitude	5
[198]	-3.682	50	PO3	2	High-quality_Deviant	ERP_test_chop	MMN100to250NegativePeakAmplitude	5
[156]	-4.57	51	POz	2	High-quality_Deviant	ERP_test_chop	MMN100to250NegativePeakAmplitude	5
[196]	-4.955	52	PO4	2	High-quality_Deviant	ERP_test_chop	MMN100to250NegativePeakAmplitude	5
[120]	-0.69	8	F3	3	Noise_Standard	ERP_test_chop	MMN100to250NegativePeakAmplitude	5
[120]	-0.696	10	Fz	3	Noise_Standard	ERP_test_chop	MMN100to250NegativePeakAmplitude	5
[118]	-0.768	12	F4	3	Noise_Standard	ERP_test_chop	MMN100to250NegativePeakAmplitude	5
[120]	-0.685	16	FC3	3	Noise_Standard	ERP_test_chop	MMN100to250NegativePeakAmplitude	5
[118]	-0.258	18	FCz	3	Noise_Standard	ERP_test_chop	MMN100to250NegativePeakAmplitude	5
[118]	-1.048	20	FC4	3	Noise_Standard	ERP_test_chop	MMN100to250NegativePeakAmplitude	5
[118]	-0.864	24	C3	3	Noise_Standard	ERP_test_chop	MMN100to250NegativePeakAmplitude	5
[118]	-0.229	26	Cz	3	Noise_Standard	ERP_test_chop	MMN100to250NegativePeakAmplitude	5
[118]	-0.89	28	C4	3	Noise_Standard	ERP_test_chop	MMN100to250NegativePeakAmplitude	5
[118]	-0.858	33	CP3	3	Noise_Standard	ERP_test_chop	MMN100to250NegativePeakAmplitude	5
[118]	-0.18	35	CPz	3	Noise_Standard	ERP_test_chop	MMN100to250NegativePeakAmplitude	5
[118]	-0.545	37	CP4	3	Noise_Standard	ERP_test_chop	MMN100to250NegativePeakAmplitude	5
[118]	-1.043	42	P3	3	Noise_Standard	ERP_test_chop	MMN100to250NegativePeakAmplitude	5
[118]	-0.752	44	Pz	3	Noise_Standard	ERP_test_chop	MMN100to250NegativePeakAmplitude	5
[118]	-1.197	46	P4	3	Noise_Standard	ERP_test_chop	MMN100to250NegativePeakAmplitude	5
[118]	-1.138	50	PO3	3	Noise_Standard	ERP_test_chop	MMN100to250NegativePeakAmplitude	5
[118]	-1.004	51	POz	3	Noise_Standard	ERP_test_chop	MMN100to250NegativePeakAmplitude	5
[156]	-1.079	52	PO4	3	Noise_Standard	ERP_test_chop	MMN100to250NegativePeakAmplitude	5
[212]	-2.181	8	F3	4	Noise_Deviant	ERP_test_chop	MMN100to250NegativePeakAmplitude	5
[212]	-1.63	10	Fz	4	Noise_Deviant	ERP_test_chop	MMN100to250NegativePeakAmplitude	5
[118]	-2.086	12	F4	4	Noise_Deviant	ERP_test_chop	MMN100to250NegativePeakAmplitude	5
[212]	-2.383	16	FC3	4	Noise_Deviant	ERP_test_chop	MMN100to250NegativePeakAmplitude	5
[118]	-2.264	18	FCz	4	Noise_Deviant	ERP_test_chop	MMN100to250NegativePeakAmplitude	5
[214]	-2.14	20	FC4	4	Noise_Deviant	ERP_test_chop	MMN100to250NegativePeakAmplitude	5
[214]	-3.148	24	C3	4	Noise_Deviant	ERP_test_chop	MMN100to250NegativePeakAmplitude	5
[214]	-2.964	26	Cz	4	Noise_Deviant	ERP_test_chop	MMN100to250NegativePeakAmplitude	5
[214]	-1.219	28	C4	4	Noise_Deviant	ERP_test_chop	MMN100to250NegativePeakAmplitude	5
[214]	-3.489	33	CP3	4	Noise_Deviant	ERP_test_chop	MMN100to250NegativePeakAmplitude	5
[214]	-2.283	35	CPz	4	Noise_Deviant	ERP_test_chop	MMN100to250NegativePeakAmplitude	5
[216]	-1.597	37	CP4	4	Noise_Deviant	ERP_test_chop	MMN100to250NegativePeakAmplitude	5
[216]	-3.207	42	P3	4	Noise_Deviant	ERP_test_chop	MMN100to250NegativePeakAmplitude	5
[216]	-3.196	44	Pz	4	Noise_Deviant	ERP_test_chop	MMN100to250NegativePeakAmplitude	5
[180]	-1.535	46	P4	4	Noise_Deviant	ERP_test_chop	MMN100to250NegativePeakAmplitude	5
[218]	-3.768	50	PO3	4	Noise_Deviant	ERP_test_chop	MMN100to250NegativePeakAmplitude	5
[216]	-3.23	51	POz	4	Noise_Deviant	ERP_test_chop	MMN100to250NegativePeakAmplitude	5
[180]	-2.025	52	PO4	4	Noise_Deviant	ERP_test_chop	MMN100to250NegativePeakAmplitude	5
[102]	0.166	8	F3	5	Channel_Standard	ERP_test_chop	MMN100to250NegativePeakAmplitude	5
[100]	0.355	10	Fz	5	Channel_Standard	ERP_test_chop	MMN100to250NegativePeakAmplitude	5
[172]	0.34	12	F4	5	Channel_Standard	ERP_test_chop	MMN100to250NegativePeakAmplitude	5
[102]	0.116	16	FC3	5	Channel_Standard	ERP_test_chop	MMN100to250NegativePeakAmplitude	5
[172]	0.259	18	FCz	5	Channel_Standard	ERP_test_chop	MMN100to250NegativePeakAmplitude	5
[172]	0.264	20	FC4	5	Channel_Standard	ERP_test_chop	MMN100to250NegativePeakAmplitude	5
[102]	-0.231	24	C3	5	Channel_Standard	ERP_test_chop	MMN100to250NegativePeakAmplitude	5
[174]	-0.251	26	Cz	5	Channel_Standard	ERP_test_chop	MMN100to250NegativePeakAmplitude	5
[174]	-0.363	28	C4	5	Channel_Standard	ERP_test_chop	MMN100to250NegativePeakAmplitude	5
[102]	-0.828	33	CP3	5	Channel_Standard	ERP_test_chop	MMN100to250NegativePeakAmplitude	5
[176]	-0.753	35	CPz	5	Channel_Standard	ERP_test_chop	MMN100to250NegativePeakAmplitude	5
[176]	-0.647	37	CP4	5	Channel_Standard	ERP_test_chop	MMN100to250NegativePeakAmplitude	5
[102]	-1.139	42	P3	5	Channel_Standard	ERP_test_chop	MMN100to250NegativePeakAmplitude	5
[178]	-1.07	44	Pz	5	Channel_Standard	ERP_test_chop	MMN100to250NegativePeakAmplitude	5
[100]	-0.926	46	P4	5	Channel_Standard	ERP_test_chop	MMN100to250NegativePeakAmplitude	5
[102]	-1.48	50	PO3	5	Channel_Standard	ERP_test_chop	MMN100to250NegativePeakAmplitude	5
[178]	-1.155	51	POz	5	Channel_Standard	ERP_test_chop	MMN100to250NegativePeakAmplitude	5
[178]	-1.535	52	PO4	5	Channel_Standard	ERP_test_chop	MMN100to250NegativePeakAmplitude	5
[128]	2.168	8	F3	6	Channel_Deviant	ERP_test_chop	MMN100to250NegativePeakAmplitude	5
[126]	2.497	10	Fz	6	Channel_Deviant	ERP_test_chop	MMN100to250NegativePeakAmplitude	5
[126]	1.67	12	F4	6	Channel_Deviant	ERP_test_chop	MMN100to250NegativePeakAmplitude	5
[182]	1.956	16	FC3	6	Channel_Deviant	ERP_test_chop	MMN100to250NegativePeakAmplitude	5
[128]	1.818	18	FCz	6	Channel_Deviant	ERP_test_chop	MMN100to250NegativePeakAmplitude	5
[184]	1.956	20	FC4	6	Channel_Deviant	ERP_test_chop	MMN100to250NegativePeakAmplitude	5
[184]	1.17	24	C3	6	Channel_Deviant	ERP_test_chop	MMN100to250NegativePeakAmplitude	5
[182]	1.153	26	Cz	6	Channel_Deviant	ERP_test_chop	MMN100to250NegativePeakAmplitude	5
[186]	0.275	28	C4	6	Channel_Deviant	ERP_test_chop	MMN100to250NegativePeakAmplitude	5
[186]	0.545	33	CP3	6	Channel_Deviant	ERP_test_chop	MMN100to250NegativePeakAmplitude	5
[186]	-0.117	35	CPz	6	Channel_Deviant	ERP_test_chop	MMN100to250NegativePeakAmplitude	5
[188]	-1.081	37	CP4	6	Channel_Deviant	ERP_test_chop	MMN100to250NegativePeakAmplitude	5
[188]	-0.413	42	P3	6	Channel_Deviant	ERP_test_chop	MMN100to250NegativePeakAmplitude	5
[188]	-1.21	44	Pz	6	Channel_Deviant	ERP_test_chop	MMN100to250NegativePeakAmplitude	5
[188]	-1.711	46	P4	6	Channel_Deviant	ERP_test_chop	MMN100to250NegativePeakAmplitude	5
[188]	-1.136	50	PO3	6	Channel_Deviant	ERP_test_chop	MMN100to250NegativePeakAmplitude	5
[188]	-1.511	51	POz	6	Channel_Deviant	ERP_test_chop	MMN100to250NegativePeakAmplitude	5
[188]	-2.27	52	PO4	6	Channel_Deviant	ERP_test_chop	MMN100to250NegativePeakAmplitude	5
[156]	-4.764	8	F3	17	High-quality_D-S	ERP_test_chop	MMN100to250NegativePeakAmplitude	5
[154]	-5.434	10	Fz	17	High-quality_D-S	ERP_test_chop	MMN100to250NegativePeakAmplitude	5
[154]	-4.263	12	F4	17	High-quality_D-S	ERP_test_chop	MMN100to250NegativePeakAmplitude	5
[156]	-5.062	16	FC3	17	High-quality_D-S	ERP_test_chop	MMN100to250NegativePeakAmplitude	5
[154]	-6.14	18	FCz	17	High-quality_D-S	ERP_test_chop	MMN100to250NegativePeakAmplitude	5
[156]	-4.14	20	FC4	17	High-quality_D-S	ERP_test_chop	MMN100to250NegativePeakAmplitude	5
[156]	-4.789	24	C3	17	High-quality_D-S	ERP_test_chop	MMN100to250NegativePeakAmplitude	5
[156]	-5.516	26	Cz	17	High-quality_D-S	ERP_test_chop	MMN100to250NegativePeakAmplitude	5
[156]	-4.334	28	C4	17	High-quality_D-S	ERP_test_chop	MMN100to250NegativePeakAmplitude	5
[156]	-4.501	33	CP3	17	High-quality_D-S	ERP_test_chop	MMN100to250NegativePeakAmplitude	5
[156]	-4.86	35	CPz	17	High-quality_D-S	ERP_test_chop	MMN100to250NegativePeakAmplitude	5
[196]	-4.33	37	CP4	17	High-quality_D-S	ERP_test_chop	MMN100to250NegativePeakAmplitude	5
[198]	-4.282	42	P3	17	High-quality_D-S	ERP_test_chop	MMN100to250NegativePeakAmplitude	5
[156]	-4.979	44	Pz	17	High-quality_D-S	ERP_test_chop	MMN100to250NegativePeakAmplitude	5
[196]	-5.512	46	P4	17	High-quality_D-S	ERP_test_chop	MMN100to250NegativePeakAmplitude	5
[198]	-3.581	50	PO3	17	High-quality_D-S	ERP_test_chop	MMN100to250NegativePeakAmplitude	5
[156]	-4.43	51	POz	17	High-quality_D-S	ERP_test_chop	MMN100to250NegativePeakAmplitude	5
[196]	-4.981	52	PO4	17	High-quality_D-S	ERP_test_chop	MMN100to250NegativePeakAmplitude	5
[210]	-3.574	8	F3	18	Noise_D-S	ERP_test_chop	MMN100to250NegativePeakAmplitude	5
[212]	-3.367	10	Fz	18	Noise_D-S	ERP_test_chop	MMN100to250NegativePeakAmplitude	5
[212]	-2.988	12	F4	18	Noise_D-S	ERP_test_chop	MMN100to250NegativePeakAmplitude	5
[212]	-3.709	16	FC3	18	Noise_D-S	ERP_test_chop	MMN100to250NegativePeakAmplitude	5
[216]	-3.829	18	FCz	18	Noise_D-S	ERP_test_chop	MMN100to250NegativePeakAmplitude	5
[216]	-3.668	20	FC4	18	Noise_D-S	ERP_test_chop	MMN100to250NegativePeakAmplitude	5
[214]	-4.42	24	C3	18	Noise_D-S	ERP_test_chop	MMN100to250NegativePeakAmplitude	5
[214]	-4.154	26	Cz	18	Noise_D-S	ERP_test_chop	MMN100to250NegativePeakAmplitude	5
[216]	-2.255	28	C4	18	Noise_D-S	ERP_test_chop	MMN100to250NegativePeakAmplitude	5
[216]	-4.575	33	CP3	18	Noise_D-S	ERP_test_chop	MMN100to250NegativePeakAmplitude	5
[216]	-3.469	35	CPz	18	Noise_D-S	ERP_test_chop	MMN100to250NegativePeakAmplitude	5
[218]	-2.475	37	CP4	18	Noise_D-S	ERP_test_chop	MMN100to250NegativePeakAmplitude	5
[218]	-4.073	42	P3	18	Noise_D-S	ERP_test_chop	MMN100to250NegativePeakAmplitude	5
[218]	-3.662	44	Pz	18	Noise_D-S	ERP_test_chop	MMN100to250NegativePeakAmplitude	5
[220]	-1.761	46	P4	18	Noise_D-S	ERP_test_chop	MMN100to250NegativePeakAmplitude	5
[218]	-4.26	50	PO3	18	Noise_D-S	ERP_test_chop	MMN100to250NegativePeakAmplitude	5
[218]	-3.614	51	POz	18	Noise_D-S	ERP_test_chop	MMN100to250NegativePeakAmplitude	5
[218]	-1.946	52	PO4	18	Noise_D-S	ERP_test_chop	MMN100to250NegativePeakAmplitude	5
[232]	0.917	8	F3	19	Channel_D-S	ERP_test_chop	MMN100to250NegativePeakAmplitude	5
[148]	1.141	10	Fz	19	Channel_D-S	ERP_test_chop	MMN100to250NegativePeakAmplitude	5
[232]	0.021	12	F4	19	Channel_D-S	ERP_test_chop	MMN100to250NegativePeakAmplitude	5
[230]	0.719	16	FC3	19	Channel_D-S	ERP_test_chop	MMN100to250NegativePeakAmplitude	5
[234]	0.836	18	FCz	19	Channel_D-S	ERP_test_chop	MMN100to250NegativePeakAmplitude	5
[232]	0.081	20	FC4	19	Channel_D-S	ERP_test_chop	MMN100to250NegativePeakAmplitude	5
[230]	0.319	24	C3	19	Channel_D-S	ERP_test_chop	MMN100to250NegativePeakAmplitude	5
[188]	0.483	26	Cz	19	Channel_D-S	ERP_test_chop	MMN100to250NegativePeakAmplitude	5
[230]	-0.739	28	C4	19	Channel_D-S	ERP_test_chop	MMN100to250NegativePeakAmplitude	5
[188]	0.51	33	CP3	19	Channel_D-S	ERP_test_chop	MMN100to250NegativePeakAmplitude	5
[190]	-0.345	35	CPz	19	Channel_D-S	ERP_test_chop	MMN100to250NegativePeakAmplitude	5
[192]	-1.71	37	CP4	19	Channel_D-S	ERP_test_chop	MMN100to250NegativePeakAmplitude	5
[190]	-0.269	42	P3	19	Channel_D-S	ERP_test_chop	MMN100to250NegativePeakAmplitude	5
[190]	-1.106	44	Pz	19	Channel_D-S	ERP_test_chop	MMN100to250NegativePeakAmplitude	5
[192]	-1.928	46	P4	19	Channel_D-S	ERP_test_chop	MMN100to250NegativePeakAmplitude	5
[190]	-0.833	50	PO3	19	Channel_D-S	ERP_test_chop	MMN100to250NegativePeakAmplitude	5
[190]	-1.364	51	POz	19	Channel_D-S	ERP_test_chop	MMN100to250NegativePeakAmplitude	5
[192]	-2.1	52	PO4	19	Channel_D-S	ERP_test_chop	MMN100to250NegativePeakAmplitude	5
[206]	1.136	8	F3	1	High-quality_Standard	ERP_test_chop	MMN100to250NegativePeakAmplitude	6
[126]	-0.435	10	Fz	1	High-quality_Standard	ERP_test_chop	MMN100to250NegativePeakAmplitude	6
[100]	-2.049	12	F4	1	High-quality_Standard	ERP_test_chop	MMN100to250NegativePeakAmplitude	6
[208]	1.63	16	FC3	1	High-quality_Standard	ERP_test_chop	MMN100to250NegativePeakAmplitude	6
[124]	0.308	18	FCz	1	High-quality_Standard	ERP_test_chop	MMN100to250NegativePeakAmplitude	6
[126]	-0.614	20	FC4	1	High-quality_Standard	ERP_test_chop	MMN100to250NegativePeakAmplitude	6
[210]	2.197	24	C3	1	High-quality_Standard	ERP_test_chop	MMN100to250NegativePeakAmplitude	6
[128]	1.175	26	Cz	1	High-quality_Standard	ERP_test_chop	MMN100to250NegativePeakAmplitude	6
[102]	-0.891	28	C4	1	High-quality_Standard	ERP_test_chop	MMN100to250NegativePeakAmplitude	6
[130]	0.91	33	CP3	1	High-quality_Standard	ERP_test_chop	MMN100to250NegativePeakAmplitude	6
[128]	1.139	35	CPz	1	High-quality_Standard	ERP_test_chop	MMN100to250NegativePeakAmplitude	6
[104]	-0.043	37	CP4	1	High-quality_Standard	ERP_test_chop	MMN100to250NegativePeakAmplitude	6
[134]	1.083	42	P3	1	High-quality_Standard	ERP_test_chop	MMN100to250NegativePeakAmplitude	6
[102]	0.82	44	Pz	1	High-quality_Standard	ERP_test_chop	MMN100to250NegativePeakAmplitude	6
[102]	0.67	46	P4	1	High-quality_Standard	ERP_test_chop	MMN100to250NegativePeakAmplitude	6
[162]	0.458	50	PO3	1	High-quality_Standard	ERP_test_chop	MMN100to250NegativePeakAmplitude	6
[164]	0.681	51	POz	1	High-quality_Standard	ERP_test_chop	MMN100to250NegativePeakAmplitude	6
[232]	0.483	52	PO4	1	High-quality_Standard	ERP_test_chop	MMN100to250NegativePeakAmplitude	6
[132]	-5.882	8	F3	2	High-quality_Deviant	ERP_test_chop	MMN100to250NegativePeakAmplitude	6
[132]	-5.39	10	Fz	2	High-quality_Deviant	ERP_test_chop	MMN100to250NegativePeakAmplitude	6
[132]	-4.504	12	F4	2	High-quality_Deviant	ERP_test_chop	MMN100to250NegativePeakAmplitude	6
[132]	-5.786	16	FC3	2	High-quality_Deviant	ERP_test_chop	MMN100to250NegativePeakAmplitude	6
[132]	-5.573	18	FCz	2	High-quality_Deviant	ERP_test_chop	MMN100to250NegativePeakAmplitude	6
[132]	-5.493	20	FC4	2	High-quality_Deviant	ERP_test_chop	MMN100to250NegativePeakAmplitude	6
[130]	-5.017	24	C3	2	High-quality_Deviant	ERP_test_chop	MMN100to250NegativePeakAmplitude	6
[130]	-5.224	26	Cz	2	High-quality_Deviant	ERP_test_chop	MMN100to250NegativePeakAmplitude	6
[132]	-5.532	28	C4	2	High-quality_Deviant	ERP_test_chop	MMN100to250NegativePeakAmplitude	6
[126]	-4.409	33	CP3	2	High-quality_Deviant	ERP_test_chop	MMN100to250NegativePeakAmplitude	6
[130]	-5.197	35	CPz	2	High-quality_Deviant	ERP_test_chop	MMN100to250NegativePeakAmplitude	6
[128]	-4.872	37	CP4	2	High-quality_Deviant	ERP_test_chop	MMN100to250NegativePeakAmplitude	6
[230]	-3.293	42	P3	2	High-quality_Deviant	ERP_test_chop	MMN100to250NegativePeakAmplitude	6
[128]	-3.966	44	Pz	2	High-quality_Deviant	ERP_test_chop	MMN100to250NegativePeakAmplitude	6
[220]	-4.498	46	P4	2	High-quality_Deviant	ERP_test_chop	MMN100to250NegativePeakAmplitude	6
[230]	-2.772	50	PO3	2	High-quality_Deviant	ERP_test_chop	MMN100to250NegativePeakAmplitude	6
[226]	-3.671	51	POz	2	High-quality_Deviant	ERP_test_chop	MMN100to250NegativePeakAmplitude	6
[222]	-4.036	52	PO4	2	High-quality_Deviant	ERP_test_chop	MMN100to250NegativePeakAmplitude	6
[236]	-1.929	8	F3	3	Noise_Standard	ERP_test_chop	MMN100to250NegativePeakAmplitude	6
[238]	-2.452	10	Fz	3	Noise_Standard	ERP_test_chop	MMN100to250NegativePeakAmplitude	6
[240]	-2.133	12	F4	3	Noise_Standard	ERP_test_chop	MMN100to250NegativePeakAmplitude	6
[238]	-1.663	16	FC3	3	Noise_Standard	ERP_test_chop	MMN100to250NegativePeakAmplitude	6
[240]	-2.423	18	FCz	3	Noise_Standard	ERP_test_chop	MMN100to250NegativePeakAmplitude	6
[240]	-1.428	20	FC4	3	Noise_Standard	ERP_test_chop	MMN100to250NegativePeakAmplitude	6
[236]	-0.934	24	C3	3	Noise_Standard	ERP_test_chop	MMN100to250NegativePeakAmplitude	6
[238]	-1.212	26	Cz	3	Noise_Standard	ERP_test_chop	MMN100to250NegativePeakAmplitude	6
[238]	-0.925	28	C4	3	Noise_Standard	ERP_test_chop	MMN100to250NegativePeakAmplitude	6
[236]	-0.236	33	CP3	3	Noise_Standard	ERP_test_chop	MMN100to250NegativePeakAmplitude	6
[238]	-1.23	35	CPz	3	Noise_Standard	ERP_test_chop	MMN100to250NegativePeakAmplitude	6
[234]	-0.656	37	CP4	3	Noise_Standard	ERP_test_chop	MMN100to250NegativePeakAmplitude	6
[238]	0.407	42	P3	3	Noise_Standard	ERP_test_chop	MMN100to250NegativePeakAmplitude	6
[236]	-0.183	44	Pz	3	Noise_Standard	ERP_test_chop	MMN100to250NegativePeakAmplitude	6
[228]	-0.62	46	P4	3	Noise_Standard	ERP_test_chop	MMN100to250NegativePeakAmplitude	6
[186]	0.492	50	PO3	3	Noise_Standard	ERP_test_chop	MMN100to250NegativePeakAmplitude	6
[216]	0.164	51	POz	3	Noise_Standard	ERP_test_chop	MMN100to250NegativePeakAmplitude	6
[220]	-0.482	52	PO4	3	Noise_Standard	ERP_test_chop	MMN100to250NegativePeakAmplitude	6
[226]	-3.312	8	F3	4	Noise_Deviant	ERP_test_chop	MMN100to250NegativePeakAmplitude	6
[226]	-3.866	10	Fz	4	Noise_Deviant	ERP_test_chop	MMN100to250NegativePeakAmplitude	6
[222]	-3.016	12	F4	4	Noise_Deviant	ERP_test_chop	MMN100to250NegativePeakAmplitude	6
[228]	-3.449	16	FC3	4	Noise_Deviant	ERP_test_chop	MMN100to250NegativePeakAmplitude	6
[228]	-3.315	18	FCz	4	Noise_Deviant	ERP_test_chop	MMN100to250NegativePeakAmplitude	6
[224]	-2.591	20	FC4	4	Noise_Deviant	ERP_test_chop	MMN100to250NegativePeakAmplitude	6
[228]	-3.042	24	C3	4	Noise_Deviant	ERP_test_chop	MMN100to250NegativePeakAmplitude	6
[226]	-2.187	26	Cz	4	Noise_Deviant	ERP_test_chop	MMN100to250NegativePeakAmplitude	6
[222]	-2.383	28	C4	4	Noise_Deviant	ERP_test_chop	MMN100to250NegativePeakAmplitude	6
[226]	-1.947	33	CP3	4	Noise_Deviant	ERP_test_chop	MMN100to250NegativePeakAmplitude	6
[226]	-2.237	35	CPz	4	Noise_Deviant	ERP_test_chop	MMN100to250NegativePeakAmplitude	6
[204]	-1.093	37	CP4	4	Noise_Deviant	ERP_test_chop	MMN100to250NegativePeakAmplitude	6
[224]	-0.859	42	P3	4	Noise_Deviant	ERP_test_chop	MMN100to250NegativePeakAmplitude	6
[226]	-0.761	44	Pz	4	Noise_Deviant	ERP_test_chop	MMN100to250NegativePeakAmplitude	6
[216]	-0.455	46	P4	4	Noise_Deviant	ERP_test_chop	MMN100to250NegativePeakAmplitude	6
[222]	-0.476	50	PO3	4	Noise_Deviant	ERP_test_chop	MMN100to250NegativePeakAmplitude	6
[222]	-0.041	51	POz	4	Noise_Deviant	ERP_test_chop	MMN100to250NegativePeakAmplitude	6
[222]	-0.237	52	PO4	4	Noise_Deviant	ERP_test_chop	MMN100to250NegativePeakAmplitude	6
[234]	-1.617	8	F3	5	Channel_Standard	ERP_test_chop	MMN100to250NegativePeakAmplitude	6
[234]	-1.564	10	Fz	5	Channel_Standard	ERP_test_chop	MMN100to250NegativePeakAmplitude	6
[230]	-1.784	12	F4	5	Channel_Standard	ERP_test_chop	MMN100to250NegativePeakAmplitude	6
[236]	-1.685	16	FC3	5	Channel_Standard	ERP_test_chop	MMN100to250NegativePeakAmplitude	6
[236]	-1.488	18	FCz	5	Channel_Standard	ERP_test_chop	MMN100to250NegativePeakAmplitude	6
[232]	-1.938	20	FC4	5	Channel_Standard	ERP_test_chop	MMN100to250NegativePeakAmplitude	6
[106]	0.044	24	C3	5	Channel_Standard	ERP_test_chop	MMN100to250NegativePeakAmplitude	6
[242]	-1.384	26	Cz	5	Channel_Standard	ERP_test_chop	MMN100to250NegativePeakAmplitude	6
[234]	-1.771	28	C4	5	Channel_Standard	ERP_test_chop	MMN100to250NegativePeakAmplitude	6
[106]	-0.31	33	CP3	5	Channel_Standard	ERP_test_chop	MMN100to250NegativePeakAmplitude	6
[242]	-1.354	35	CPz	5	Channel_Standard	ERP_test_chop	MMN100to250NegativePeakAmplitude	6
[236]	-1.321	37	CP4	5	Channel_Standard	ERP_test_chop	MMN100to250NegativePeakAmplitude	6
[102]	-0.433	42	P3	5	Channel_Standard	ERP_test_chop	MMN100to250NegativePeakAmplitude	6
[242]	-0.867	44	Pz	5	Channel_Standard	ERP_test_chop	MMN100to250NegativePeakAmplitude	6
[238]	-0.644	46	P4	5	Channel_Standard	ERP_test_chop	MMN100to250NegativePeakAmplitude	6
[100]	-0.301	50	PO3	5	Channel_Standard	ERP_test_chop	MMN100to250NegativePeakAmplitude	6
[104]	-0.382	51	POz	5	Channel_Standard	ERP_test_chop	MMN100to250NegativePeakAmplitude	6
[238]	-0.389	52	PO4	5	Channel_Standard	ERP_test_chop	MMN100to250NegativePeakAmplitude	6
[244]	-8.23	8	F3	6	Channel_Deviant	ERP_test_chop	MMN100to250NegativePeakAmplitude	6
[244]	-8.268	10	Fz	6	Channel_Deviant	ERP_test_chop	MMN100to250NegativePeakAmplitude	6
[244]	-8.055	12	F4	6	Channel_Deviant	ERP_test_chop	MMN100to250NegativePeakAmplitude	6
[242]	-7.321	16	FC3	6	Channel_Deviant	ERP_test_chop	MMN100to250NegativePeakAmplitude	6
[244]	-7.927	18	FCz	6	Channel_Deviant	ERP_test_chop	MMN100to250NegativePeakAmplitude	6
[244]	-6.953	20	FC4	6	Channel_Deviant	ERP_test_chop	MMN100to250NegativePeakAmplitude	6
[240]	-6.099	24	C3	6	Channel_Deviant	ERP_test_chop	MMN100to250NegativePeakAmplitude	6
[240]	-6.153	26	Cz	6	Channel_Deviant	ERP_test_chop	MMN100to250NegativePeakAmplitude	6
[244]	-6.641	28	C4	6	Channel_Deviant	ERP_test_chop	MMN100to250NegativePeakAmplitude	6
[238]	-4.763	33	CP3	6	Channel_Deviant	ERP_test_chop	MMN100to250NegativePeakAmplitude	6
[242]	-6.1	35	CPz	6	Channel_Deviant	ERP_test_chop	MMN100to250NegativePeakAmplitude	6
[242]	-4.906	37	CP4	6	Channel_Deviant	ERP_test_chop	MMN100to250NegativePeakAmplitude	6
[236]	-2.41	42	P3	6	Channel_Deviant	ERP_test_chop	MMN100to250NegativePeakAmplitude	6
[234]	-3.645	44	Pz	6	Channel_Deviant	ERP_test_chop	MMN100to250NegativePeakAmplitude	6
[224]	-2.95	46	P4	6	Channel_Deviant	ERP_test_chop	MMN100to250NegativePeakAmplitude	6
[118]	-1.677	50	PO3	6	Channel_Deviant	ERP_test_chop	MMN100to250NegativePeakAmplitude	6
[116]	-2.052	51	POz	6	Channel_Deviant	ERP_test_chop	MMN100to250NegativePeakAmplitude	6
[224]	-1.113	52	PO4	6	Channel_Deviant	ERP_test_chop	MMN100to250NegativePeakAmplitude	6
[156]	-6.362	8	F3	17	High-quality_D-S	ERP_test_chop	MMN100to250NegativePeakAmplitude	6
[146]	-6.491	10	Fz	17	High-quality_D-S	ERP_test_chop	MMN100to250NegativePeakAmplitude	6
[148]	-4.463	12	F4	17	High-quality_D-S	ERP_test_chop	MMN100to250NegativePeakAmplitude	6
[156]	-6.968	16	FC3	17	High-quality_D-S	ERP_test_chop	MMN100to250NegativePeakAmplitude	6
[146]	-7.293	18	FCz	17	High-quality_D-S	ERP_test_chop	MMN100to250NegativePeakAmplitude	6
[148]	-6.668	20	FC4	17	High-quality_D-S	ERP_test_chop	MMN100to250NegativePeakAmplitude	6
[154]	-7.564	24	C3	17	High-quality_D-S	ERP_test_chop	MMN100to250NegativePeakAmplitude	6
[150]	-7.182	26	Cz	17	High-quality_D-S	ERP_test_chop	MMN100to250NegativePeakAmplitude	6
[148]	-6.871	28	C4	17	High-quality_D-S	ERP_test_chop	MMN100to250NegativePeakAmplitude	6
[152]	-6.338	33	CP3	17	High-quality_D-S	ERP_test_chop	MMN100to250NegativePeakAmplitude	6
[150]	-7.164	35	CPz	17	High-quality_D-S	ERP_test_chop	MMN100to250NegativePeakAmplitude	6
[146]	-5.901	37	CP4	17	High-quality_D-S	ERP_test_chop	MMN100to250NegativePeakAmplitude	6
[230]	-4.486	42	P3	17	High-quality_D-S	ERP_test_chop	MMN100to250NegativePeakAmplitude	6
[126]	-5.391	44	Pz	17	High-quality_D-S	ERP_test_chop	MMN100to250NegativePeakAmplitude	6
[218]	-5.918	46	P4	17	High-quality_D-S	ERP_test_chop	MMN100to250NegativePeakAmplitude	6
[230]	-3.543	50	PO3	17	High-quality_D-S	ERP_test_chop	MMN100to250NegativePeakAmplitude	6
[224]	-4.623	51	POz	17	High-quality_D-S	ERP_test_chop	MMN100to250NegativePeakAmplitude	6
[210]	-5.241	52	PO4	17	High-quality_D-S	ERP_test_chop	MMN100to250NegativePeakAmplitude	6
[222]	-2.141	8	F3	18	Noise_D-S	ERP_test_chop	MMN100to250NegativePeakAmplitude	6
[222]	-2.279	10	Fz	18	Noise_D-S	ERP_test_chop	MMN100to250NegativePeakAmplitude	6
[220]	-2.05	12	F4	18	Noise_D-S	ERP_test_chop	MMN100to250NegativePeakAmplitude	6
[226]	-2.232	16	FC3	18	Noise_D-S	ERP_test_chop	MMN100to250NegativePeakAmplitude	6
[224]	-1.594	18	FCz	18	Noise_D-S	ERP_test_chop	MMN100to250NegativePeakAmplitude	6
[224]	-1.858	20	FC4	18	Noise_D-S	ERP_test_chop	MMN100to250NegativePeakAmplitude	6
[226]	-2.397	24	C3	18	Noise_D-S	ERP_test_chop	MMN100to250NegativePeakAmplitude	6
[224]	-1.424	26	Cz	18	Noise_D-S	ERP_test_chop	MMN100to250NegativePeakAmplitude	6
[208]	-1.974	28	C4	18	Noise_D-S	ERP_test_chop	MMN100to250NegativePeakAmplitude	6
[224]	-2.009	33	CP3	18	Noise_D-S	ERP_test_chop	MMN100to250NegativePeakAmplitude	6
[224]	-1.447	35	CPz	18	Noise_D-S	ERP_test_chop	MMN100to250NegativePeakAmplitude	6
[204]	-1.594	37	CP4	18	Noise_D-S	ERP_test_chop	MMN100to250NegativePeakAmplitude	6
[222]	-1.648	42	P3	18	Noise_D-S	ERP_test_chop	MMN100to250NegativePeakAmplitude	6
[224]	-0.747	44	Pz	18	Noise_D-S	ERP_test_chop	MMN100to250NegativePeakAmplitude	6
[208]	-0.539	46	P4	18	Noise_D-S	ERP_test_chop	MMN100to250NegativePeakAmplitude	6
[224]	-1.488	50	PO3	18	Noise_D-S	ERP_test_chop	MMN100to250NegativePeakAmplitude	6
[224]	-0.47	51	POz	18	Noise_D-S	ERP_test_chop	MMN100to250NegativePeakAmplitude	6
[120]	-0.018	52	PO4	18	Noise_D-S	ERP_test_chop	MMN100to250NegativePeakAmplitude	6
[244]	-6.825	8	F3	19	Channel_D-S	ERP_test_chop	MMN100to250NegativePeakAmplitude	6
[244]	-6.926	10	Fz	19	Channel_D-S	ERP_test_chop	MMN100to250NegativePeakAmplitude	6
[244]	-6.776	12	F4	19	Channel_D-S	ERP_test_chop	MMN100to250NegativePeakAmplitude	6
[244]	-5.731	16	FC3	19	Channel_D-S	ERP_test_chop	MMN100to250NegativePeakAmplitude	6
[244]	-6.532	18	FCz	19	Channel_D-S	ERP_test_chop	MMN100to250NegativePeakAmplitude	6
[244]	-5.294	20	FC4	19	Channel_D-S	ERP_test_chop	MMN100to250NegativePeakAmplitude	6
[240]	-4.82	24	C3	19	Channel_D-S	ERP_test_chop	MMN100to250NegativePeakAmplitude	6
[196]	-5.174	26	Cz	19	Channel_D-S	ERP_test_chop	MMN100to250NegativePeakAmplitude	6
[196]	-5.298	28	C4	19	Channel_D-S	ERP_test_chop	MMN100to250NegativePeakAmplitude	6
[236]	-4.244	33	CP3	19	Channel_D-S	ERP_test_chop	MMN100to250NegativePeakAmplitude	6
[196]	-5.205	35	CPz	19	Channel_D-S	ERP_test_chop	MMN100to250NegativePeakAmplitude	6
[196]	-4.4	37	CP4	19	Channel_D-S	ERP_test_chop	MMN100to250NegativePeakAmplitude	6
[200]	-3.005	42	P3	19	Channel_D-S	ERP_test_chop	MMN100to250NegativePeakAmplitude	6
[192]	-3.899	44	Pz	19	Channel_D-S	ERP_test_chop	MMN100to250NegativePeakAmplitude	6
[192]	-3.45	46	P4	19	Channel_D-S	ERP_test_chop	MMN100to250NegativePeakAmplitude	6
[224]	-1.867	50	PO3	19	Channel_D-S	ERP_test_chop	MMN100to250NegativePeakAmplitude	6
[226]	-2.153	51	POz	19	Channel_D-S	ERP_test_chop	MMN100to250NegativePeakAmplitude	6
[192]	-1.818	52	PO4	19	Channel_D-S	ERP_test_chop	MMN100to250NegativePeakAmplitude	6
[116]	-1.951	8	F3	1	High-quality_Standard	ERP_test_chop	MMN100to250NegativePeakAmplitude	7
[116]	-2.513	10	Fz	1	High-quality_Standard	ERP_test_chop	MMN100to250NegativePeakAmplitude	7
[116]	-2.362	12	F4	1	High-quality_Standard	ERP_test_chop	MMN100to250NegativePeakAmplitude	7
[116]	-2.208	16	FC3	1	High-quality_Standard	ERP_test_chop	MMN100to250NegativePeakAmplitude	7
[116]	-2.435	18	FCz	1	High-quality_Standard	ERP_test_chop	MMN100to250NegativePeakAmplitude	7
[116]	-2.325	20	FC4	1	High-quality_Standard	ERP_test_chop	MMN100to250NegativePeakAmplitude	7
[118]	-2.275	24	C3	1	High-quality_Standard	ERP_test_chop	MMN100to250NegativePeakAmplitude	7
[118]	-2.696	26	Cz	1	High-quality_Standard	ERP_test_chop	MMN100to250NegativePeakAmplitude	7
[118]	-2.273	28	C4	1	High-quality_Standard	ERP_test_chop	MMN100to250NegativePeakAmplitude	7
[120]	-2.185	33	CP3	1	High-quality_Standard	ERP_test_chop	MMN100to250NegativePeakAmplitude	7
[118]	-2.467	35	CPz	1	High-quality_Standard	ERP_test_chop	MMN100to250NegativePeakAmplitude	7
[116]	-2.11	37	CP4	1	High-quality_Standard	ERP_test_chop	MMN100to250NegativePeakAmplitude	7
[120]	-1.824	42	P3	1	High-quality_Standard	ERP_test_chop	MMN100to250NegativePeakAmplitude	7
[120]	-1.886	44	Pz	1	High-quality_Standard	ERP_test_chop	MMN100to250NegativePeakAmplitude	7
[120]	-1.611	46	P4	1	High-quality_Standard	ERP_test_chop	MMN100to250NegativePeakAmplitude	7
[118]	-0.687	50	PO3	1	High-quality_Standard	ERP_test_chop	MMN100to250NegativePeakAmplitude	7
[118]	-1.165	51	POz	1	High-quality_Standard	ERP_test_chop	MMN100to250NegativePeakAmplitude	7
[120]	-1.349	52	PO4	1	High-quality_Standard	ERP_test_chop	MMN100to250NegativePeakAmplitude	7
[190]	-5.166	8	F3	2	High-quality_Deviant	ERP_test_chop	MMN100to250NegativePeakAmplitude	7
[188]	-6.388	10	Fz	2	High-quality_Deviant	ERP_test_chop	MMN100to250NegativePeakAmplitude	7
[192]	-4.259	12	F4	2	High-quality_Deviant	ERP_test_chop	MMN100to250NegativePeakAmplitude	7
[196]	-7.489	16	FC3	2	High-quality_Deviant	ERP_test_chop	MMN100to250NegativePeakAmplitude	7
[188]	-5.123	18	FCz	2	High-quality_Deviant	ERP_test_chop	MMN100to250NegativePeakAmplitude	7
[190]	-4.779	20	FC4	2	High-quality_Deviant	ERP_test_chop	MMN100to250NegativePeakAmplitude	7
[194]	-6.044	24	C3	2	High-quality_Deviant	ERP_test_chop	MMN100to250NegativePeakAmplitude	7
[140]	-5.293	26	Cz	2	High-quality_Deviant	ERP_test_chop	MMN100to250NegativePeakAmplitude	7
[138]	-4.921	28	C4	2	High-quality_Deviant	ERP_test_chop	MMN100to250NegativePeakAmplitude	7
[192]	-6.482	33	CP3	2	High-quality_Deviant	ERP_test_chop	MMN100to250NegativePeakAmplitude	7
[138]	-5.773	35	CPz	2	High-quality_Deviant	ERP_test_chop	MMN100to250NegativePeakAmplitude	7
[236]	-2.94	37	CP4	2	High-quality_Deviant	ERP_test_chop	MMN100to250NegativePeakAmplitude	7
[138]	-4.725	42	P3	2	High-quality_Deviant	ERP_test_chop	MMN100to250NegativePeakAmplitude	7
[142]	-4.83	44	Pz	2	High-quality_Deviant	ERP_test_chop	MMN100to250NegativePeakAmplitude	7
[156]	-7.875	46	P4	2	High-quality_Deviant	ERP_test_chop	MMN100to250NegativePeakAmplitude	7
[150]	-3.532	50	PO3	2	High-quality_Deviant	ERP_test_chop	MMN100to250NegativePeakAmplitude	7
[150]	-4.261	51	POz	2	High-quality_Deviant	ERP_test_chop	MMN100to250NegativePeakAmplitude	7
[154]	-4.475	52	PO4	2	High-quality_Deviant	ERP_test_chop	MMN100to250NegativePeakAmplitude	7
[238]	-0.908	8	F3	3	Noise_Standard	ERP_test_chop	MMN100to250NegativePeakAmplitude	7
[238]	-1.144	10	Fz	3	Noise_Standard	ERP_test_chop	MMN100to250NegativePeakAmplitude	7
[236]	-0.475	12	F4	3	Noise_Standard	ERP_test_chop	MMN100to250NegativePeakAmplitude	7
[240]	-1.01	16	FC3	3	Noise_Standard	ERP_test_chop	MMN100to250NegativePeakAmplitude	7
[238]	-0.869	18	FCz	3	Noise_Standard	ERP_test_chop	MMN100to250NegativePeakAmplitude	7
[238]	-0.559	20	FC4	3	Noise_Standard	ERP_test_chop	MMN100to250NegativePeakAmplitude	7
[238]	-0.608	24	C3	3	Noise_Standard	ERP_test_chop	MMN100to250NegativePeakAmplitude	7
[236]	-0.613	26	Cz	3	Noise_Standard	ERP_test_chop	MMN100to250NegativePeakAmplitude	7
[214]	-0.281	28	C4	3	Noise_Standard	ERP_test_chop	MMN100to250NegativePeakAmplitude	7
[238]	-0.28	33	CP3	3	Noise_Standard	ERP_test_chop	MMN100to250NegativePeakAmplitude	7
[214]	-0.328	35	CPz	3	Noise_Standard	ERP_test_chop	MMN100to250NegativePeakAmplitude	7
[210]	-0.226	37	CP4	3	Noise_Standard	ERP_test_chop	MMN100to250NegativePeakAmplitude	7
[212]	0.087	42	P3	3	Noise_Standard	ERP_test_chop	MMN100to250NegativePeakAmplitude	7
[212]	-0.336	44	Pz	3	Noise_Standard	ERP_test_chop	MMN100to250NegativePeakAmplitude	7
[126]	-0.294	46	P4	3	Noise_Standard	ERP_test_chop	MMN100to250NegativePeakAmplitude	7
[122]	-0.675	50	PO3	3	Noise_Standard	ERP_test_chop	MMN100to250NegativePeakAmplitude	7
[122]	-0.54	51	POz	3	Noise_Standard	ERP_test_chop	MMN100to250NegativePeakAmplitude	7
[122]	-0.591	52	PO4	3	Noise_Standard	ERP_test_chop	MMN100to250NegativePeakAmplitude	7
[192]	2.118	8	F3	4	Noise_Deviant	ERP_test_chop	MMN100to250NegativePeakAmplitude	7
[236]	-1.652	10	Fz	4	Noise_Deviant	ERP_test_chop	MMN100to250NegativePeakAmplitude	7
[238]	-1.328	12	F4	4	Noise_Deviant	ERP_test_chop	MMN100to250NegativePeakAmplitude	7
[190]	2.008	16	FC3	4	Noise_Deviant	ERP_test_chop	MMN100to250NegativePeakAmplitude	7
[124]	2.133	18	FCz	4	Noise_Deviant	ERP_test_chop	MMN100to250NegativePeakAmplitude	7
[238]	-0.867	20	FC4	4	Noise_Deviant	ERP_test_chop	MMN100to250NegativePeakAmplitude	7
[190]	1.833	24	C3	4	Noise_Deviant	ERP_test_chop	MMN100to250NegativePeakAmplitude	7
[122]	2.385	26	Cz	4	Noise_Deviant	ERP_test_chop	MMN100to250NegativePeakAmplitude	7
[236]	-0.777	28	C4	4	Noise_Deviant	ERP_test_chop	MMN100to250NegativePeakAmplitude	7
[186]	1.236	33	CP3	4	Noise_Deviant	ERP_test_chop	MMN100to250NegativePeakAmplitude	7
[236]	-2.248	35	CPz	4	Noise_Deviant	ERP_test_chop	MMN100to250NegativePeakAmplitude	7
[236]	-0.379	37	CP4	4	Noise_Deviant	ERP_test_chop	MMN100to250NegativePeakAmplitude	7
[184]	0.287	42	P3	4	Noise_Deviant	ERP_test_chop	MMN100to250NegativePeakAmplitude	7
[236]	-0.597	44	Pz	4	Noise_Deviant	ERP_test_chop	MMN100to250NegativePeakAmplitude	7
[230]	-2.347	46	P4	4	Noise_Deviant	ERP_test_chop	MMN100to250NegativePeakAmplitude	7
[234]	0.126	50	PO3	4	Noise_Deviant	ERP_test_chop	MMN100to250NegativePeakAmplitude	7
[236]	-0.252	51	POz	4	Noise_Deviant	ERP_test_chop	MMN100to250NegativePeakAmplitude	7
[234]	-0.708	52	PO4	4	Noise_Deviant	ERP_test_chop	MMN100to250NegativePeakAmplitude	7
[154]	-1.516	8	F3	5	Channel_Standard	ERP_test_chop	MMN100to250NegativePeakAmplitude	7
[150]	-1.489	10	Fz	5	Channel_Standard	ERP_test_chop	MMN100to250NegativePeakAmplitude	7
[150]	-2.281	12	F4	5	Channel_Standard	ERP_test_chop	MMN100to250NegativePeakAmplitude	7
[160]	-1.376	16	FC3	5	Channel_Standard	ERP_test_chop	MMN100to250NegativePeakAmplitude	7
[152]	-1.997	18	FCz	5	Channel_Standard	ERP_test_chop	MMN100to250NegativePeakAmplitude	7
[152]	-1.872	20	FC4	5	Channel_Standard	ERP_test_chop	MMN100to250NegativePeakAmplitude	7
[156]	-1.471	24	C3	5	Channel_Standard	ERP_test_chop	MMN100to250NegativePeakAmplitude	7
[152]	-1.918	26	Cz	5	Channel_Standard	ERP_test_chop	MMN100to250NegativePeakAmplitude	7
[152]	-1.609	28	C4	5	Channel_Standard	ERP_test_chop	MMN100to250NegativePeakAmplitude	7
[152]	-1.081	33	CP3	5	Channel_Standard	ERP_test_chop	MMN100to250NegativePeakAmplitude	7
[154]	-1.329	35	CPz	5	Channel_Standard	ERP_test_chop	MMN100to250NegativePeakAmplitude	7
[158]	-1.341	37	CP4	5	Channel_Standard	ERP_test_chop	MMN100to250NegativePeakAmplitude	7
[142]	-0.879	42	P3	5	Channel_Standard	ERP_test_chop	MMN100to250NegativePeakAmplitude	7
[152]	-0.8	44	Pz	5	Channel_Standard	ERP_test_chop	MMN100to250NegativePeakAmplitude	7
[154]	-1.27	46	P4	5	Channel_Standard	ERP_test_chop	MMN100to250NegativePeakAmplitude	7
[202]	-0.313	50	PO3	5	Channel_Standard	ERP_test_chop	MMN100to250NegativePeakAmplitude	7
[154]	-0.145	51	POz	5	Channel_Standard	ERP_test_chop	MMN100to250NegativePeakAmplitude	7
[184]	-0.112	52	PO4	5	Channel_Standard	ERP_test_chop	MMN100to250NegativePeakAmplitude	7
[100]	-1.817	8	F3	6	Channel_Deviant	ERP_test_chop	MMN100to250NegativePeakAmplitude	7
[162]	-1.52	10	Fz	6	Channel_Deviant	ERP_test_chop	MMN100to250NegativePeakAmplitude	7
[166]	-0.964	12	F4	6	Channel_Deviant	ERP_test_chop	MMN100to250NegativePeakAmplitude	7
[162]	-1.208	16	FC3	6	Channel_Deviant	ERP_test_chop	MMN100to250NegativePeakAmplitude	7
[100]	-1.286	18	FCz	6	Channel_Deviant	ERP_test_chop	MMN100to250NegativePeakAmplitude	7
[168]	-0.717	20	FC4	6	Channel_Deviant	ERP_test_chop	MMN100to250NegativePeakAmplitude	7
[166]	-1.608	24	C3	6	Channel_Deviant	ERP_test_chop	MMN100to250NegativePeakAmplitude	7
[170]	-1.065	26	Cz	6	Channel_Deviant	ERP_test_chop	MMN100to250NegativePeakAmplitude	7
[170]	-1.11	28	C4	6	Channel_Deviant	ERP_test_chop	MMN100to250NegativePeakAmplitude	7
[168]	-1.72	33	CP3	6	Channel_Deviant	ERP_test_chop	MMN100to250NegativePeakAmplitude	7
[170]	-2.781	35	CPz	6	Channel_Deviant	ERP_test_chop	MMN100to250NegativePeakAmplitude	7
[250]	-1.279	37	CP4	6	Channel_Deviant	ERP_test_chop	MMN100to250NegativePeakAmplitude	7
[170]	-2.01	42	P3	6	Channel_Deviant	ERP_test_chop	MMN100to250NegativePeakAmplitude	7
[174]	-2.303	44	Pz	6	Channel_Deviant	ERP_test_chop	MMN100to250NegativePeakAmplitude	7
[174]	-2.847	46	P4	6	Channel_Deviant	ERP_test_chop	MMN100to250NegativePeakAmplitude	7
[178]	-2.434	50	PO3	6	Channel_Deviant	ERP_test_chop	MMN100to250NegativePeakAmplitude	7
[178]	-2.617	51	POz	6	Channel_Deviant	ERP_test_chop	MMN100to250NegativePeakAmplitude	7
[178]	-2.519	52	PO4	6	Channel_Deviant	ERP_test_chop	MMN100to250NegativePeakAmplitude	7
[194]	-6.457	8	F3	17	High-quality_D-S	ERP_test_chop	MMN100to250NegativePeakAmplitude	7
[192]	-7.533	10	Fz	17	High-quality_D-S	ERP_test_chop	MMN100to250NegativePeakAmplitude	7
[194]	-5.506	12	F4	17	High-quality_D-S	ERP_test_chop	MMN100to250NegativePeakAmplitude	7
[196]	-9.192	16	FC3	17	High-quality_D-S	ERP_test_chop	MMN100to250NegativePeakAmplitude	7
[190]	-7.159	18	FCz	17	High-quality_D-S	ERP_test_chop	MMN100to250NegativePeakAmplitude	7
[192]	-6.364	20	FC4	17	High-quality_D-S	ERP_test_chop	MMN100to250NegativePeakAmplitude	7
[194]	-7.908	24	C3	17	High-quality_D-S	ERP_test_chop	MMN100to250NegativePeakAmplitude	7
[192]	-6.672	26	Cz	17	High-quality_D-S	ERP_test_chop	MMN100to250NegativePeakAmplitude	7
[192]	-6.251	28	C4	17	High-quality_D-S	ERP_test_chop	MMN100to250NegativePeakAmplitude	7
[192]	-7.909	33	CP3	17	High-quality_D-S	ERP_test_chop	MMN100to250NegativePeakAmplitude	7
[194]	-5.287	35	CPz	17	High-quality_D-S	ERP_test_chop	MMN100to250NegativePeakAmplitude	7
[224]	-4.818	37	CP4	17	High-quality_D-S	ERP_test_chop	MMN100to250NegativePeakAmplitude	7
[192]	-4.16	42	P3	17	High-quality_D-S	ERP_test_chop	MMN100to250NegativePeakAmplitude	7
[192]	-5.36	44	Pz	17	High-quality_D-S	ERP_test_chop	MMN100to250NegativePeakAmplitude	7
[158]	-8.276	46	P4	17	High-quality_D-S	ERP_test_chop	MMN100to250NegativePeakAmplitude	7
[192]	-4.12	50	PO3	17	High-quality_D-S	ERP_test_chop	MMN100to250NegativePeakAmplitude	7
[194]	-4.284	51	POz	17	High-quality_D-S	ERP_test_chop	MMN100to250NegativePeakAmplitude	7
[160]	-4.645	52	PO4	17	High-quality_D-S	ERP_test_chop	MMN100to250NegativePeakAmplitude	7
[112]	0.392	8	F3	18	Noise_D-S	ERP_test_chop	MMN100to250NegativePeakAmplitude	7
[200]	-1.418	10	Fz	18	Noise_D-S	ERP_test_chop	MMN100to250NegativePeakAmplitude	7
[154]	-1.008	12	F4	18	Noise_D-S	ERP_test_chop	MMN100to250NegativePeakAmplitude	7
[116]	-0.007	16	FC3	18	Noise_D-S	ERP_test_chop	MMN100to250NegativePeakAmplitude	7
[154]	0.139	18	FCz	18	Noise_D-S	ERP_test_chop	MMN100to250NegativePeakAmplitude	7
[236]	-0.322	20	FC4	18	Noise_D-S	ERP_test_chop	MMN100to250NegativePeakAmplitude	7
[188]	-0.02	24	C3	18	Noise_D-S	ERP_test_chop	MMN100to250NegativePeakAmplitude	7
[150]	0.236	26	Cz	18	Noise_D-S	ERP_test_chop	MMN100to250NegativePeakAmplitude	7
[236]	-0.52	28	C4	18	Noise_D-S	ERP_test_chop	MMN100to250NegativePeakAmplitude	7
[148]	-0.953	33	CP3	18	Noise_D-S	ERP_test_chop	MMN100to250NegativePeakAmplitude	7
[150]	0.219	35	CPz	18	Noise_D-S	ERP_test_chop	MMN100to250NegativePeakAmplitude	7
[236]	-0.218	37	CP4	18	Noise_D-S	ERP_test_chop	MMN100to250NegativePeakAmplitude	7
[180]	-1.388	42	P3	18	Noise_D-S	ERP_test_chop	MMN100to250NegativePeakAmplitude	7
[238]	-0.631	44	Pz	18	Noise_D-S	ERP_test_chop	MMN100to250NegativePeakAmplitude	7
[230]	-2.664	46	P4	18	Noise_D-S	ERP_test_chop	MMN100to250NegativePeakAmplitude	7
[232]	-0.108	50	PO3	18	Noise_D-S	ERP_test_chop	MMN100to250NegativePeakAmplitude	7
[234]	-0.418	51	POz	18	Noise_D-S	ERP_test_chop	MMN100to250NegativePeakAmplitude	7
[234]	-1.144	52	PO4	18	Noise_D-S	ERP_test_chop	MMN100to250NegativePeakAmplitude	7
[128]	-0.976	8	F3	19	Channel_D-S	ERP_test_chop	MMN100to250NegativePeakAmplitude	7
[100]	-1.462	10	Fz	19	Channel_D-S	ERP_test_chop	MMN100to250NegativePeakAmplitude	7
[128]	0.601	12	F4	19	Channel_D-S	ERP_test_chop	MMN100to250NegativePeakAmplitude	7
[222]	-0.729	16	FC3	19	Channel_D-S	ERP_test_chop	MMN100to250NegativePeakAmplitude	7
[100]	-1.892	18	FCz	19	Channel_D-S	ERP_test_chop	MMN100to250NegativePeakAmplitude	7
[100]	-0.866	20	FC4	19	Channel_D-S	ERP_test_chop	MMN100to250NegativePeakAmplitude	7
[218]	-0.831	24	C3	19	Channel_D-S	ERP_test_chop	MMN100to250NegativePeakAmplitude	7
[102]	-1.485	26	Cz	19	Channel_D-S	ERP_test_chop	MMN100to250NegativePeakAmplitude	7
[100]	-0.802	28	C4	19	Channel_D-S	ERP_test_chop	MMN100to250NegativePeakAmplitude	7
[170]	-0.893	33	CP3	19	Channel_D-S	ERP_test_chop	MMN100to250NegativePeakAmplitude	7
[170]	-2.08	35	CPz	19	Channel_D-S	ERP_test_chop	MMN100to250NegativePeakAmplitude	7
[246]	-0.984	37	CP4	19	Channel_D-S	ERP_test_chop	MMN100to250NegativePeakAmplitude	7
[170]	-1.933	42	P3	19	Channel_D-S	ERP_test_chop	MMN100to250NegativePeakAmplitude	7
[174]	-2.104	44	Pz	19	Channel_D-S	ERP_test_chop	MMN100to250NegativePeakAmplitude	7
[176]	-2.081	46	P4	19	Channel_D-S	ERP_test_chop	MMN100to250NegativePeakAmplitude	7
[176]	-2.563	50	PO3	19	Channel_D-S	ERP_test_chop	MMN100to250NegativePeakAmplitude	7
[176]	-2.747	51	POz	19	Channel_D-S	ERP_test_chop	MMN100to250NegativePeakAmplitude	7
[176]	-2.523	52	PO4	19	Channel_D-S	ERP_test_chop	MMN100to250NegativePeakAmplitude	7
[114]	-1.712	8	F3	1	High-quality_Standard	ERP_test_chop	MMN100to250NegativePeakAmplitude	8
[154]	-1.649	10	Fz	1	High-quality_Standard	ERP_test_chop	MMN100to250NegativePeakAmplitude	8
[114]	-1.693	12	F4	1	High-quality_Standard	ERP_test_chop	MMN100to250NegativePeakAmplitude	8
[156]	-1.977	16	FC3	1	High-quality_Standard	ERP_test_chop	MMN100to250NegativePeakAmplitude	8
[154]	-1.979	18	FCz	1	High-quality_Standard	ERP_test_chop	MMN100to250NegativePeakAmplitude	8
[144]	-1.802	20	FC4	1	High-quality_Standard	ERP_test_chop	MMN100to250NegativePeakAmplitude	8
[156]	-2.201	24	C3	1	High-quality_Standard	ERP_test_chop	MMN100to250NegativePeakAmplitude	8
[154]	-2.175	26	Cz	1	High-quality_Standard	ERP_test_chop	MMN100to250NegativePeakAmplitude	8
[152]	-2.117	28	C4	1	High-quality_Standard	ERP_test_chop	MMN100to250NegativePeakAmplitude	8
[156]	-2.379	33	CP3	1	High-quality_Standard	ERP_test_chop	MMN100to250NegativePeakAmplitude	8
[156]	-2.088	35	CPz	1	High-quality_Standard	ERP_test_chop	MMN100to250NegativePeakAmplitude	8
[154]	-2.011	37	CP4	1	High-quality_Standard	ERP_test_chop	MMN100to250NegativePeakAmplitude	8
[158]	-2.326	42	P3	1	High-quality_Standard	ERP_test_chop	MMN100to250NegativePeakAmplitude	8
[156]	-2.065	44	Pz	1	High-quality_Standard	ERP_test_chop	MMN100to250NegativePeakAmplitude	8
[154]	-2.034	46	P4	1	High-quality_Standard	ERP_test_chop	MMN100to250NegativePeakAmplitude	8
[158]	-1.869	50	PO3	1	High-quality_Standard	ERP_test_chop	MMN100to250NegativePeakAmplitude	8
[156]	-1.826	51	POz	1	High-quality_Standard	ERP_test_chop	MMN100to250NegativePeakAmplitude	8
[152]	-1.777	52	PO4	1	High-quality_Standard	ERP_test_chop	MMN100to250NegativePeakAmplitude	8
[152]	-2.164	8	F3	2	High-quality_Deviant	ERP_test_chop	MMN100to250NegativePeakAmplitude	8
[152]	-2.815	10	Fz	2	High-quality_Deviant	ERP_test_chop	MMN100to250NegativePeakAmplitude	8
[152]	-2.555	12	F4	2	High-quality_Deviant	ERP_test_chop	MMN100to250NegativePeakAmplitude	8
[152]	-3.206	16	FC3	2	High-quality_Deviant	ERP_test_chop	MMN100to250NegativePeakAmplitude	8
[152]	-3.464	18	FCz	2	High-quality_Deviant	ERP_test_chop	MMN100to250NegativePeakAmplitude	8
[156]	-2.877	20	FC4	2	High-quality_Deviant	ERP_test_chop	MMN100to250NegativePeakAmplitude	8
[152]	-3.714	24	C3	2	High-quality_Deviant	ERP_test_chop	MMN100to250NegativePeakAmplitude	8
[152]	-3.735	26	Cz	2	High-quality_Deviant	ERP_test_chop	MMN100to250NegativePeakAmplitude	8
[192]	-3.167	28	C4	2	High-quality_Deviant	ERP_test_chop	MMN100to250NegativePeakAmplitude	8
[152]	-3.887	33	CP3	2	High-quality_Deviant	ERP_test_chop	MMN100to250NegativePeakAmplitude	8
[152]	-3.441	35	CPz	2	High-quality_Deviant	ERP_test_chop	MMN100to250NegativePeakAmplitude	8
[192]	-2.656	37	CP4	2	High-quality_Deviant	ERP_test_chop	MMN100to250NegativePeakAmplitude	8
[152]	-3.393	42	P3	2	High-quality_Deviant	ERP_test_chop	MMN100to250NegativePeakAmplitude	8
[152]	-2.971	44	Pz	2	High-quality_Deviant	ERP_test_chop	MMN100to250NegativePeakAmplitude	8
[192]	-2.465	46	P4	2	High-quality_Deviant	ERP_test_chop	MMN100to250NegativePeakAmplitude	8
[192]	-2.09	50	PO3	2	High-quality_Deviant	ERP_test_chop	MMN100to250NegativePeakAmplitude	8
[192]	-2.284	51	POz	2	High-quality_Deviant	ERP_test_chop	MMN100to250NegativePeakAmplitude	8
[192]	-2.377	52	PO4	2	High-quality_Deviant	ERP_test_chop	MMN100to250NegativePeakAmplitude	8
[186]	-1.205	8	F3	3	Noise_Standard	ERP_test_chop	MMN100to250NegativePeakAmplitude	8
[186]	-1.626	10	Fz	3	Noise_Standard	ERP_test_chop	MMN100to250NegativePeakAmplitude	8
[186]	-1.184	12	F4	3	Noise_Standard	ERP_test_chop	MMN100to250NegativePeakAmplitude	8
[188]	-1.594	16	FC3	3	Noise_Standard	ERP_test_chop	MMN100to250NegativePeakAmplitude	8
[186]	-1.693	18	FCz	3	Noise_Standard	ERP_test_chop	MMN100to250NegativePeakAmplitude	8
[186]	-1.594	20	FC4	3	Noise_Standard	ERP_test_chop	MMN100to250NegativePeakAmplitude	8
[188]	-1.682	24	C3	3	Noise_Standard	ERP_test_chop	MMN100to250NegativePeakAmplitude	8
[188]	-1.803	26	Cz	3	Noise_Standard	ERP_test_chop	MMN100to250NegativePeakAmplitude	8
[188]	-2.122	28	C4	3	Noise_Standard	ERP_test_chop	MMN100to250NegativePeakAmplitude	8
[186]	-1.806	33	CP3	3	Noise_Standard	ERP_test_chop	MMN100to250NegativePeakAmplitude	8
[188]	-1.694	35	CPz	3	Noise_Standard	ERP_test_chop	MMN100to250NegativePeakAmplitude	8
[188]	-1.552	37	CP4	3	Noise_Standard	ERP_test_chop	MMN100to250NegativePeakAmplitude	8
[186]	-1.721	42	P3	3	Noise_Standard	ERP_test_chop	MMN100to250NegativePeakAmplitude	8
[188]	-1.542	44	Pz	3	Noise_Standard	ERP_test_chop	MMN100to250NegativePeakAmplitude	8
[190]	-1.934	46	P4	3	Noise_Standard	ERP_test_chop	MMN100to250NegativePeakAmplitude	8
[188]	-1.119	50	PO3	3	Noise_Standard	ERP_test_chop	MMN100to250NegativePeakAmplitude	8
[188]	-1.319	51	POz	3	Noise_Standard	ERP_test_chop	MMN100to250NegativePeakAmplitude	8
[190]	-1.113	52	PO4	3	Noise_Standard	ERP_test_chop	MMN100to250NegativePeakAmplitude	8
[214]	-1.802	8	F3	4	Noise_Deviant	ERP_test_chop	MMN100to250NegativePeakAmplitude	8
[216]	-1.844	10	Fz	4	Noise_Deviant	ERP_test_chop	MMN100to250NegativePeakAmplitude	8
[216]	-1.524	12	F4	4	Noise_Deviant	ERP_test_chop	MMN100to250NegativePeakAmplitude	8
[214]	-2.382	16	FC3	4	Noise_Deviant	ERP_test_chop	MMN100to250NegativePeakAmplitude	8
[214]	-2.452	18	FCz	4	Noise_Deviant	ERP_test_chop	MMN100to250NegativePeakAmplitude	8
[216]	-1.328	20	FC4	4	Noise_Deviant	ERP_test_chop	MMN100to250NegativePeakAmplitude	8
[214]	-2.762	24	C3	4	Noise_Deviant	ERP_test_chop	MMN100to250NegativePeakAmplitude	8
[214]	-2.624	26	Cz	4	Noise_Deviant	ERP_test_chop	MMN100to250NegativePeakAmplitude	8
[214]	-1.913	28	C4	4	Noise_Deviant	ERP_test_chop	MMN100to250NegativePeakAmplitude	8
[214]	-1.952	33	CP3	4	Noise_Deviant	ERP_test_chop	MMN100to250NegativePeakAmplitude	8
[216]	-2.938	35	CPz	4	Noise_Deviant	ERP_test_chop	MMN100to250NegativePeakAmplitude	8
[214]	-1.935	37	CP4	4	Noise_Deviant	ERP_test_chop	MMN100to250NegativePeakAmplitude	8
[108]	-2.956	42	P3	4	Noise_Deviant	ERP_test_chop	MMN100to250NegativePeakAmplitude	8
[108]	-2.778	44	Pz	4	Noise_Deviant	ERP_test_chop	MMN100to250NegativePeakAmplitude	8
[108]	-2.306	46	P4	4	Noise_Deviant	ERP_test_chop	MMN100to250NegativePeakAmplitude	8
[108]	-4.086	50	PO3	4	Noise_Deviant	ERP_test_chop	MMN100to250NegativePeakAmplitude	8
[108]	-3.997	51	POz	4	Noise_Deviant	ERP_test_chop	MMN100to250NegativePeakAmplitude	8
[108]	-3.897	52	PO4	4	Noise_Deviant	ERP_test_chop	MMN100to250NegativePeakAmplitude	8
[144]	-1.648	8	F3	5	Channel_Standard	ERP_test_chop	MMN100to250NegativePeakAmplitude	8
[148]	-1.896	10	Fz	5	Channel_Standard	ERP_test_chop	MMN100to250NegativePeakAmplitude	8
[154]	-1.884	12	F4	5	Channel_Standard	ERP_test_chop	MMN100to250NegativePeakAmplitude	8
[142]	-1.838	16	FC3	5	Channel_Standard	ERP_test_chop	MMN100to250NegativePeakAmplitude	8
[146]	-2.296	18	FCz	5	Channel_Standard	ERP_test_chop	MMN100to250NegativePeakAmplitude	8
[156]	-2.031	20	FC4	5	Channel_Standard	ERP_test_chop	MMN100to250NegativePeakAmplitude	8
[140]	-2.092	24	C3	5	Channel_Standard	ERP_test_chop	MMN100to250NegativePeakAmplitude	8
[142]	-2.4	26	Cz	5	Channel_Standard	ERP_test_chop	MMN100to250NegativePeakAmplitude	8
[156]	-2.247	28	C4	5	Channel_Standard	ERP_test_chop	MMN100to250NegativePeakAmplitude	8
[138]	-2.08	33	CP3	5	Channel_Standard	ERP_test_chop	MMN100to250NegativePeakAmplitude	8
[138]	-2.217	35	CPz	5	Channel_Standard	ERP_test_chop	MMN100to250NegativePeakAmplitude	8
[156]	-1.922	37	CP4	5	Channel_Standard	ERP_test_chop	MMN100to250NegativePeakAmplitude	8
[156]	-1.381	42	P3	5	Channel_Standard	ERP_test_chop	MMN100to250NegativePeakAmplitude	8
[152]	-1.753	44	Pz	5	Channel_Standard	ERP_test_chop	MMN100to250NegativePeakAmplitude	8
[158]	-1.343	46	P4	5	Channel_Standard	ERP_test_chop	MMN100to250NegativePeakAmplitude	8
[128]	-1.04	50	PO3	5	Channel_Standard	ERP_test_chop	MMN100to250NegativePeakAmplitude	8
[158]	-1.091	51	POz	5	Channel_Standard	ERP_test_chop	MMN100to250NegativePeakAmplitude	8
[160]	-1.005	52	PO4	5	Channel_Standard	ERP_test_chop	MMN100to250NegativePeakAmplitude	8
[110]	-3.201	8	F3	6	Channel_Deviant	ERP_test_chop	MMN100to250NegativePeakAmplitude	8
[108]	-3.827	10	Fz	6	Channel_Deviant	ERP_test_chop	MMN100to250NegativePeakAmplitude	8
[108]	-2.919	12	F4	6	Channel_Deviant	ERP_test_chop	MMN100to250NegativePeakAmplitude	8
[110]	-3.995	16	FC3	6	Channel_Deviant	ERP_test_chop	MMN100to250NegativePeakAmplitude	8
[108]	-4.113	18	FCz	6	Channel_Deviant	ERP_test_chop	MMN100to250NegativePeakAmplitude	8
[106]	-3.125	20	FC4	6	Channel_Deviant	ERP_test_chop	MMN100to250NegativePeakAmplitude	8
[108]	-4.055	24	C3	6	Channel_Deviant	ERP_test_chop	MMN100to250NegativePeakAmplitude	8
[108]	-4.07	26	Cz	6	Channel_Deviant	ERP_test_chop	MMN100to250NegativePeakAmplitude	8
[106]	-3.114	28	C4	6	Channel_Deviant	ERP_test_chop	MMN100to250NegativePeakAmplitude	8
[108]	-3.353	33	CP3	6	Channel_Deviant	ERP_test_chop	MMN100to250NegativePeakAmplitude	8
[106]	-3.658	35	CPz	6	Channel_Deviant	ERP_test_chop	MMN100to250NegativePeakAmplitude	8
[104]	-2.662	37	CP4	6	Channel_Deviant	ERP_test_chop	MMN100to250NegativePeakAmplitude	8
[106]	-2.543	42	P3	6	Channel_Deviant	ERP_test_chop	MMN100to250NegativePeakAmplitude	8
[104]	-3.002	44	Pz	6	Channel_Deviant	ERP_test_chop	MMN100to250NegativePeakAmplitude	8
[100]	-2.22	46	P4	6	Channel_Deviant	ERP_test_chop	MMN100to250NegativePeakAmplitude	8
[102]	-2.118	50	PO3	6	Channel_Deviant	ERP_test_chop	MMN100to250NegativePeakAmplitude	8
[100]	-2.319	51	POz	6	Channel_Deviant	ERP_test_chop	MMN100to250NegativePeakAmplitude	8
[202]	-1.845	52	PO4	6	Channel_Deviant	ERP_test_chop	MMN100to250NegativePeakAmplitude	8
[216]	-1.758	8	F3	17	High-quality_D-S	ERP_test_chop	MMN100to250NegativePeakAmplitude	8
[216]	-1.936	10	Fz	17	High-quality_D-S	ERP_test_chop	MMN100to250NegativePeakAmplitude	8
[214]	-1.789	12	F4	17	High-quality_D-S	ERP_test_chop	MMN100to250NegativePeakAmplitude	8
[216]	-2.947	16	FC3	17	High-quality_D-S	ERP_test_chop	MMN100to250NegativePeakAmplitude	8
[216]	-2.338	18	FCz	17	High-quality_D-S	ERP_test_chop	MMN100to250NegativePeakAmplitude	8
[192]	-1.787	20	FC4	17	High-quality_D-S	ERP_test_chop	MMN100to250NegativePeakAmplitude	8
[216]	-3.693	24	C3	17	High-quality_D-S	ERP_test_chop	MMN100to250NegativePeakAmplitude	8
[194]	-2.611	26	Cz	17	High-quality_D-S	ERP_test_chop	MMN100to250NegativePeakAmplitude	8
[194]	-2.946	28	C4	17	High-quality_D-S	ERP_test_chop	MMN100to250NegativePeakAmplitude	8
[214]	-3.218	33	CP3	17	High-quality_D-S	ERP_test_chop	MMN100to250NegativePeakAmplitude	8
[194]	-2.669	35	CPz	17	High-quality_D-S	ERP_test_chop	MMN100to250NegativePeakAmplitude	8
[194]	-2.46	37	CP4	17	High-quality_D-S	ERP_test_chop	MMN100to250NegativePeakAmplitude	8
[218]	-3.403	42	P3	17	High-quality_D-S	ERP_test_chop	MMN100to250NegativePeakAmplitude	8
[194]	-2.457	44	Pz	17	High-quality_D-S	ERP_test_chop	MMN100to250NegativePeakAmplitude	8
[194]	-2.039	46	P4	17	High-quality_D-S	ERP_test_chop	MMN100to250NegativePeakAmplitude	8
[194]	-2.266	50	PO3	17	High-quality_D-S	ERP_test_chop	MMN100to250NegativePeakAmplitude	8
[194]	-2.534	51	POz	17	High-quality_D-S	ERP_test_chop	MMN100to250NegativePeakAmplitude	8
[192]	-2.655	52	PO4	17	High-quality_D-S	ERP_test_chop	MMN100to250NegativePeakAmplitude	8
[214]	-2.648	8	F3	18	Noise_D-S	ERP_test_chop	MMN100to250NegativePeakAmplitude	8
[216]	-2.462	10	Fz	18	Noise_D-S	ERP_test_chop	MMN100to250NegativePeakAmplitude	8
[216]	-2.073	12	F4	18	Noise_D-S	ERP_test_chop	MMN100to250NegativePeakAmplitude	8
[214]	-3.171	16	FC3	18	Noise_D-S	ERP_test_chop	MMN100to250NegativePeakAmplitude	8
[216]	-3.081	18	FCz	18	Noise_D-S	ERP_test_chop	MMN100to250NegativePeakAmplitude	8
[214]	-1.584	20	FC4	18	Noise_D-S	ERP_test_chop	MMN100to250NegativePeakAmplitude	8
[214]	-3.499	24	C3	18	Noise_D-S	ERP_test_chop	MMN100to250NegativePeakAmplitude	8
[214]	-3.159	26	Cz	18	Noise_D-S	ERP_test_chop	MMN100to250NegativePeakAmplitude	8
[102]	-1.599	28	C4	18	Noise_D-S	ERP_test_chop	MMN100to250NegativePeakAmplitude	8
[214]	-2.357	33	CP3	18	Noise_D-S	ERP_test_chop	MMN100to250NegativePeakAmplitude	8
[214]	-3.349	35	CPz	18	Noise_D-S	ERP_test_chop	MMN100to250NegativePeakAmplitude	8
[106]	-2.026	37	CP4	18	Noise_D-S	ERP_test_chop	MMN100to250NegativePeakAmplitude	8
[108]	-2.449	42	P3	18	Noise_D-S	ERP_test_chop	MMN100to250NegativePeakAmplitude	8
[106]	-2.937	44	Pz	18	Noise_D-S	ERP_test_chop	MMN100to250NegativePeakAmplitude	8
[108]	-2.451	46	P4	18	Noise_D-S	ERP_test_chop	MMN100to250NegativePeakAmplitude	8
[108]	-4.142	50	PO3	18	Noise_D-S	ERP_test_chop	MMN100to250NegativePeakAmplitude	8
[108]	-4.269	51	POz	18	Noise_D-S	ERP_test_chop	MMN100to250NegativePeakAmplitude	8
[108]	-4.473	52	PO4	18	Noise_D-S	ERP_test_chop	MMN100to250NegativePeakAmplitude	8
[108]	-2.792	8	F3	19	Channel_D-S	ERP_test_chop	MMN100to250NegativePeakAmplitude	8
[104]	-3.628	10	Fz	19	Channel_D-S	ERP_test_chop	MMN100to250NegativePeakAmplitude	8
[106]	-2.511	12	F4	19	Channel_D-S	ERP_test_chop	MMN100to250NegativePeakAmplitude	8
[106]	-3.521	16	FC3	19	Channel_D-S	ERP_test_chop	MMN100to250NegativePeakAmplitude	8
[104]	-3.704	18	FCz	19	Channel_D-S	ERP_test_chop	MMN100to250NegativePeakAmplitude	8
[102]	-2.78	20	FC4	19	Channel_D-S	ERP_test_chop	MMN100to250NegativePeakAmplitude	8
[106]	-3.433	24	C3	19	Channel_D-S	ERP_test_chop	MMN100to250NegativePeakAmplitude	8
[104]	-3.676	26	Cz	19	Channel_D-S	ERP_test_chop	MMN100to250NegativePeakAmplitude	8
[202]	-2.317	28	C4	19	Channel_D-S	ERP_test_chop	MMN100to250NegativePeakAmplitude	8
[104]	-2.799	33	CP3	19	Channel_D-S	ERP_test_chop	MMN100to250NegativePeakAmplitude	8
[102]	-3.411	35	CPz	19	Channel_D-S	ERP_test_chop	MMN100to250NegativePeakAmplitude	8
[100]	-2.589	37	CP4	19	Channel_D-S	ERP_test_chop	MMN100to250NegativePeakAmplitude	8
[104]	-2.238	42	P3	19	Channel_D-S	ERP_test_chop	MMN100to250NegativePeakAmplitude	8
[102]	-2.934	44	Pz	19	Channel_D-S	ERP_test_chop	MMN100to250NegativePeakAmplitude	8
[202]	-1.902	46	P4	19	Channel_D-S	ERP_test_chop	MMN100to250NegativePeakAmplitude	8
[232]	-2.665	50	PO3	19	Channel_D-S	ERP_test_chop	MMN100to250NegativePeakAmplitude	8
[100]	-2.563	51	POz	19	Channel_D-S	ERP_test_chop	MMN100to250NegativePeakAmplitude	8
[228]	-2.784	52	PO4	19	Channel_D-S	ERP_test_chop	MMN100to250NegativePeakAmplitude	8
[118]	0.396	8	F3	1	High-quality_Standard	ERP_test_chop	MMN100to250NegativePeakAmplitude	9
[116]	0.449	10	Fz	1	High-quality_Standard	ERP_test_chop	MMN100to250NegativePeakAmplitude	9
[122]	0.371	12	F4	1	High-quality_Standard	ERP_test_chop	MMN100to250NegativePeakAmplitude	9
[118]	0.519	16	FC3	1	High-quality_Standard	ERP_test_chop	MMN100to250NegativePeakAmplitude	9
[112]	0.725	18	FCz	1	High-quality_Standard	ERP_test_chop	MMN100to250NegativePeakAmplitude	9
[120]	0.035	20	FC4	1	High-quality_Standard	ERP_test_chop	MMN100to250NegativePeakAmplitude	9
[118]	0.418	24	C3	1	High-quality_Standard	ERP_test_chop	MMN100to250NegativePeakAmplitude	9
[112]	0.502	26	Cz	1	High-quality_Standard	ERP_test_chop	MMN100to250NegativePeakAmplitude	9
[116]	0.019	28	C4	1	High-quality_Standard	ERP_test_chop	MMN100to250NegativePeakAmplitude	9
[116]	0.37	33	CP3	1	High-quality_Standard	ERP_test_chop	MMN100to250NegativePeakAmplitude	9
[114]	0.478	35	CPz	1	High-quality_Standard	ERP_test_chop	MMN100to250NegativePeakAmplitude	9
[112]	0.094	37	CP4	1	High-quality_Standard	ERP_test_chop	MMN100to250NegativePeakAmplitude	9
[118]	0.075	42	P3	1	High-quality_Standard	ERP_test_chop	MMN100to250NegativePeakAmplitude	9
[116]	0.229	44	Pz	1	High-quality_Standard	ERP_test_chop	MMN100to250NegativePeakAmplitude	9
[116]	0.009	46	P4	1	High-quality_Standard	ERP_test_chop	MMN100to250NegativePeakAmplitude	9
[118]	-0.37	50	PO3	1	High-quality_Standard	ERP_test_chop	MMN100to250NegativePeakAmplitude	9
[118]	-0.046	51	POz	1	High-quality_Standard	ERP_test_chop	MMN100to250NegativePeakAmplitude	9
[238]	-0.544	52	PO4	1	High-quality_Standard	ERP_test_chop	MMN100to250NegativePeakAmplitude	9
[168]	-1.545	8	F3	2	High-quality_Deviant	ERP_test_chop	MMN100to250NegativePeakAmplitude	9
[166]	-2.025	10	Fz	2	High-quality_Deviant	ERP_test_chop	MMN100to250NegativePeakAmplitude	9
[168]	-2.212	12	F4	2	High-quality_Deviant	ERP_test_chop	MMN100to250NegativePeakAmplitude	9
[168]	-1.283	16	FC3	2	High-quality_Deviant	ERP_test_chop	MMN100to250NegativePeakAmplitude	9
[140]	-1.918	18	FCz	2	High-quality_Deviant	ERP_test_chop	MMN100to250NegativePeakAmplitude	9
[166]	-2.159	20	FC4	2	High-quality_Deviant	ERP_test_chop	MMN100to250NegativePeakAmplitude	9
[140]	-0.89	24	C3	2	High-quality_Deviant	ERP_test_chop	MMN100to250NegativePeakAmplitude	9
[168]	-1.538	26	Cz	2	High-quality_Deviant	ERP_test_chop	MMN100to250NegativePeakAmplitude	9
[168]	-2.29	28	C4	2	High-quality_Deviant	ERP_test_chop	MMN100to250NegativePeakAmplitude	9
[140]	-0.962	33	CP3	2	High-quality_Deviant	ERP_test_chop	MMN100to250NegativePeakAmplitude	9
[168]	-1.651	35	CPz	2	High-quality_Deviant	ERP_test_chop	MMN100to250NegativePeakAmplitude	9
[168]	-2.028	37	CP4	2	High-quality_Deviant	ERP_test_chop	MMN100to250NegativePeakAmplitude	9
[170]	-0.161	42	P3	2	High-quality_Deviant	ERP_test_chop	MMN100to250NegativePeakAmplitude	9
[108]	-0.79	44	Pz	2	High-quality_Deviant	ERP_test_chop	MMN100to250NegativePeakAmplitude	9
[170]	-1.212	46	P4	2	High-quality_Deviant	ERP_test_chop	MMN100to250NegativePeakAmplitude	9
[108]	-0.605	50	PO3	2	High-quality_Deviant	ERP_test_chop	MMN100to250NegativePeakAmplitude	9
[138]	-0.459	51	POz	2	High-quality_Deviant	ERP_test_chop	MMN100to250NegativePeakAmplitude	9
[108]	-1.463	52	PO4	2	High-quality_Deviant	ERP_test_chop	MMN100to250NegativePeakAmplitude	9
[182]	1.468	8	F3	3	Noise_Standard	ERP_test_chop	MMN100to250NegativePeakAmplitude	9
[186]	1.638	10	Fz	3	Noise_Standard	ERP_test_chop	MMN100to250NegativePeakAmplitude	9
[188]	1.373	12	F4	3	Noise_Standard	ERP_test_chop	MMN100to250NegativePeakAmplitude	9
[182]	1.71	16	FC3	3	Noise_Standard	ERP_test_chop	MMN100to250NegativePeakAmplitude	9
[188]	1.857	18	FCz	3	Noise_Standard	ERP_test_chop	MMN100to250NegativePeakAmplitude	9
[188]	1.459	20	FC4	3	Noise_Standard	ERP_test_chop	MMN100to250NegativePeakAmplitude	9
[222]	1.531	24	C3	3	Noise_Standard	ERP_test_chop	MMN100to250NegativePeakAmplitude	9
[216]	0.929	26	Cz	3	Noise_Standard	ERP_test_chop	MMN100to250NegativePeakAmplitude	9
[188]	1.102	28	C4	3	Noise_Standard	ERP_test_chop	MMN100to250NegativePeakAmplitude	9
[220]	0.781	33	CP3	3	Noise_Standard	ERP_test_chop	MMN100to250NegativePeakAmplitude	9
[216]	0.868	35	CPz	3	Noise_Standard	ERP_test_chop	MMN100to250NegativePeakAmplitude	9
[214]	0.641	37	CP4	3	Noise_Standard	ERP_test_chop	MMN100to250NegativePeakAmplitude	9
[218]	0.286	42	P3	3	Noise_Standard	ERP_test_chop	MMN100to250NegativePeakAmplitude	9
[216]	0.221	44	Pz	3	Noise_Standard	ERP_test_chop	MMN100to250NegativePeakAmplitude	9
[212]	0.23	46	P4	3	Noise_Standard	ERP_test_chop	MMN100to250NegativePeakAmplitude	9
[218]	-0.101	50	PO3	3	Noise_Standard	ERP_test_chop	MMN100to250NegativePeakAmplitude	9
[214]	-0.285	51	POz	3	Noise_Standard	ERP_test_chop	MMN100to250NegativePeakAmplitude	9
[184]	-0.622	52	PO4	3	Noise_Standard	ERP_test_chop	MMN100to250NegativePeakAmplitude	9
[204]	0.716	8	F3	4	Noise_Deviant	ERP_test_chop	MMN100to250NegativePeakAmplitude	9
[202]	0.652	10	Fz	4	Noise_Deviant	ERP_test_chop	MMN100to250NegativePeakAmplitude	9
[108]	0.636	12	F4	4	Noise_Deviant	ERP_test_chop	MMN100to250NegativePeakAmplitude	9
[208]	1.149	16	FC3	4	Noise_Deviant	ERP_test_chop	MMN100to250NegativePeakAmplitude	9
[206]	0.836	18	FCz	4	Noise_Deviant	ERP_test_chop	MMN100to250NegativePeakAmplitude	9
[106]	0.322	20	FC4	4	Noise_Deviant	ERP_test_chop	MMN100to250NegativePeakAmplitude	9
[114]	1.631	24	C3	4	Noise_Deviant	ERP_test_chop	MMN100to250NegativePeakAmplitude	9
[208]	1.127	26	Cz	4	Noise_Deviant	ERP_test_chop	MMN100to250NegativePeakAmplitude	9
[108]	-0.015	28	C4	4	Noise_Deviant	ERP_test_chop	MMN100to250NegativePeakAmplitude	9
[204]	1.604	33	CP3	4	Noise_Deviant	ERP_test_chop	MMN100to250NegativePeakAmplitude	9
[208]	1.08	35	CPz	4	Noise_Deviant	ERP_test_chop	MMN100to250NegativePeakAmplitude	9
[114]	0.143	37	CP4	4	Noise_Deviant	ERP_test_chop	MMN100to250NegativePeakAmplitude	9
[242]	0.579	42	P3	4	Noise_Deviant	ERP_test_chop	MMN100to250NegativePeakAmplitude	9
[208]	0.342	44	Pz	4	Noise_Deviant	ERP_test_chop	MMN100to250NegativePeakAmplitude	9
[234]	-0.252	46	P4	4	Noise_Deviant	ERP_test_chop	MMN100to250NegativePeakAmplitude	9
[242]	-0.595	50	PO3	4	Noise_Deviant	ERP_test_chop	MMN100to250NegativePeakAmplitude	9
[236]	-0.773	51	POz	4	Noise_Deviant	ERP_test_chop	MMN100to250NegativePeakAmplitude	9
[148]	-2.171	52	PO4	4	Noise_Deviant	ERP_test_chop	MMN100to250NegativePeakAmplitude	9
[116]	1.59	8	F3	5	Channel_Standard	ERP_test_chop	MMN100to250NegativePeakAmplitude	9
[116]	1.523	10	Fz	5	Channel_Standard	ERP_test_chop	MMN100to250NegativePeakAmplitude	9
[134]	1.281	12	F4	5	Channel_Standard	ERP_test_chop	MMN100to250NegativePeakAmplitude	9
[140]	1.409	16	FC3	5	Channel_Standard	ERP_test_chop	MMN100to250NegativePeakAmplitude	9
[138]	1.313	18	FCz	5	Channel_Standard	ERP_test_chop	MMN100to250NegativePeakAmplitude	9
[136]	0.918	20	FC4	5	Channel_Standard	ERP_test_chop	MMN100to250NegativePeakAmplitude	9
[140]	0.825	24	C3	5	Channel_Standard	ERP_test_chop	MMN100to250NegativePeakAmplitude	9
[140]	0.482	26	Cz	5	Channel_Standard	ERP_test_chop	MMN100to250NegativePeakAmplitude	9
[140]	0.661	28	C4	5	Channel_Standard	ERP_test_chop	MMN100to250NegativePeakAmplitude	9
[140]	0.133	33	CP3	5	Channel_Standard	ERP_test_chop	MMN100to250NegativePeakAmplitude	9
[140]	0.427	35	CPz	5	Channel_Standard	ERP_test_chop	MMN100to250NegativePeakAmplitude	9
[108]	0.529	37	CP4	5	Channel_Standard	ERP_test_chop	MMN100to250NegativePeakAmplitude	9
[138]	-0.001	42	P3	5	Channel_Standard	ERP_test_chop	MMN100to250NegativePeakAmplitude	9
[138]	0.058	44	Pz	5	Channel_Standard	ERP_test_chop	MMN100to250NegativePeakAmplitude	9
[110]	0.328	46	P4	5	Channel_Standard	ERP_test_chop	MMN100to250NegativePeakAmplitude	9
[136]	-0.303	50	PO3	5	Channel_Standard	ERP_test_chop	MMN100to250NegativePeakAmplitude	9
[132]	-0.049	51	POz	5	Channel_Standard	ERP_test_chop	MMN100to250NegativePeakAmplitude	9
[128]	-0.009	52	PO4	5	Channel_Standard	ERP_test_chop	MMN100to250NegativePeakAmplitude	9
[108]	0.167	8	F3	6	Channel_Deviant	ERP_test_chop	MMN100to250NegativePeakAmplitude	9
[110]	0.035	10	Fz	6	Channel_Deviant	ERP_test_chop	MMN100to250NegativePeakAmplitude	9
[206]	0.72	12	F4	6	Channel_Deviant	ERP_test_chop	MMN100to250NegativePeakAmplitude	9
[108]	0.483	16	FC3	6	Channel_Deviant	ERP_test_chop	MMN100to250NegativePeakAmplitude	9
[108]	-1.011	18	FCz	6	Channel_Deviant	ERP_test_chop	MMN100to250NegativePeakAmplitude	9
[114]	0.036	20	FC4	6	Channel_Deviant	ERP_test_chop	MMN100to250NegativePeakAmplitude	9
[134]	0.19	24	C3	6	Channel_Deviant	ERP_test_chop	MMN100to250NegativePeakAmplitude	9
[128]	-1.324	26	Cz	6	Channel_Deviant	ERP_test_chop	MMN100to250NegativePeakAmplitude	9
[120]	-0.418	28	C4	6	Channel_Deviant	ERP_test_chop	MMN100to250NegativePeakAmplitude	9
[130]	-0.059	33	CP3	6	Channel_Deviant	ERP_test_chop	MMN100to250NegativePeakAmplitude	9
[128]	-1.246	35	CPz	6	Channel_Deviant	ERP_test_chop	MMN100to250NegativePeakAmplitude	9
[122]	-0.936	37	CP4	6	Channel_Deviant	ERP_test_chop	MMN100to250NegativePeakAmplitude	9
[126]	-0.577	42	P3	6	Channel_Deviant	ERP_test_chop	MMN100to250NegativePeakAmplitude	9
[126]	-1.181	44	Pz	6	Channel_Deviant	ERP_test_chop	MMN100to250NegativePeakAmplitude	9
[220]	-0.939	46	P4	6	Channel_Deviant	ERP_test_chop	MMN100to250NegativePeakAmplitude	9
[184]	-1.139	50	PO3	6	Channel_Deviant	ERP_test_chop	MMN100to250NegativePeakAmplitude	9
[178]	-0.992	51	POz	6	Channel_Deviant	ERP_test_chop	MMN100to250NegativePeakAmplitude	9
[166]	-1.142	52	PO4	6	Channel_Deviant	ERP_test_chop	MMN100to250NegativePeakAmplitude	9
[238]	-3.487	8	F3	17	High-quality_D-S	ERP_test_chop	MMN100to250NegativePeakAmplitude	9
[210]	-4.655	10	Fz	17	High-quality_D-S	ERP_test_chop	MMN100to250NegativePeakAmplitude	9
[242]	-4.832	12	F4	17	High-quality_D-S	ERP_test_chop	MMN100to250NegativePeakAmplitude	9
[206]	-3.628	16	FC3	17	High-quality_D-S	ERP_test_chop	MMN100to250NegativePeakAmplitude	9
[206]	-4.539	18	FCz	17	High-quality_D-S	ERP_test_chop	MMN100to250NegativePeakAmplitude	9
[166]	-3.359	20	FC4	17	High-quality_D-S	ERP_test_chop	MMN100to250NegativePeakAmplitude	9
[198]	-2.998	24	C3	17	High-quality_D-S	ERP_test_chop	MMN100to250NegativePeakAmplitude	9
[200]	-3.03	26	Cz	17	High-quality_D-S	ERP_test_chop	MMN100to250NegativePeakAmplitude	9
[168]	-3.197	28	C4	17	High-quality_D-S	ERP_test_chop	MMN100to250NegativePeakAmplitude	9
[200]	-2.679	33	CP3	17	High-quality_D-S	ERP_test_chop	MMN100to250NegativePeakAmplitude	9
[170]	-3.161	35	CPz	17	High-quality_D-S	ERP_test_chop	MMN100to250NegativePeakAmplitude	9
[170]	-2.906	37	CP4	17	High-quality_D-S	ERP_test_chop	MMN100to250NegativePeakAmplitude	9
[198]	-0.884	42	P3	17	High-quality_D-S	ERP_test_chop	MMN100to250NegativePeakAmplitude	9
[172]	-1.615	44	Pz	17	High-quality_D-S	ERP_test_chop	MMN100to250NegativePeakAmplitude	9
[172]	-1.713	46	P4	17	High-quality_D-S	ERP_test_chop	MMN100to250NegativePeakAmplitude	9
[106]	-0.952	50	PO3	17	High-quality_D-S	ERP_test_chop	MMN100to250NegativePeakAmplitude	9
[138]	-1.367	51	POz	17	High-quality_D-S	ERP_test_chop	MMN100to250NegativePeakAmplitude	9
[108]	-1.502	52	PO4	17	High-quality_D-S	ERP_test_chop	MMN100to250NegativePeakAmplitude	9
[114]	-2.366	8	F3	18	Noise_D-S	ERP_test_chop	MMN100to250NegativePeakAmplitude	9
[112]	-3.195	10	Fz	18	Noise_D-S	ERP_test_chop	MMN100to250NegativePeakAmplitude	9
[110]	-2.103	12	F4	18	Noise_D-S	ERP_test_chop	MMN100to250NegativePeakAmplitude	9
[114]	-1.853	16	FC3	18	Noise_D-S	ERP_test_chop	MMN100to250NegativePeakAmplitude	9
[110]	-2.783	18	FCz	18	Noise_D-S	ERP_test_chop	MMN100to250NegativePeakAmplitude	9
[110]	-2.011	20	FC4	18	Noise_D-S	ERP_test_chop	MMN100to250NegativePeakAmplitude	9
[116]	-1.217	24	C3	18	Noise_D-S	ERP_test_chop	MMN100to250NegativePeakAmplitude	9
[110]	-1.61	26	Cz	18	Noise_D-S	ERP_test_chop	MMN100to250NegativePeakAmplitude	9
[112]	-1.709	28	C4	18	Noise_D-S	ERP_test_chop	MMN100to250NegativePeakAmplitude	9
[114]	-0.3	33	CP3	18	Noise_D-S	ERP_test_chop	MMN100to250NegativePeakAmplitude	9
[110]	-1.563	35	CPz	18	Noise_D-S	ERP_test_chop	MMN100to250NegativePeakAmplitude	9
[114]	-1.321	37	CP4	18	Noise_D-S	ERP_test_chop	MMN100to250NegativePeakAmplitude	9
[150]	-0.674	42	P3	18	Noise_D-S	ERP_test_chop	MMN100to250NegativePeakAmplitude	9
[150]	-1.138	44	Pz	18	Noise_D-S	ERP_test_chop	MMN100to250NegativePeakAmplitude	9
[148]	-1.822	46	P4	18	Noise_D-S	ERP_test_chop	MMN100to250NegativePeakAmplitude	9
[148]	-1.692	50	PO3	18	Noise_D-S	ERP_test_chop	MMN100to250NegativePeakAmplitude	9
[150]	-2.285	51	POz	18	Noise_D-S	ERP_test_chop	MMN100to250NegativePeakAmplitude	9
[148]	-3.837	52	PO4	18	Noise_D-S	ERP_test_chop	MMN100to250NegativePeakAmplitude	9
[204]	-1.814	8	F3	19	Channel_D-S	ERP_test_chop	MMN100to250NegativePeakAmplitude	9
[184]	-2.439	10	Fz	19	Channel_D-S	ERP_test_chop	MMN100to250NegativePeakAmplitude	9
[206]	-1.871	12	F4	19	Channel_D-S	ERP_test_chop	MMN100to250NegativePeakAmplitude	9
[204]	-1.831	16	FC3	19	Channel_D-S	ERP_test_chop	MMN100to250NegativePeakAmplitude	9
[180]	-3.462	18	FCz	19	Channel_D-S	ERP_test_chop	MMN100to250NegativePeakAmplitude	9
[212]	-2.142	20	FC4	19	Channel_D-S	ERP_test_chop	MMN100to250NegativePeakAmplitude	9
[182]	-1.324	24	C3	19	Channel_D-S	ERP_test_chop	MMN100to250NegativePeakAmplitude	9
[180]	-2.653	26	Cz	19	Channel_D-S	ERP_test_chop	MMN100to250NegativePeakAmplitude	9
[216]	-2.011	28	C4	19	Channel_D-S	ERP_test_chop	MMN100to250NegativePeakAmplitude	9
[182]	-0.876	33	CP3	19	Channel_D-S	ERP_test_chop	MMN100to250NegativePeakAmplitude	9
[178]	-2.407	35	CPz	19	Channel_D-S	ERP_test_chop	MMN100to250NegativePeakAmplitude	9
[172]	-2.116	37	CP4	19	Channel_D-S	ERP_test_chop	MMN100to250NegativePeakAmplitude	9
[184]	-1.398	42	P3	19	Channel_D-S	ERP_test_chop	MMN100to250NegativePeakAmplitude	9
[178]	-1.922	44	Pz	19	Channel_D-S	ERP_test_chop	MMN100to250NegativePeakAmplitude	9
[220]	-1.831	46	P4	19	Channel_D-S	ERP_test_chop	MMN100to250NegativePeakAmplitude	9
[186]	-1.419	50	PO3	19	Channel_D-S	ERP_test_chop	MMN100to250NegativePeakAmplitude	9
[170]	-1.737	51	POz	19	Channel_D-S	ERP_test_chop	MMN100to250NegativePeakAmplitude	9
[168]	-1.968	52	PO4	19	Channel_D-S	ERP_test_chop	MMN100to250NegativePeakAmplitude	9
[212]	-0.367	8	F3	1	High-quality_Standard	ERP_test_chop	MMN100to250NegativePeakAmplitude	10
[214]	0.034	10	Fz	1	High-quality_Standard	ERP_test_chop	MMN100to250NegativePeakAmplitude	10
[214]	0.059	12	F4	1	High-quality_Standard	ERP_test_chop	MMN100to250NegativePeakAmplitude	10
[212]	-0.401	16	FC3	1	High-quality_Standard	ERP_test_chop	MMN100to250NegativePeakAmplitude	10
[212]	0.292	18	FCz	1	High-quality_Standard	ERP_test_chop	MMN100to250NegativePeakAmplitude	10
[124]	0.115	20	FC4	1	High-quality_Standard	ERP_test_chop	MMN100to250NegativePeakAmplitude	10
[214]	-0.219	24	C3	1	High-quality_Standard	ERP_test_chop	MMN100to250NegativePeakAmplitude	10
[124]	0.226	26	Cz	1	High-quality_Standard	ERP_test_chop	MMN100to250NegativePeakAmplitude	10
[122]	-0.096	28	C4	1	High-quality_Standard	ERP_test_chop	MMN100to250NegativePeakAmplitude	10
[216]	0.004	33	CP3	1	High-quality_Standard	ERP_test_chop	MMN100to250NegativePeakAmplitude	10
[124]	0.211	35	CPz	1	High-quality_Standard	ERP_test_chop	MMN100to250NegativePeakAmplitude	10
[122]	-0.282	37	CP4	1	High-quality_Standard	ERP_test_chop	MMN100to250NegativePeakAmplitude	10
[158]	-0.119	42	P3	1	High-quality_Standard	ERP_test_chop	MMN100to250NegativePeakAmplitude	10
[124]	0.157	44	Pz	1	High-quality_Standard	ERP_test_chop	MMN100to250NegativePeakAmplitude	10
[122]	-0.1	46	P4	1	High-quality_Standard	ERP_test_chop	MMN100to250NegativePeakAmplitude	10
[162]	-0.28	50	PO3	1	High-quality_Standard	ERP_test_chop	MMN100to250NegativePeakAmplitude	10
[158]	0.118	51	POz	1	High-quality_Standard	ERP_test_chop	MMN100to250NegativePeakAmplitude	10
[124]	-0.203	52	PO4	1	High-quality_Standard	ERP_test_chop	MMN100to250NegativePeakAmplitude	10
[182]	-4.603	8	F3	2	High-quality_Deviant	ERP_test_chop	MMN100to250NegativePeakAmplitude	10
[154]	-6.286	10	Fz	2	High-quality_Deviant	ERP_test_chop	MMN100to250NegativePeakAmplitude	10
[156]	-4.536	12	F4	2	High-quality_Deviant	ERP_test_chop	MMN100to250NegativePeakAmplitude	10
[180]	-5.049	16	FC3	2	High-quality_Deviant	ERP_test_chop	MMN100to250NegativePeakAmplitude	10
[154]	-6.367	18	FCz	2	High-quality_Deviant	ERP_test_chop	MMN100to250NegativePeakAmplitude	10
[154]	-5.167	20	FC4	2	High-quality_Deviant	ERP_test_chop	MMN100to250NegativePeakAmplitude	10
[152]	-5.506	24	C3	2	High-quality_Deviant	ERP_test_chop	MMN100to250NegativePeakAmplitude	10
[152]	-6.489	26	Cz	2	High-quality_Deviant	ERP_test_chop	MMN100to250NegativePeakAmplitude	10
[154]	-5.384	28	C4	2	High-quality_Deviant	ERP_test_chop	MMN100to250NegativePeakAmplitude	10
[152]	-5.31	33	CP3	2	High-quality_Deviant	ERP_test_chop	MMN100to250NegativePeakAmplitude	10
[152]	-6.377	35	CPz	2	High-quality_Deviant	ERP_test_chop	MMN100to250NegativePeakAmplitude	10
[154]	-5.167	37	CP4	2	High-quality_Deviant	ERP_test_chop	MMN100to250NegativePeakAmplitude	10
[150]	-4.561	42	P3	2	High-quality_Deviant	ERP_test_chop	MMN100to250NegativePeakAmplitude	10
[152]	-5.708	44	Pz	2	High-quality_Deviant	ERP_test_chop	MMN100to250NegativePeakAmplitude	10
[156]	-4.938	46	P4	2	High-quality_Deviant	ERP_test_chop	MMN100to250NegativePeakAmplitude	10
[150]	-2.926	50	PO3	2	High-quality_Deviant	ERP_test_chop	MMN100to250NegativePeakAmplitude	10
[150]	-4.11	51	POz	2	High-quality_Deviant	ERP_test_chop	MMN100to250NegativePeakAmplitude	10
[152]	-3.32	52	PO4	2	High-quality_Deviant	ERP_test_chop	MMN100to250NegativePeakAmplitude	10
[240]	-0.506	8	F3	3	Noise_Standard	ERP_test_chop	MMN100to250NegativePeakAmplitude	10
[242]	-0.785	10	Fz	3	Noise_Standard	ERP_test_chop	MMN100to250NegativePeakAmplitude	10
[242]	-0.483	12	F4	3	Noise_Standard	ERP_test_chop	MMN100to250NegativePeakAmplitude	10
[242]	-0.431	16	FC3	3	Noise_Standard	ERP_test_chop	MMN100to250NegativePeakAmplitude	10
[242]	-0.663	18	FCz	3	Noise_Standard	ERP_test_chop	MMN100to250NegativePeakAmplitude	10
[242]	-0.537	20	FC4	3	Noise_Standard	ERP_test_chop	MMN100to250NegativePeakAmplitude	10
[212]	-0.402	24	C3	3	Noise_Standard	ERP_test_chop	MMN100to250NegativePeakAmplitude	10
[244]	-0.692	26	Cz	3	Noise_Standard	ERP_test_chop	MMN100to250NegativePeakAmplitude	10
[246]	-0.465	28	C4	3	Noise_Standard	ERP_test_chop	MMN100to250NegativePeakAmplitude	10
[212]	-0.384	33	CP3	3	Noise_Standard	ERP_test_chop	MMN100to250NegativePeakAmplitude	10
[212]	-0.308	35	CPz	3	Noise_Standard	ERP_test_chop	MMN100to250NegativePeakAmplitude	10
[246]	-0.096	37	CP4	3	Noise_Standard	ERP_test_chop	MMN100to250NegativePeakAmplitude	10
[210]	-0.55	42	P3	3	Noise_Standard	ERP_test_chop	MMN100to250NegativePeakAmplitude	10
[208]	-0.058	44	Pz	3	Noise_Standard	ERP_test_chop	MMN100to250NegativePeakAmplitude	10
[208]	0.093	46	P4	3	Noise_Standard	ERP_test_chop	MMN100to250NegativePeakAmplitude	10
[204]	-0.652	50	PO3	3	Noise_Standard	ERP_test_chop	MMN100to250NegativePeakAmplitude	10
[206]	-0.121	51	POz	3	Noise_Standard	ERP_test_chop	MMN100to250NegativePeakAmplitude	10
[196]	0.069	52	PO4	3	Noise_Standard	ERP_test_chop	MMN100to250NegativePeakAmplitude	10
[224]	-2.197	8	F3	4	Noise_Deviant	ERP_test_chop	MMN100to250NegativePeakAmplitude	10
[224]	-2.578	10	Fz	4	Noise_Deviant	ERP_test_chop	MMN100to250NegativePeakAmplitude	10
[226]	-2.579	12	F4	4	Noise_Deviant	ERP_test_chop	MMN100to250NegativePeakAmplitude	10
[224]	-2.338	16	FC3	4	Noise_Deviant	ERP_test_chop	MMN100to250NegativePeakAmplitude	10
[224]	-2.803	18	FCz	4	Noise_Deviant	ERP_test_chop	MMN100to250NegativePeakAmplitude	10
[226]	-2.343	20	FC4	4	Noise_Deviant	ERP_test_chop	MMN100to250NegativePeakAmplitude	10
[222]	-2.439	24	C3	4	Noise_Deviant	ERP_test_chop	MMN100to250NegativePeakAmplitude	10
[224]	-2.889	26	Cz	4	Noise_Deviant	ERP_test_chop	MMN100to250NegativePeakAmplitude	10
[228]	-1.841	28	C4	4	Noise_Deviant	ERP_test_chop	MMN100to250NegativePeakAmplitude	10
[222]	-2.303	33	CP3	4	Noise_Deviant	ERP_test_chop	MMN100to250NegativePeakAmplitude	10
[222]	-2.497	35	CPz	4	Noise_Deviant	ERP_test_chop	MMN100to250NegativePeakAmplitude	10
[224]	-1.294	37	CP4	4	Noise_Deviant	ERP_test_chop	MMN100to250NegativePeakAmplitude	10
[220]	-1.792	42	P3	4	Noise_Deviant	ERP_test_chop	MMN100to250NegativePeakAmplitude	10
[222]	-2.014	44	Pz	4	Noise_Deviant	ERP_test_chop	MMN100to250NegativePeakAmplitude	10
[222]	-0.488	46	P4	4	Noise_Deviant	ERP_test_chop	MMN100to250NegativePeakAmplitude	10
[220]	-1.175	50	PO3	4	Noise_Deviant	ERP_test_chop	MMN100to250NegativePeakAmplitude	10
[220]	-1.3	51	POz	4	Noise_Deviant	ERP_test_chop	MMN100to250NegativePeakAmplitude	10
[108]	-0.712	52	PO4	4	Noise_Deviant	ERP_test_chop	MMN100to250NegativePeakAmplitude	10
[168]	-0.49	8	F3	5	Channel_Standard	ERP_test_chop	MMN100to250NegativePeakAmplitude	10
[170]	-0.806	10	Fz	5	Channel_Standard	ERP_test_chop	MMN100to250NegativePeakAmplitude	10
[170]	-0.734	12	F4	5	Channel_Standard	ERP_test_chop	MMN100to250NegativePeakAmplitude	10
[168]	-0.638	16	FC3	5	Channel_Standard	ERP_test_chop	MMN100to250NegativePeakAmplitude	10
[170]	-0.819	18	FCz	5	Channel_Standard	ERP_test_chop	MMN100to250NegativePeakAmplitude	10
[170]	-0.94	20	FC4	5	Channel_Standard	ERP_test_chop	MMN100to250NegativePeakAmplitude	10
[170]	-0.835	24	C3	5	Channel_Standard	ERP_test_chop	MMN100to250NegativePeakAmplitude	10
[170]	-1.039	26	Cz	5	Channel_Standard	ERP_test_chop	MMN100to250NegativePeakAmplitude	10
[168]	-1.009	28	C4	5	Channel_Standard	ERP_test_chop	MMN100to250NegativePeakAmplitude	10
[202]	-0.898	33	CP3	5	Channel_Standard	ERP_test_chop	MMN100to250NegativePeakAmplitude	10
[170]	-1.035	35	CPz	5	Channel_Standard	ERP_test_chop	MMN100to250NegativePeakAmplitude	10
[168]	-1.133	37	CP4	5	Channel_Standard	ERP_test_chop	MMN100to250NegativePeakAmplitude	10
[204]	-1.252	42	P3	5	Channel_Standard	ERP_test_chop	MMN100to250NegativePeakAmplitude	10
[200]	-1.019	44	Pz	5	Channel_Standard	ERP_test_chop	MMN100to250NegativePeakAmplitude	10
[200]	-1.269	46	P4	5	Channel_Standard	ERP_test_chop	MMN100to250NegativePeakAmplitude	10
[202]	-1.114	50	PO3	5	Channel_Standard	ERP_test_chop	MMN100to250NegativePeakAmplitude	10
[200]	-1.012	51	POz	5	Channel_Standard	ERP_test_chop	MMN100to250NegativePeakAmplitude	10
[204]	-0.868	52	PO4	5	Channel_Standard	ERP_test_chop	MMN100to250NegativePeakAmplitude	10
[246]	-1.092	8	F3	6	Channel_Deviant	ERP_test_chop	MMN100to250NegativePeakAmplitude	10
[208]	-1.498	10	Fz	6	Channel_Deviant	ERP_test_chop	MMN100to250NegativePeakAmplitude	10
[210]	-1.373	12	F4	6	Channel_Deviant	ERP_test_chop	MMN100to250NegativePeakAmplitude	10
[210]	-1.047	16	FC3	6	Channel_Deviant	ERP_test_chop	MMN100to250NegativePeakAmplitude	10
[208]	-1.328	18	FCz	6	Channel_Deviant	ERP_test_chop	MMN100to250NegativePeakAmplitude	10
[208]	-0.667	20	FC4	6	Channel_Deviant	ERP_test_chop	MMN100to250NegativePeakAmplitude	10
[210]	-1.058	24	C3	6	Channel_Deviant	ERP_test_chop	MMN100to250NegativePeakAmplitude	10
[206]	-1.362	26	Cz	6	Channel_Deviant	ERP_test_chop	MMN100to250NegativePeakAmplitude	10
[212]	-0.598	28	C4	6	Channel_Deviant	ERP_test_chop	MMN100to250NegativePeakAmplitude	10
[208]	-1.69	33	CP3	6	Channel_Deviant	ERP_test_chop	MMN100to250NegativePeakAmplitude	10
[208]	-1.544	35	CPz	6	Channel_Deviant	ERP_test_chop	MMN100to250NegativePeakAmplitude	10
[202]	-1.026	37	CP4	6	Channel_Deviant	ERP_test_chop	MMN100to250NegativePeakAmplitude	10
[204]	-2.848	42	P3	6	Channel_Deviant	ERP_test_chop	MMN100to250NegativePeakAmplitude	10
[206]	-2.717	44	Pz	6	Channel_Deviant	ERP_test_chop	MMN100to250NegativePeakAmplitude	10
[200]	-1.909	46	P4	6	Channel_Deviant	ERP_test_chop	MMN100to250NegativePeakAmplitude	10
[208]	-2.747	50	PO3	6	Channel_Deviant	ERP_test_chop	MMN100to250NegativePeakAmplitude	10
[206]	-2.905	51	POz	6	Channel_Deviant	ERP_test_chop	MMN100to250NegativePeakAmplitude	10
[202]	-2.117	52	PO4	6	Channel_Deviant	ERP_test_chop	MMN100to250NegativePeakAmplitude	10
[180]	-5.609	8	F3	17	High-quality_D-S	ERP_test_chop	MMN100to250NegativePeakAmplitude	10
[156]	-7.288	10	Fz	17	High-quality_D-S	ERP_test_chop	MMN100to250NegativePeakAmplitude	10
[154]	-5.469	12	F4	17	High-quality_D-S	ERP_test_chop	MMN100to250NegativePeakAmplitude	10
[180]	-5.978	16	FC3	17	High-quality_D-S	ERP_test_chop	MMN100to250NegativePeakAmplitude	10
[154]	-7.359	18	FCz	17	High-quality_D-S	ERP_test_chop	MMN100to250NegativePeakAmplitude	10
[154]	-6.09	20	FC4	17	High-quality_D-S	ERP_test_chop	MMN100to250NegativePeakAmplitude	10
[154]	-5.737	24	C3	17	High-quality_D-S	ERP_test_chop	MMN100to250NegativePeakAmplitude	10
[154]	-7.085	26	Cz	17	High-quality_D-S	ERP_test_chop	MMN100to250NegativePeakAmplitude	10
[154]	-5.962	28	C4	17	High-quality_D-S	ERP_test_chop	MMN100to250NegativePeakAmplitude	10
[152]	-5.393	33	CP3	17	High-quality_D-S	ERP_test_chop	MMN100to250NegativePeakAmplitude	10
[154]	-6.828	35	CPz	17	High-quality_D-S	ERP_test_chop	MMN100to250NegativePeakAmplitude	10
[154]	-5.41	37	CP4	17	High-quality_D-S	ERP_test_chop	MMN100to250NegativePeakAmplitude	10
[148]	-4.609	42	P3	17	High-quality_D-S	ERP_test_chop	MMN100to250NegativePeakAmplitude	10
[152]	-5.893	44	Pz	17	High-quality_D-S	ERP_test_chop	MMN100to250NegativePeakAmplitude	10
[156]	-5.207	46	P4	17	High-quality_D-S	ERP_test_chop	MMN100to250NegativePeakAmplitude	10
[148]	-3.082	50	PO3	17	High-quality_D-S	ERP_test_chop	MMN100to250NegativePeakAmplitude	10
[150]	-4.348	51	POz	17	High-quality_D-S	ERP_test_chop	MMN100to250NegativePeakAmplitude	10
[150]	-3.299	52	PO4	17	High-quality_D-S	ERP_test_chop	MMN100to250NegativePeakAmplitude	10
[224]	-2.3	8	F3	18	Noise_D-S	ERP_test_chop	MMN100to250NegativePeakAmplitude	10
[224]	-2.574	10	Fz	18	Noise_D-S	ERP_test_chop	MMN100to250NegativePeakAmplitude	10
[226]	-2.992	12	F4	18	Noise_D-S	ERP_test_chop	MMN100to250NegativePeakAmplitude	10
[224]	-2.311	16	FC3	18	Noise_D-S	ERP_test_chop	MMN100to250NegativePeakAmplitude	10
[224]	-2.785	18	FCz	18	Noise_D-S	ERP_test_chop	MMN100to250NegativePeakAmplitude	10
[226]	-2.585	20	FC4	18	Noise_D-S	ERP_test_chop	MMN100to250NegativePeakAmplitude	10
[224]	-2.331	24	C3	18	Noise_D-S	ERP_test_chop	MMN100to250NegativePeakAmplitude	10
[224]	-2.829	26	Cz	18	Noise_D-S	ERP_test_chop	MMN100to250NegativePeakAmplitude	10
[228]	-2.134	28	C4	18	Noise_D-S	ERP_test_chop	MMN100to250NegativePeakAmplitude	10
[222]	-2.247	33	CP3	18	Noise_D-S	ERP_test_chop	MMN100to250NegativePeakAmplitude	10
[224]	-2.753	35	CPz	18	Noise_D-S	ERP_test_chop	MMN100to250NegativePeakAmplitude	10
[226]	-1.822	37	CP4	18	Noise_D-S	ERP_test_chop	MMN100to250NegativePeakAmplitude	10
[222]	-1.626	42	P3	18	Noise_D-S	ERP_test_chop	MMN100to250NegativePeakAmplitude	10
[224]	-2.492	44	Pz	18	Noise_D-S	ERP_test_chop	MMN100to250NegativePeakAmplitude	10
[224]	-0.949	46	P4	18	Noise_D-S	ERP_test_chop	MMN100to250NegativePeakAmplitude	10
[222]	-1.021	50	PO3	18	Noise_D-S	ERP_test_chop	MMN100to250NegativePeakAmplitude	10
[222]	-1.588	51	POz	18	Noise_D-S	ERP_test_chop	MMN100to250NegativePeakAmplitude	10
[114]	-1.256	52	PO4	18	Noise_D-S	ERP_test_chop	MMN100to250NegativePeakAmplitude	10
[244]	-1.333	8	F3	19	Channel_D-S	ERP_test_chop	MMN100to250NegativePeakAmplitude	10
[210]	-1.718	10	Fz	19	Channel_D-S	ERP_test_chop	MMN100to250NegativePeakAmplitude	10
[212]	-1.457	12	F4	19	Channel_D-S	ERP_test_chop	MMN100to250NegativePeakAmplitude	10
[244]	-1.408	16	FC3	19	Channel_D-S	ERP_test_chop	MMN100to250NegativePeakAmplitude	10
[210]	-1.624	18	FCz	19	Channel_D-S	ERP_test_chop	MMN100to250NegativePeakAmplitude	10
[208]	-0.625	20	FC4	19	Channel_D-S	ERP_test_chop	MMN100to250NegativePeakAmplitude	10
[212]	-0.803	24	C3	19	Channel_D-S	ERP_test_chop	MMN100to250NegativePeakAmplitude	10
[210]	-1.525	26	Cz	19	Channel_D-S	ERP_test_chop	MMN100to250NegativePeakAmplitude	10
[106]	-0.843	28	C4	19	Channel_D-S	ERP_test_chop	MMN100to250NegativePeakAmplitude	10
[212]	-1.02	33	CP3	19	Channel_D-S	ERP_test_chop	MMN100to250NegativePeakAmplitude	10
[212]	-1.478	35	CPz	19	Channel_D-S	ERP_test_chop	MMN100to250NegativePeakAmplitude	10
[104]	-0.972	37	CP4	19	Channel_D-S	ERP_test_chop	MMN100to250NegativePeakAmplitude	10
[206]	-1.612	42	P3	19	Channel_D-S	ERP_test_chop	MMN100to250NegativePeakAmplitude	10
[210]	-1.922	44	Pz	19	Channel_D-S	ERP_test_chop	MMN100to250NegativePeakAmplitude	10
[218]	-1.002	46	P4	19	Channel_D-S	ERP_test_chop	MMN100to250NegativePeakAmplitude	10
[212]	-1.803	50	PO3	19	Channel_D-S	ERP_test_chop	MMN100to250NegativePeakAmplitude	10
[210]	-2.024	51	POz	19	Channel_D-S	ERP_test_chop	MMN100to250NegativePeakAmplitude	10
[216]	-1.404	52	PO4	19	Channel_D-S	ERP_test_chop	MMN100to250NegativePeakAmplitude	10
[100]	-0.422	8	F3	1	High-quality_Standard	ERP_test_chop	MMN100to250NegativePeakAmplitude	11
[104]	-0.332	10	Fz	1	High-quality_Standard	ERP_test_chop	MMN100to250NegativePeakAmplitude	11
[106]	-0.572	12	F4	1	High-quality_Standard	ERP_test_chop	MMN100to250NegativePeakAmplitude	11
[106]	-0.7	16	FC3	1	High-quality_Standard	ERP_test_chop	MMN100to250NegativePeakAmplitude	11
[104]	-0.63	18	FCz	1	High-quality_Standard	ERP_test_chop	MMN100to250NegativePeakAmplitude	11
[108]	-0.777	20	FC4	1	High-quality_Standard	ERP_test_chop	MMN100to250NegativePeakAmplitude	11
[110]	-0.675	24	C3	1	High-quality_Standard	ERP_test_chop	MMN100to250NegativePeakAmplitude	11
[108]	-0.969	26	Cz	1	High-quality_Standard	ERP_test_chop	MMN100to250NegativePeakAmplitude	11
[110]	-1.225	28	C4	1	High-quality_Standard	ERP_test_chop	MMN100to250NegativePeakAmplitude	11
[140]	-0.927	33	CP3	1	High-quality_Standard	ERP_test_chop	MMN100to250NegativePeakAmplitude	11
[110]	-1.218	35	CPz	1	High-quality_Standard	ERP_test_chop	MMN100to250NegativePeakAmplitude	11
[112]	-1.348	37	CP4	1	High-quality_Standard	ERP_test_chop	MMN100to250NegativePeakAmplitude	11
[112]	-0.998	42	P3	1	High-quality_Standard	ERP_test_chop	MMN100to250NegativePeakAmplitude	11
[112]	-1.269	44	Pz	1	High-quality_Standard	ERP_test_chop	MMN100to250NegativePeakAmplitude	11
[116]	-1.256	46	P4	1	High-quality_Standard	ERP_test_chop	MMN100to250NegativePeakAmplitude	11
[164]	-1.218	50	PO3	1	High-quality_Standard	ERP_test_chop	MMN100to250NegativePeakAmplitude	11
[154]	-1.314	51	POz	1	High-quality_Standard	ERP_test_chop	MMN100to250NegativePeakAmplitude	11
[152]	-1.09	52	PO4	1	High-quality_Standard	ERP_test_chop	MMN100to250NegativePeakAmplitude	11
[162]	0.8	8	F3	2	High-quality_Deviant	ERP_test_chop	MMN100to250NegativePeakAmplitude	11
[128]	1.034	10	Fz	2	High-quality_Deviant	ERP_test_chop	MMN100to250NegativePeakAmplitude	11
[144]	1.237	12	F4	2	High-quality_Deviant	ERP_test_chop	MMN100to250NegativePeakAmplitude	11
[130]	0.397	16	FC3	2	High-quality_Deviant	ERP_test_chop	MMN100to250NegativePeakAmplitude	11
[132]	1.277	18	FCz	2	High-quality_Deviant	ERP_test_chop	MMN100to250NegativePeakAmplitude	11
[138]	0.916	20	FC4	2	High-quality_Deviant	ERP_test_chop	MMN100to250NegativePeakAmplitude	11
[162]	-0.593	24	C3	2	High-quality_Deviant	ERP_test_chop	MMN100to250NegativePeakAmplitude	11
[162]	-0.765	26	Cz	2	High-quality_Deviant	ERP_test_chop	MMN100to250NegativePeakAmplitude	11
[140]	-0.236	28	C4	2	High-quality_Deviant	ERP_test_chop	MMN100to250NegativePeakAmplitude	11
[164]	-1.891	33	CP3	2	High-quality_Deviant	ERP_test_chop	MMN100to250NegativePeakAmplitude	11
[162]	-1.364	35	CPz	2	High-quality_Deviant	ERP_test_chop	MMN100to250NegativePeakAmplitude	11
[140]	-0.823	37	CP4	2	High-quality_Deviant	ERP_test_chop	MMN100to250NegativePeakAmplitude	11
[164]	-1.72	42	P3	2	High-quality_Deviant	ERP_test_chop	MMN100to250NegativePeakAmplitude	11
[166]	-1.522	44	Pz	2	High-quality_Deviant	ERP_test_chop	MMN100to250NegativePeakAmplitude	11
[166]	-1.34	46	P4	2	High-quality_Deviant	ERP_test_chop	MMN100to250NegativePeakAmplitude	11
[238]	-2.36	50	PO3	2	High-quality_Deviant	ERP_test_chop	MMN100to250NegativePeakAmplitude	11
[218]	-2.409	51	POz	2	High-quality_Deviant	ERP_test_chop	MMN100to250NegativePeakAmplitude	11
[220]	-2.944	52	PO4	2	High-quality_Deviant	ERP_test_chop	MMN100to250NegativePeakAmplitude	11
[182]	0.417	8	F3	3	Noise_Standard	ERP_test_chop	MMN100to250NegativePeakAmplitude	11
[182]	0.173	10	Fz	3	Noise_Standard	ERP_test_chop	MMN100to250NegativePeakAmplitude	11
[180]	0.063	12	F4	3	Noise_Standard	ERP_test_chop	MMN100to250NegativePeakAmplitude	11
[184]	0.205	16	FC3	3	Noise_Standard	ERP_test_chop	MMN100to250NegativePeakAmplitude	11
[182]	0.555	18	FCz	3	Noise_Standard	ERP_test_chop	MMN100to250NegativePeakAmplitude	11
[182]	0.127	20	FC4	3	Noise_Standard	ERP_test_chop	MMN100to250NegativePeakAmplitude	11
[184]	0.079	24	C3	3	Noise_Standard	ERP_test_chop	MMN100to250NegativePeakAmplitude	11
[204]	0.295	26	Cz	3	Noise_Standard	ERP_test_chop	MMN100to250NegativePeakAmplitude	11
[202]	0.102	28	C4	3	Noise_Standard	ERP_test_chop	MMN100to250NegativePeakAmplitude	11
[186]	-0.101	33	CP3	3	Noise_Standard	ERP_test_chop	MMN100to250NegativePeakAmplitude	11
[186]	0.263	35	CPz	3	Noise_Standard	ERP_test_chop	MMN100to250NegativePeakAmplitude	11
[202]	-0.065	37	CP4	3	Noise_Standard	ERP_test_chop	MMN100to250NegativePeakAmplitude	11
[184]	-0.161	42	P3	3	Noise_Standard	ERP_test_chop	MMN100to250NegativePeakAmplitude	11
[186]	-0.087	44	Pz	3	Noise_Standard	ERP_test_chop	MMN100to250NegativePeakAmplitude	11
[124]	-0.401	46	P4	3	Noise_Standard	ERP_test_chop	MMN100to250NegativePeakAmplitude	11
[126]	-0.319	50	PO3	3	Noise_Standard	ERP_test_chop	MMN100to250NegativePeakAmplitude	11
[126]	-0.166	51	POz	3	Noise_Standard	ERP_test_chop	MMN100to250NegativePeakAmplitude	11
[124]	-0.31	52	PO4	3	Noise_Standard	ERP_test_chop	MMN100to250NegativePeakAmplitude	11
[228]	-0.443	8	F3	4	Noise_Deviant	ERP_test_chop	MMN100to250NegativePeakAmplitude	11
[228]	0.157	10	Fz	4	Noise_Deviant	ERP_test_chop	MMN100to250NegativePeakAmplitude	11
[228]	0.152	12	F4	4	Noise_Deviant	ERP_test_chop	MMN100to250NegativePeakAmplitude	11
[230]	-0.836	16	FC3	4	Noise_Deviant	ERP_test_chop	MMN100to250NegativePeakAmplitude	11
[230]	-0.797	18	FCz	4	Noise_Deviant	ERP_test_chop	MMN100to250NegativePeakAmplitude	11
[226]	0.309	20	FC4	4	Noise_Deviant	ERP_test_chop	MMN100to250NegativePeakAmplitude	11
[228]	-0.483	24	C3	4	Noise_Deviant	ERP_test_chop	MMN100to250NegativePeakAmplitude	11
[228]	-0.861	26	Cz	4	Noise_Deviant	ERP_test_chop	MMN100to250NegativePeakAmplitude	11
[228]	-0.86	28	C4	4	Noise_Deviant	ERP_test_chop	MMN100to250NegativePeakAmplitude	11
[226]	-0.799	33	CP3	4	Noise_Deviant	ERP_test_chop	MMN100to250NegativePeakAmplitude	11
[228]	-0.877	35	CPz	4	Noise_Deviant	ERP_test_chop	MMN100to250NegativePeakAmplitude	11
[228]	-1.226	37	CP4	4	Noise_Deviant	ERP_test_chop	MMN100to250NegativePeakAmplitude	11
[228]	-0.43	42	P3	4	Noise_Deviant	ERP_test_chop	MMN100to250NegativePeakAmplitude	11
[228]	-0.846	44	Pz	4	Noise_Deviant	ERP_test_chop	MMN100to250NegativePeakAmplitude	11
[228]	-0.056	46	P4	4	Noise_Deviant	ERP_test_chop	MMN100to250NegativePeakAmplitude	11
[198]	-0.308	50	PO3	4	Noise_Deviant	ERP_test_chop	MMN100to250NegativePeakAmplitude	11
[192]	-0.242	51	POz	4	Noise_Deviant	ERP_test_chop	MMN100to250NegativePeakAmplitude	11
[118]	0.26	52	PO4	4	Noise_Deviant	ERP_test_chop	MMN100to250NegativePeakAmplitude	11
[156]	1.175	8	F3	5	Channel_Standard	ERP_test_chop	MMN100to250NegativePeakAmplitude	11
[110]	1.102	10	Fz	5	Channel_Standard	ERP_test_chop	MMN100to250NegativePeakAmplitude	11
[168]	1.487	12	F4	5	Channel_Standard	ERP_test_chop	MMN100to250NegativePeakAmplitude	11
[182]	1.014	16	FC3	5	Channel_Standard	ERP_test_chop	MMN100to250NegativePeakAmplitude	11
[166]	1.378	18	FCz	5	Channel_Standard	ERP_test_chop	MMN100to250NegativePeakAmplitude	11
[112]	0.664	20	FC4	5	Channel_Standard	ERP_test_chop	MMN100to250NegativePeakAmplitude	11
[158]	0.327	24	C3	5	Channel_Standard	ERP_test_chop	MMN100to250NegativePeakAmplitude	11
[158]	0.434	26	Cz	5	Channel_Standard	ERP_test_chop	MMN100to250NegativePeakAmplitude	11
[112]	0.47	28	C4	5	Channel_Standard	ERP_test_chop	MMN100to250NegativePeakAmplitude	11
[160]	-0.318	33	CP3	5	Channel_Standard	ERP_test_chop	MMN100to250NegativePeakAmplitude	11
[160]	-0.052	35	CPz	5	Channel_Standard	ERP_test_chop	MMN100to250NegativePeakAmplitude	11
[204]	0.198	37	CP4	5	Channel_Standard	ERP_test_chop	MMN100to250NegativePeakAmplitude	11
[158]	-0.709	42	P3	5	Channel_Standard	ERP_test_chop	MMN100to250NegativePeakAmplitude	11
[204]	-0.55	44	Pz	5	Channel_Standard	ERP_test_chop	MMN100to250NegativePeakAmplitude	11
[204]	-0.333	46	P4	5	Channel_Standard	ERP_test_chop	MMN100to250NegativePeakAmplitude	11
[158]	-1.103	50	PO3	5	Channel_Standard	ERP_test_chop	MMN100to250NegativePeakAmplitude	11
[208]	-1.254	51	POz	5	Channel_Standard	ERP_test_chop	MMN100to250NegativePeakAmplitude	11
[204]	-0.733	52	PO4	5	Channel_Standard	ERP_test_chop	MMN100to250NegativePeakAmplitude	11
[174]	0.741	8	F3	6	Channel_Deviant	ERP_test_chop	MMN100to250NegativePeakAmplitude	11
[174]	-0.137	10	Fz	6	Channel_Deviant	ERP_test_chop	MMN100to250NegativePeakAmplitude	11
[174]	0.76	12	F4	6	Channel_Deviant	ERP_test_chop	MMN100to250NegativePeakAmplitude	11
[176]	0.024	16	FC3	6	Channel_Deviant	ERP_test_chop	MMN100to250NegativePeakAmplitude	11
[174]	-0.324	18	FCz	6	Channel_Deviant	ERP_test_chop	MMN100to250NegativePeakAmplitude	11
[176]	-0.238	20	FC4	6	Channel_Deviant	ERP_test_chop	MMN100to250NegativePeakAmplitude	11
[178]	-0.521	24	C3	6	Channel_Deviant	ERP_test_chop	MMN100to250NegativePeakAmplitude	11
[176]	-1.454	26	Cz	6	Channel_Deviant	ERP_test_chop	MMN100to250NegativePeakAmplitude	11
[176]	-0.969	28	C4	6	Channel_Deviant	ERP_test_chop	MMN100to250NegativePeakAmplitude	11
[178]	-1.423	33	CP3	6	Channel_Deviant	ERP_test_chop	MMN100to250NegativePeakAmplitude	11
[178]	-1.787	35	CPz	6	Channel_Deviant	ERP_test_chop	MMN100to250NegativePeakAmplitude	11
[176]	-1.385	37	CP4	6	Channel_Deviant	ERP_test_chop	MMN100to250NegativePeakAmplitude	11
[180]	-1.984	42	P3	6	Channel_Deviant	ERP_test_chop	MMN100to250NegativePeakAmplitude	11
[178]	-2.169	44	Pz	6	Channel_Deviant	ERP_test_chop	MMN100to250NegativePeakAmplitude	11
[178]	-0.901	46	P4	6	Channel_Deviant	ERP_test_chop	MMN100to250NegativePeakAmplitude	11
[180]	-2.431	50	PO3	6	Channel_Deviant	ERP_test_chop	MMN100to250NegativePeakAmplitude	11
[180]	-1.445	51	POz	6	Channel_Deviant	ERP_test_chop	MMN100to250NegativePeakAmplitude	11
[112]	-1.359	52	PO4	6	Channel_Deviant	ERP_test_chop	MMN100to250NegativePeakAmplitude	11
[164]	-1.485	8	F3	17	High-quality_D-S	ERP_test_chop	MMN100to250NegativePeakAmplitude	11
[208]	-1.508	10	Fz	17	High-quality_D-S	ERP_test_chop	MMN100to250NegativePeakAmplitude	11
[206]	-1.101	12	F4	17	High-quality_D-S	ERP_test_chop	MMN100to250NegativePeakAmplitude	11
[162]	-1.204	16	FC3	17	High-quality_D-S	ERP_test_chop	MMN100to250NegativePeakAmplitude	11
[162]	-0.981	18	FCz	17	High-quality_D-S	ERP_test_chop	MMN100to250NegativePeakAmplitude	11
[162]	-0.363	20	FC4	17	High-quality_D-S	ERP_test_chop	MMN100to250NegativePeakAmplitude	11
[164]	-1.715	24	C3	17	High-quality_D-S	ERP_test_chop	MMN100to250NegativePeakAmplitude	11
[166]	-1.948	26	Cz	17	High-quality_D-S	ERP_test_chop	MMN100to250NegativePeakAmplitude	11
[166]	-0.999	28	C4	17	High-quality_D-S	ERP_test_chop	MMN100to250NegativePeakAmplitude	11
[168]	-2.085	33	CP3	17	High-quality_D-S	ERP_test_chop	MMN100to250NegativePeakAmplitude	11
[166]	-1.809	35	CPz	17	High-quality_D-S	ERP_test_chop	MMN100to250NegativePeakAmplitude	11
[172]	-1.037	37	CP4	17	High-quality_D-S	ERP_test_chop	MMN100to250NegativePeakAmplitude	11
[238]	-1.199	42	P3	17	High-quality_D-S	ERP_test_chop	MMN100to250NegativePeakAmplitude	11
[170]	-1.332	44	Pz	17	High-quality_D-S	ERP_test_chop	MMN100to250NegativePeakAmplitude	11
[238]	-1.85	46	P4	17	High-quality_D-S	ERP_test_chop	MMN100to250NegativePeakAmplitude	11
[236]	-1.866	50	PO3	17	High-quality_D-S	ERP_test_chop	MMN100to250NegativePeakAmplitude	11
[216]	-1.999	51	POz	17	High-quality_D-S	ERP_test_chop	MMN100to250NegativePeakAmplitude	11
[220]	-2.73	52	PO4	17	High-quality_D-S	ERP_test_chop	MMN100to250NegativePeakAmplitude	11
[226]	-2.156	8	F3	18	Noise_D-S	ERP_test_chop	MMN100to250NegativePeakAmplitude	11
[226]	-2.112	10	Fz	18	Noise_D-S	ERP_test_chop	MMN100to250NegativePeakAmplitude	11
[226]	-1.883	12	F4	18	Noise_D-S	ERP_test_chop	MMN100to250NegativePeakAmplitude	11
[228]	-2.487	16	FC3	18	Noise_D-S	ERP_test_chop	MMN100to250NegativePeakAmplitude	11
[226]	-3.007	18	FCz	18	Noise_D-S	ERP_test_chop	MMN100to250NegativePeakAmplitude	11
[224]	-1.931	20	FC4	18	Noise_D-S	ERP_test_chop	MMN100to250NegativePeakAmplitude	11
[226]	-1.898	24	C3	18	Noise_D-S	ERP_test_chop	MMN100to250NegativePeakAmplitude	11
[226]	-2.629	26	Cz	18	Noise_D-S	ERP_test_chop	MMN100to250NegativePeakAmplitude	11
[226]	-2.517	28	C4	18	Noise_D-S	ERP_test_chop	MMN100to250NegativePeakAmplitude	11
[226]	-1.96	33	CP3	18	Noise_D-S	ERP_test_chop	MMN100to250NegativePeakAmplitude	11
[226]	-2.519	35	CPz	18	Noise_D-S	ERP_test_chop	MMN100to250NegativePeakAmplitude	11
[226]	-2.415	37	CP4	18	Noise_D-S	ERP_test_chop	MMN100to250NegativePeakAmplitude	11
[226]	-1.362	42	P3	18	Noise_D-S	ERP_test_chop	MMN100to250NegativePeakAmplitude	11
[226]	-1.979	44	Pz	18	Noise_D-S	ERP_test_chop	MMN100to250NegativePeakAmplitude	11
[226]	-0.987	46	P4	18	Noise_D-S	ERP_test_chop	MMN100to250NegativePeakAmplitude	11
[226]	-0.977	50	PO3	18	Noise_D-S	ERP_test_chop	MMN100to250NegativePeakAmplitude	11
[226]	-1.043	51	POz	18	Noise_D-S	ERP_test_chop	MMN100to250NegativePeakAmplitude	11
[226]	-0.685	52	PO4	18	Noise_D-S	ERP_test_chop	MMN100to250NegativePeakAmplitude	11
[176]	-0.595	8	F3	19	Channel_D-S	ERP_test_chop	MMN100to250NegativePeakAmplitude	11
[176]	-1.76	10	Fz	19	Channel_D-S	ERP_test_chop	MMN100to250NegativePeakAmplitude	11
[176]	-0.971	12	F4	19	Channel_D-S	ERP_test_chop	MMN100to250NegativePeakAmplitude	11
[176]	-1.014	16	FC3	19	Channel_D-S	ERP_test_chop	MMN100to250NegativePeakAmplitude	11
[176]	-1.876	18	FCz	19	Channel_D-S	ERP_test_chop	MMN100to250NegativePeakAmplitude	11
[176]	-1.729	20	FC4	19	Channel_D-S	ERP_test_chop	MMN100to250NegativePeakAmplitude	11
[178]	-1.276	24	C3	19	Channel_D-S	ERP_test_chop	MMN100to250NegativePeakAmplitude	11
[178]	-2.175	26	Cz	19	Channel_D-S	ERP_test_chop	MMN100to250NegativePeakAmplitude	11
[176]	-1.987	28	C4	19	Channel_D-S	ERP_test_chop	MMN100to250NegativePeakAmplitude	11
[178]	-1.784	33	CP3	19	Channel_D-S	ERP_test_chop	MMN100to250NegativePeakAmplitude	11
[178]	-2.123	35	CPz	19	Channel_D-S	ERP_test_chop	MMN100to250NegativePeakAmplitude	11
[178]	-2.027	37	CP4	19	Channel_D-S	ERP_test_chop	MMN100to250NegativePeakAmplitude	11
[178]	-1.923	42	P3	19	Channel_D-S	ERP_test_chop	MMN100to250NegativePeakAmplitude	11
[178]	-2.21	44	Pz	19	Channel_D-S	ERP_test_chop	MMN100to250NegativePeakAmplitude	11
[180]	-1.243	46	P4	19	Channel_D-S	ERP_test_chop	MMN100to250NegativePeakAmplitude	11
[180]	-2.017	50	PO3	19	Channel_D-S	ERP_test_chop	MMN100to250NegativePeakAmplitude	11
[180]	-0.983	51	POz	19	Channel_D-S	ERP_test_chop	MMN100to250NegativePeakAmplitude	11
[180]	-1.072	52	PO4	19	Channel_D-S	ERP_test_chop	MMN100to250NegativePeakAmplitude	11
[110]	-2.052	8	F3	1	High-quality_Standard	ERP_test_chop	MMN100to250NegativePeakAmplitude	12
[112]	-2.525	10	Fz	1	High-quality_Standard	ERP_test_chop	MMN100to250NegativePeakAmplitude	12
[110]	-2.271	12	F4	1	High-quality_Standard	ERP_test_chop	MMN100to250NegativePeakAmplitude	12
[114]	-2.327	16	FC3	1	High-quality_Standard	ERP_test_chop	MMN100to250NegativePeakAmplitude	12
[112]	-2.73	18	FCz	1	High-quality_Standard	ERP_test_chop	MMN100to250NegativePeakAmplitude	12
[110]	-2.19	20	FC4	1	High-quality_Standard	ERP_test_chop	MMN100to250NegativePeakAmplitude	12
[114]	-2.053	24	C3	1	High-quality_Standard	ERP_test_chop	MMN100to250NegativePeakAmplitude	12
[112]	-2.512	26	Cz	1	High-quality_Standard	ERP_test_chop	MMN100to250NegativePeakAmplitude	12
[112]	-2.79	28	C4	1	High-quality_Standard	ERP_test_chop	MMN100to250NegativePeakAmplitude	12
[114]	-2.102	33	CP3	1	High-quality_Standard	ERP_test_chop	MMN100to250NegativePeakAmplitude	12
[112]	-2.54	35	CPz	1	High-quality_Standard	ERP_test_chop	MMN100to250NegativePeakAmplitude	12
[112]	-2.374	37	CP4	1	High-quality_Standard	ERP_test_chop	MMN100to250NegativePeakAmplitude	12
[114]	-1.595	42	P3	1	High-quality_Standard	ERP_test_chop	MMN100to250NegativePeakAmplitude	12
[114]	-2.07	44	Pz	1	High-quality_Standard	ERP_test_chop	MMN100to250NegativePeakAmplitude	12
[112]	-1.859	46	P4	1	High-quality_Standard	ERP_test_chop	MMN100to250NegativePeakAmplitude	12
[194]	-1.356	50	PO3	1	High-quality_Standard	ERP_test_chop	MMN100to250NegativePeakAmplitude	12
[112]	-1.181	51	POz	1	High-quality_Standard	ERP_test_chop	MMN100to250NegativePeakAmplitude	12
[110]	-1.036	52	PO4	1	High-quality_Standard	ERP_test_chop	MMN100to250NegativePeakAmplitude	12
[168]	-4.478	8	F3	2	High-quality_Deviant	ERP_test_chop	MMN100to250NegativePeakAmplitude	12
[164]	-5.48	10	Fz	2	High-quality_Deviant	ERP_test_chop	MMN100to250NegativePeakAmplitude	12
[166]	-5.093	12	F4	2	High-quality_Deviant	ERP_test_chop	MMN100to250NegativePeakAmplitude	12
[166]	-3.551	16	FC3	2	High-quality_Deviant	ERP_test_chop	MMN100to250NegativePeakAmplitude	12
[164]	-5.694	18	FCz	2	High-quality_Deviant	ERP_test_chop	MMN100to250NegativePeakAmplitude	12
[166]	-4.296	20	FC4	2	High-quality_Deviant	ERP_test_chop	MMN100to250NegativePeakAmplitude	12
[164]	-3.093	24	C3	2	High-quality_Deviant	ERP_test_chop	MMN100to250NegativePeakAmplitude	12
[160]	-4.696	26	Cz	2	High-quality_Deviant	ERP_test_chop	MMN100to250NegativePeakAmplitude	12
[164]	-4.818	28	C4	2	High-quality_Deviant	ERP_test_chop	MMN100to250NegativePeakAmplitude	12
[162]	-2.72	33	CP3	2	High-quality_Deviant	ERP_test_chop	MMN100to250NegativePeakAmplitude	12
[158]	-4.2	35	CPz	2	High-quality_Deviant	ERP_test_chop	MMN100to250NegativePeakAmplitude	12
[160]	-4.708	37	CP4	2	High-quality_Deviant	ERP_test_chop	MMN100to250NegativePeakAmplitude	12
[142]	-1.025	42	P3	2	High-quality_Deviant	ERP_test_chop	MMN100to250NegativePeakAmplitude	12
[156]	-3.757	44	Pz	2	High-quality_Deviant	ERP_test_chop	MMN100to250NegativePeakAmplitude	12
[156]	-2.709	46	P4	2	High-quality_Deviant	ERP_test_chop	MMN100to250NegativePeakAmplitude	12
[150]	-1.482	50	PO3	2	High-quality_Deviant	ERP_test_chop	MMN100to250NegativePeakAmplitude	12
[152]	-2.82	51	POz	2	High-quality_Deviant	ERP_test_chop	MMN100to250NegativePeakAmplitude	12
[150]	-3.177	52	PO4	2	High-quality_Deviant	ERP_test_chop	MMN100to250NegativePeakAmplitude	12
[184]	-1.293	8	F3	3	Noise_Standard	ERP_test_chop	MMN100to250NegativePeakAmplitude	12
[212]	-1.068	10	Fz	3	Noise_Standard	ERP_test_chop	MMN100to250NegativePeakAmplitude	12
[182]	-1.208	12	F4	3	Noise_Standard	ERP_test_chop	MMN100to250NegativePeakAmplitude	12
[210]	-1.23	16	FC3	3	Noise_Standard	ERP_test_chop	MMN100to250NegativePeakAmplitude	12
[212]	-0.977	18	FCz	3	Noise_Standard	ERP_test_chop	MMN100to250NegativePeakAmplitude	12
[214]	-1.398	20	FC4	3	Noise_Standard	ERP_test_chop	MMN100to250NegativePeakAmplitude	12
[210]	-1.234	24	C3	3	Noise_Standard	ERP_test_chop	MMN100to250NegativePeakAmplitude	12
[214]	-0.756	26	Cz	3	Noise_Standard	ERP_test_chop	MMN100to250NegativePeakAmplitude	12
[214]	-1.012	28	C4	3	Noise_Standard	ERP_test_chop	MMN100to250NegativePeakAmplitude	12
[214]	-0.95	33	CP3	3	Noise_Standard	ERP_test_chop	MMN100to250NegativePeakAmplitude	12
[212]	-0.839	35	CPz	3	Noise_Standard	ERP_test_chop	MMN100to250NegativePeakAmplitude	12
[212]	-0.744	37	CP4	3	Noise_Standard	ERP_test_chop	MMN100to250NegativePeakAmplitude	12
[210]	-0.549	42	P3	3	Noise_Standard	ERP_test_chop	MMN100to250NegativePeakAmplitude	12
[214]	-0.661	44	Pz	3	Noise_Standard	ERP_test_chop	MMN100to250NegativePeakAmplitude	12
[214]	-0.535	46	P4	3	Noise_Standard	ERP_test_chop	MMN100to250NegativePeakAmplitude	12
[242]	-0.111	50	PO3	3	Noise_Standard	ERP_test_chop	MMN100to250NegativePeakAmplitude	12
[216]	-0.585	51	POz	3	Noise_Standard	ERP_test_chop	MMN100to250NegativePeakAmplitude	12
[112]	-0.946	52	PO4	3	Noise_Standard	ERP_test_chop	MMN100to250NegativePeakAmplitude	12
[238]	-1.108	8	F3	4	Noise_Deviant	ERP_test_chop	MMN100to250NegativePeakAmplitude	12
[228]	-2.135	10	Fz	4	Noise_Deviant	ERP_test_chop	MMN100to250NegativePeakAmplitude	12
[230]	-1.68	12	F4	4	Noise_Deviant	ERP_test_chop	MMN100to250NegativePeakAmplitude	12
[242]	-1.068	16	FC3	4	Noise_Deviant	ERP_test_chop	MMN100to250NegativePeakAmplitude	12
[242]	-1.786	18	FCz	4	Noise_Deviant	ERP_test_chop	MMN100to250NegativePeakAmplitude	12
[226]	-2.023	20	FC4	4	Noise_Deviant	ERP_test_chop	MMN100to250NegativePeakAmplitude	12
[242]	-1.45	24	C3	4	Noise_Deviant	ERP_test_chop	MMN100to250NegativePeakAmplitude	12
[244]	-1.517	26	Cz	4	Noise_Deviant	ERP_test_chop	MMN100to250NegativePeakAmplitude	12
[230]	-1.347	28	C4	4	Noise_Deviant	ERP_test_chop	MMN100to250NegativePeakAmplitude	12
[244]	-1.281	33	CP3	4	Noise_Deviant	ERP_test_chop	MMN100to250NegativePeakAmplitude	12
[218]	0.012	35	CPz	4	Noise_Deviant	ERP_test_chop	MMN100to250NegativePeakAmplitude	12
[230]	-0.803	37	CP4	4	Noise_Deviant	ERP_test_chop	MMN100to250NegativePeakAmplitude	12
[214]	0.577	42	P3	4	Noise_Deviant	ERP_test_chop	MMN100to250NegativePeakAmplitude	12
[216]	-0.133	44	Pz	4	Noise_Deviant	ERP_test_chop	MMN100to250NegativePeakAmplitude	12
[226]	-0.506	46	P4	4	Noise_Deviant	ERP_test_chop	MMN100to250NegativePeakAmplitude	12
[112]	-0.635	50	PO3	4	Noise_Deviant	ERP_test_chop	MMN100to250NegativePeakAmplitude	12
[216]	0.059	51	POz	4	Noise_Deviant	ERP_test_chop	MMN100to250NegativePeakAmplitude	12
[218]	-0.164	52	PO4	4	Noise_Deviant	ERP_test_chop	MMN100to250NegativePeakAmplitude	12
[174]	-3.102	8	F3	5	Channel_Standard	ERP_test_chop	MMN100to250NegativePeakAmplitude	12
[174]	-3.47	10	Fz	5	Channel_Standard	ERP_test_chop	MMN100to250NegativePeakAmplitude	12
[174]	-2.255	12	F4	5	Channel_Standard	ERP_test_chop	MMN100to250NegativePeakAmplitude	12
[172]	-3.223	16	FC3	5	Channel_Standard	ERP_test_chop	MMN100to250NegativePeakAmplitude	12
[172]	-3.392	18	FCz	5	Channel_Standard	ERP_test_chop	MMN100to250NegativePeakAmplitude	12
[176]	-1.837	20	FC4	5	Channel_Standard	ERP_test_chop	MMN100to250NegativePeakAmplitude	12
[172]	-3.206	24	C3	5	Channel_Standard	ERP_test_chop	MMN100to250NegativePeakAmplitude	12
[168]	-3.351	26	Cz	5	Channel_Standard	ERP_test_chop	MMN100to250NegativePeakAmplitude	12
[172]	-2.198	28	C4	5	Channel_Standard	ERP_test_chop	MMN100to250NegativePeakAmplitude	12
[170]	-2.585	33	CP3	5	Channel_Standard	ERP_test_chop	MMN100to250NegativePeakAmplitude	12
[172]	-2.527	35	CPz	5	Channel_Standard	ERP_test_chop	MMN100to250NegativePeakAmplitude	12
[172]	-1.968	37	CP4	5	Channel_Standard	ERP_test_chop	MMN100to250NegativePeakAmplitude	12
[172]	-1.9	42	P3	5	Channel_Standard	ERP_test_chop	MMN100to250NegativePeakAmplitude	12
[170]	-2.02	44	Pz	5	Channel_Standard	ERP_test_chop	MMN100to250NegativePeakAmplitude	12
[176]	-1.539	46	P4	5	Channel_Standard	ERP_test_chop	MMN100to250NegativePeakAmplitude	12
[166]	-1.003	50	PO3	5	Channel_Standard	ERP_test_chop	MMN100to250NegativePeakAmplitude	12
[176]	-1.311	51	POz	5	Channel_Standard	ERP_test_chop	MMN100to250NegativePeakAmplitude	12
[178]	-1.008	52	PO4	5	Channel_Standard	ERP_test_chop	MMN100to250NegativePeakAmplitude	12
[210]	-3.521	8	F3	6	Channel_Deviant	ERP_test_chop	MMN100to250NegativePeakAmplitude	12
[210]	-3.838	10	Fz	6	Channel_Deviant	ERP_test_chop	MMN100to250NegativePeakAmplitude	12
[240]	-2.815	12	F4	6	Channel_Deviant	ERP_test_chop	MMN100to250NegativePeakAmplitude	12
[208]	-4.369	16	FC3	6	Channel_Deviant	ERP_test_chop	MMN100to250NegativePeakAmplitude	12
[208]	-4.386	18	FCz	6	Channel_Deviant	ERP_test_chop	MMN100to250NegativePeakAmplitude	12
[210]	-3.116	20	FC4	6	Channel_Deviant	ERP_test_chop	MMN100to250NegativePeakAmplitude	12
[208]	-4.311	24	C3	6	Channel_Deviant	ERP_test_chop	MMN100to250NegativePeakAmplitude	12
[206]	-4.161	26	Cz	6	Channel_Deviant	ERP_test_chop	MMN100to250NegativePeakAmplitude	12
[210]	-3.083	28	C4	6	Channel_Deviant	ERP_test_chop	MMN100to250NegativePeakAmplitude	12
[208]	-4.082	33	CP3	6	Channel_Deviant	ERP_test_chop	MMN100to250NegativePeakAmplitude	12
[208]	-2.492	35	CPz	6	Channel_Deviant	ERP_test_chop	MMN100to250NegativePeakAmplitude	12
[208]	-1.739	37	CP4	6	Channel_Deviant	ERP_test_chop	MMN100to250NegativePeakAmplitude	12
[114]	-2.522	42	P3	6	Channel_Deviant	ERP_test_chop	MMN100to250NegativePeakAmplitude	12
[208]	-2.642	44	Pz	6	Channel_Deviant	ERP_test_chop	MMN100to250NegativePeakAmplitude	12
[206]	-2.114	46	P4	6	Channel_Deviant	ERP_test_chop	MMN100to250NegativePeakAmplitude	12
[208]	-2.836	50	PO3	6	Channel_Deviant	ERP_test_chop	MMN100to250NegativePeakAmplitude	12
[114]	-2.422	51	POz	6	Channel_Deviant	ERP_test_chop	MMN100to250NegativePeakAmplitude	12
[100]	-1.974	52	PO4	6	Channel_Deviant	ERP_test_chop	MMN100to250NegativePeakAmplitude	12
[168]	-4.736	8	F3	17	High-quality_D-S	ERP_test_chop	MMN100to250NegativePeakAmplitude	12
[166]	-5.617	10	Fz	17	High-quality_D-S	ERP_test_chop	MMN100to250NegativePeakAmplitude	12
[168]	-5.287	12	F4	17	High-quality_D-S	ERP_test_chop	MMN100to250NegativePeakAmplitude	12
[168]	-3.06	16	FC3	17	High-quality_D-S	ERP_test_chop	MMN100to250NegativePeakAmplitude	12
[164]	-5.268	18	FCz	17	High-quality_D-S	ERP_test_chop	MMN100to250NegativePeakAmplitude	12
[168]	-4.281	20	FC4	17	High-quality_D-S	ERP_test_chop	MMN100to250NegativePeakAmplitude	12
[156]	-2.218	24	C3	17	High-quality_D-S	ERP_test_chop	MMN100to250NegativePeakAmplitude	12
[160]	-4.156	26	Cz	17	High-quality_D-S	ERP_test_chop	MMN100to250NegativePeakAmplitude	12
[164]	-4.045	28	C4	17	High-quality_D-S	ERP_test_chop	MMN100to250NegativePeakAmplitude	12
[160]	-1.645	33	CP3	17	High-quality_D-S	ERP_test_chop	MMN100to250NegativePeakAmplitude	12
[158]	-3.456	35	CPz	17	High-quality_D-S	ERP_test_chop	MMN100to250NegativePeakAmplitude	12
[160]	-4.025	37	CP4	17	High-quality_D-S	ERP_test_chop	MMN100to250NegativePeakAmplitude	12
[152]	-0.174	42	P3	17	High-quality_D-S	ERP_test_chop	MMN100to250NegativePeakAmplitude	12
[156]	-3.063	44	Pz	17	High-quality_D-S	ERP_test_chop	MMN100to250NegativePeakAmplitude	12
[158]	-2.157	46	P4	17	High-quality_D-S	ERP_test_chop	MMN100to250NegativePeakAmplitude	12
[128]	-0.828	50	PO3	17	High-quality_D-S	ERP_test_chop	MMN100to250NegativePeakAmplitude	12
[154]	-2.559	51	POz	17	High-quality_D-S	ERP_test_chop	MMN100to250NegativePeakAmplitude	12
[154]	-2.918	52	PO4	17	High-quality_D-S	ERP_test_chop	MMN100to250NegativePeakAmplitude	12
[148]	-1.091	8	F3	18	Noise_D-S	ERP_test_chop	MMN100to250NegativePeakAmplitude	12
[152]	-1.986	10	Fz	18	Noise_D-S	ERP_test_chop	MMN100to250NegativePeakAmplitude	12
[142]	-2.205	12	F4	18	Noise_D-S	ERP_test_chop	MMN100to250NegativePeakAmplitude	12
[110]	-1.273	16	FC3	18	Noise_D-S	ERP_test_chop	MMN100to250NegativePeakAmplitude	12
[250]	-2.112	18	FCz	18	Noise_D-S	ERP_test_chop	MMN100to250NegativePeakAmplitude	12
[142]	-2.05	20	FC4	18	Noise_D-S	ERP_test_chop	MMN100to250NegativePeakAmplitude	12
[244]	-1.124	24	C3	18	Noise_D-S	ERP_test_chop	MMN100to250NegativePeakAmplitude	12
[250]	-1.949	26	Cz	18	Noise_D-S	ERP_test_chop	MMN100to250NegativePeakAmplitude	12
[138]	-1.762	28	C4	18	Noise_D-S	ERP_test_chop	MMN100to250NegativePeakAmplitude	12
[246]	-1.21	33	CP3	18	Noise_D-S	ERP_test_chop	MMN100to250NegativePeakAmplitude	12
[128]	-0.906	35	CPz	18	Noise_D-S	ERP_test_chop	MMN100to250NegativePeakAmplitude	12
[138]	-1.127	37	CP4	18	Noise_D-S	ERP_test_chop	MMN100to250NegativePeakAmplitude	12
[248]	-0.79	42	P3	18	Noise_D-S	ERP_test_chop	MMN100to250NegativePeakAmplitude	12
[128]	-0.499	44	Pz	18	Noise_D-S	ERP_test_chop	MMN100to250NegativePeakAmplitude	12
[232]	-0.808	46	P4	18	Noise_D-S	ERP_test_chop	MMN100to250NegativePeakAmplitude	12
[178]	-0.097	50	PO3	18	Noise_D-S	ERP_test_chop	MMN100to250NegativePeakAmplitude	12
[130]	0.611	51	POz	18	Noise_D-S	ERP_test_chop	MMN100to250NegativePeakAmplitude	12
[232]	0.177	52	PO4	18	Noise_D-S	ERP_test_chop	MMN100to250NegativePeakAmplitude	12
[240]	-3.228	8	F3	19	Channel_D-S	ERP_test_chop	MMN100to250NegativePeakAmplitude	12
[210]	-2.853	10	Fz	19	Channel_D-S	ERP_test_chop	MMN100to250NegativePeakAmplitude	12
[244]	-3.311	12	F4	19	Channel_D-S	ERP_test_chop	MMN100to250NegativePeakAmplitude	12
[208]	-3.526	16	FC3	19	Channel_D-S	ERP_test_chop	MMN100to250NegativePeakAmplitude	12
[208]	-3.66	18	FCz	19	Channel_D-S	ERP_test_chop	MMN100to250NegativePeakAmplitude	12
[244]	-3.385	20	FC4	19	Channel_D-S	ERP_test_chop	MMN100to250NegativePeakAmplitude	12
[208]	-3.242	24	C3	19	Channel_D-S	ERP_test_chop	MMN100to250NegativePeakAmplitude	12
[208]	-3.455	26	Cz	19	Channel_D-S	ERP_test_chop	MMN100to250NegativePeakAmplitude	12
[248]	-2.826	28	C4	19	Channel_D-S	ERP_test_chop	MMN100to250NegativePeakAmplitude	12
[208]	-3.176	33	CP3	19	Channel_D-S	ERP_test_chop	MMN100to250NegativePeakAmplitude	12
[116]	-1.921	35	CPz	19	Channel_D-S	ERP_test_chop	MMN100to250NegativePeakAmplitude	12
[250]	-1.21	37	CP4	19	Channel_D-S	ERP_test_chop	MMN100to250NegativePeakAmplitude	12
[116]	-2.329	42	P3	19	Channel_D-S	ERP_test_chop	MMN100to250NegativePeakAmplitude	12
[114]	-2.114	44	Pz	19	Channel_D-S	ERP_test_chop	MMN100to250NegativePeakAmplitude	12
[114]	-1.505	46	P4	19	Channel_D-S	ERP_test_chop	MMN100to250NegativePeakAmplitude	12
[118]	-2.374	50	PO3	19	Channel_D-S	ERP_test_chop	MMN100to250NegativePeakAmplitude	12
[112]	-2.031	51	POz	19	Channel_D-S	ERP_test_chop	MMN100to250NegativePeakAmplitude	12
[196]	-1.525	52	PO4	19	Channel_D-S	ERP_test_chop	MMN100to250NegativePeakAmplitude	12
[102]	-0.929	8	F3	1	High-quality_Standard	ERP_test_chop	MMN100to250NegativePeakAmplitude	13
[206]	-0.284	10	Fz	1	High-quality_Standard	ERP_test_chop	MMN100to250NegativePeakAmplitude	13
[100]	-0.875	12	F4	1	High-quality_Standard	ERP_test_chop	MMN100to250NegativePeakAmplitude	13
[104]	-1.032	16	FC3	1	High-quality_Standard	ERP_test_chop	MMN100to250NegativePeakAmplitude	13
[102]	-1.243	18	FCz	1	High-quality_Standard	ERP_test_chop	MMN100to250NegativePeakAmplitude	13
[102]	-0.956	20	FC4	1	High-quality_Standard	ERP_test_chop	MMN100to250NegativePeakAmplitude	13
[106]	-1.079	24	C3	1	High-quality_Standard	ERP_test_chop	MMN100to250NegativePeakAmplitude	13
[102]	-1.116	26	Cz	1	High-quality_Standard	ERP_test_chop	MMN100to250NegativePeakAmplitude	13
[104]	-0.817	28	C4	1	High-quality_Standard	ERP_test_chop	MMN100to250NegativePeakAmplitude	13
[106]	-1.031	33	CP3	1	High-quality_Standard	ERP_test_chop	MMN100to250NegativePeakAmplitude	13
[104]	-1.234	35	CPz	1	High-quality_Standard	ERP_test_chop	MMN100to250NegativePeakAmplitude	13
[104]	-0.84	37	CP4	1	High-quality_Standard	ERP_test_chop	MMN100to250NegativePeakAmplitude	13
[106]	-1.014	42	P3	1	High-quality_Standard	ERP_test_chop	MMN100to250NegativePeakAmplitude	13
[104]	-0.965	44	Pz	1	High-quality_Standard	ERP_test_chop	MMN100to250NegativePeakAmplitude	13
[104]	-0.553	46	P4	1	High-quality_Standard	ERP_test_chop	MMN100to250NegativePeakAmplitude	13
[106]	-0.655	50	PO3	1	High-quality_Standard	ERP_test_chop	MMN100to250NegativePeakAmplitude	13
[104]	-0.623	51	POz	1	High-quality_Standard	ERP_test_chop	MMN100to250NegativePeakAmplitude	13
[106]	-0.378	52	PO4	1	High-quality_Standard	ERP_test_chop	MMN100to250NegativePeakAmplitude	13
[146]	-3.752	8	F3	2	High-quality_Deviant	ERP_test_chop	MMN100to250NegativePeakAmplitude	13
[144]	-5.122	10	Fz	2	High-quality_Deviant	ERP_test_chop	MMN100to250NegativePeakAmplitude	13
[160]	-4.366	12	F4	2	High-quality_Deviant	ERP_test_chop	MMN100to250NegativePeakAmplitude	13
[144]	-4.635	16	FC3	2	High-quality_Deviant	ERP_test_chop	MMN100to250NegativePeakAmplitude	13
[150]	-5.759	18	FCz	2	High-quality_Deviant	ERP_test_chop	MMN100to250NegativePeakAmplitude	13
[156]	-5.283	20	FC4	2	High-quality_Deviant	ERP_test_chop	MMN100to250NegativePeakAmplitude	13
[148]	-4.267	24	C3	2	High-quality_Deviant	ERP_test_chop	MMN100to250NegativePeakAmplitude	13
[148]	-6.659	26	Cz	2	High-quality_Deviant	ERP_test_chop	MMN100to250NegativePeakAmplitude	13
[148]	-4.897	28	C4	2	High-quality_Deviant	ERP_test_chop	MMN100to250NegativePeakAmplitude	13
[150]	-4.135	33	CP3	2	High-quality_Deviant	ERP_test_chop	MMN100to250NegativePeakAmplitude	13
[146]	-5.796	35	CPz	2	High-quality_Deviant	ERP_test_chop	MMN100to250NegativePeakAmplitude	13
[146]	-4.42	37	CP4	2	High-quality_Deviant	ERP_test_chop	MMN100to250NegativePeakAmplitude	13
[150]	-2.842	42	P3	2	High-quality_Deviant	ERP_test_chop	MMN100to250NegativePeakAmplitude	13
[144]	-4.075	44	Pz	2	High-quality_Deviant	ERP_test_chop	MMN100to250NegativePeakAmplitude	13
[144]	-3.156	46	P4	2	High-quality_Deviant	ERP_test_chop	MMN100to250NegativePeakAmplitude	13
[148]	-2.383	50	PO3	2	High-quality_Deviant	ERP_test_chop	MMN100to250NegativePeakAmplitude	13
[144]	-2.295	51	POz	2	High-quality_Deviant	ERP_test_chop	MMN100to250NegativePeakAmplitude	13
[142]	-2.114	52	PO4	2	High-quality_Deviant	ERP_test_chop	MMN100to250NegativePeakAmplitude	13
[124]	-1.318	8	F3	3	Noise_Standard	ERP_test_chop	MMN100to250NegativePeakAmplitude	13
[130]	-2.332	10	Fz	3	Noise_Standard	ERP_test_chop	MMN100to250NegativePeakAmplitude	13
[130]	-1.683	12	F4	3	Noise_Standard	ERP_test_chop	MMN100to250NegativePeakAmplitude	13
[122]	-1.418	16	FC3	3	Noise_Standard	ERP_test_chop	MMN100to250NegativePeakAmplitude	13
[128]	-1.931	18	FCz	3	Noise_Standard	ERP_test_chop	MMN100to250NegativePeakAmplitude	13
[130]	-1.717	20	FC4	3	Noise_Standard	ERP_test_chop	MMN100to250NegativePeakAmplitude	13
[122]	-1.241	24	C3	3	Noise_Standard	ERP_test_chop	MMN100to250NegativePeakAmplitude	13
[124]	-1.627	26	Cz	3	Noise_Standard	ERP_test_chop	MMN100to250NegativePeakAmplitude	13
[130]	-1.439	28	C4	3	Noise_Standard	ERP_test_chop	MMN100to250NegativePeakAmplitude	13
[120]	-1.129	33	CP3	3	Noise_Standard	ERP_test_chop	MMN100to250NegativePeakAmplitude	13
[118]	-1.031	35	CPz	3	Noise_Standard	ERP_test_chop	MMN100to250NegativePeakAmplitude	13
[128]	-1.253	37	CP4	3	Noise_Standard	ERP_test_chop	MMN100to250NegativePeakAmplitude	13
[218]	-0.808	42	P3	3	Noise_Standard	ERP_test_chop	MMN100to250NegativePeakAmplitude	13
[218]	-0.793	44	Pz	3	Noise_Standard	ERP_test_chop	MMN100to250NegativePeakAmplitude	13
[218]	-0.864	46	P4	3	Noise_Standard	ERP_test_chop	MMN100to250NegativePeakAmplitude	13
[218]	-0.788	50	PO3	3	Noise_Standard	ERP_test_chop	MMN100to250NegativePeakAmplitude	13
[218]	-0.961	51	POz	3	Noise_Standard	ERP_test_chop	MMN100to250NegativePeakAmplitude	13
[218]	-0.933	52	PO4	3	Noise_Standard	ERP_test_chop	MMN100to250NegativePeakAmplitude	13
[100]	-0.976	8	F3	4	Noise_Deviant	ERP_test_chop	MMN100to250NegativePeakAmplitude	13
[truncated: 5,777 more rows]
