# Supplementary material for: An Electrophysiological Study on the Neural Responses of Speaker Discrimination
Source: Behav Sci (Basel). 2026 Jun 16;16(6):1011. doi: 10.3390/bs16061011 (PMC13295679; doi:10.3390/bs16061011)
Supplement: Supplementary file 1 [file behavsci-16-01011-s001.zip › Dataset used in current analysis/combined_MMN_Peaklatency.csv]

row.names	worklat	value	chindex	chlabel	bini	binlabel	ERPset	Filename	Subject
[100.0	250.0]	118	8	F3	1	High-quality_Standard	ERP_test_chop	MMN100to250NegativePeaklatency	1
[100.0	250.0]	114	10	Fz	1	High-quality_Standard	ERP_test_chop	MMN100to250NegativePeaklatency	1
[100.0	250.0]	118	12	F4	1	High-quality_Standard	ERP_test_chop	MMN100to250NegativePeaklatency	1
[100.0	250.0]	118	16	FC3	1	High-quality_Standard	ERP_test_chop	MMN100to250NegativePeaklatency	1
[100.0	250.0]	110	18	FCz	1	High-quality_Standard	ERP_test_chop	MMN100to250NegativePeaklatency	1
[100.0	250.0]	114	20	FC4	1	High-quality_Standard	ERP_test_chop	MMN100to250NegativePeaklatency	1
[100.0	250.0]	110	24	C3	1	High-quality_Standard	ERP_test_chop	MMN100to250NegativePeaklatency	1
[100.0	250.0]	106	26	Cz	1	High-quality_Standard	ERP_test_chop	MMN100to250NegativePeaklatency	1
[100.0	250.0]	108	28	C4	1	High-quality_Standard	ERP_test_chop	MMN100to250NegativePeaklatency	1
[100.0	250.0]	104	33	CP3	1	High-quality_Standard	ERP_test_chop	MMN100to250NegativePeaklatency	1
[100.0	250.0]	106	35	CPz	1	High-quality_Standard	ERP_test_chop	MMN100to250NegativePeaklatency	1
[100.0	250.0]	108	37	CP4	1	High-quality_Standard	ERP_test_chop	MMN100to250NegativePeaklatency	1
[100.0	250.0]	102	42	P3	1	High-quality_Standard	ERP_test_chop	MMN100to250NegativePeaklatency	1
[100.0	250.0]	104	44	Pz	1	High-quality_Standard	ERP_test_chop	MMN100to250NegativePeaklatency	1
[100.0	250.0]	108	46	P4	1	High-quality_Standard	ERP_test_chop	MMN100to250NegativePeaklatency	1
[100.0	250.0]	176	50	PO3	1	High-quality_Standard	ERP_test_chop	MMN100to250NegativePeaklatency	1
[100.0	250.0]	100	51	POz	1	High-quality_Standard	ERP_test_chop	MMN100to250NegativePeaklatency	1
[100.0	250.0]	104	52	PO4	1	High-quality_Standard	ERP_test_chop	MMN100to250NegativePeaklatency	1
[100.0	250.0]	156	8	F3	2	High-quality_Deviant	ERP_test_chop	MMN100to250NegativePeaklatency	1
[100.0	250.0]	156	10	Fz	2	High-quality_Deviant	ERP_test_chop	MMN100to250NegativePeaklatency	1
[100.0	250.0]	158	12	F4	2	High-quality_Deviant	ERP_test_chop	MMN100to250NegativePeaklatency	1
[100.0	250.0]	154	16	FC3	2	High-quality_Deviant	ERP_test_chop	MMN100to250NegativePeaklatency	1
[100.0	250.0]	156	18	FCz	2	High-quality_Deviant	ERP_test_chop	MMN100to250NegativePeaklatency	1
[100.0	250.0]	158	20	FC4	2	High-quality_Deviant	ERP_test_chop	MMN100to250NegativePeaklatency	1
[100.0	250.0]	154	24	C3	2	High-quality_Deviant	ERP_test_chop	MMN100to250NegativePeaklatency	1
[100.0	250.0]	156	26	Cz	2	High-quality_Deviant	ERP_test_chop	MMN100to250NegativePeaklatency	1
[100.0	250.0]	156	28	C4	2	High-quality_Deviant	ERP_test_chop	MMN100to250NegativePeaklatency	1
[100.0	250.0]	152	33	CP3	2	High-quality_Deviant	ERP_test_chop	MMN100to250NegativePeaklatency	1
[100.0	250.0]	156	35	CPz	2	High-quality_Deviant	ERP_test_chop	MMN100to250NegativePeaklatency	1
[100.0	250.0]	158	37	CP4	2	High-quality_Deviant	ERP_test_chop	MMN100to250NegativePeaklatency	1
[100.0	250.0]	152	42	P3	2	High-quality_Deviant	ERP_test_chop	MMN100to250NegativePeaklatency	1
[100.0	250.0]	102	44	Pz	2	High-quality_Deviant	ERP_test_chop	MMN100to250NegativePeaklatency	1
[100.0	250.0]	100	46	P4	2	High-quality_Deviant	ERP_test_chop	MMN100to250NegativePeaklatency	1
[100.0	250.0]	154	50	PO3	2	High-quality_Deviant	ERP_test_chop	MMN100to250NegativePeaklatency	1
[100.0	250.0]	204	51	POz	2	High-quality_Deviant	ERP_test_chop	MMN100to250NegativePeaklatency	1
[100.0	250.0]	102	52	PO4	2	High-quality_Deviant	ERP_test_chop	MMN100to250NegativePeaklatency	1
[100.0	250.0]	226	8	F3	3	Noise_Standard	ERP_test_chop	MMN100to250NegativePeaklatency	1
[100.0	250.0]	250	10	Fz	3	Noise_Standard	ERP_test_chop	MMN100to250NegativePeaklatency	1
[100.0	250.0]	250	12	F4	3	Noise_Standard	ERP_test_chop	MMN100to250NegativePeaklatency	1
[100.0	250.0]	244	16	FC3	3	Noise_Standard	ERP_test_chop	MMN100to250NegativePeaklatency	1
[100.0	250.0]	250	18	FCz	3	Noise_Standard	ERP_test_chop	MMN100to250NegativePeaklatency	1
[100.0	250.0]	248	20	FC4	3	Noise_Standard	ERP_test_chop	MMN100to250NegativePeaklatency	1
[100.0	250.0]	118	24	C3	3	Noise_Standard	ERP_test_chop	MMN100to250NegativePeaklatency	1
[100.0	250.0]	220	26	Cz	3	Noise_Standard	ERP_test_chop	MMN100to250NegativePeaklatency	1
[100.0	250.0]	220	28	C4	3	Noise_Standard	ERP_test_chop	MMN100to250NegativePeaklatency	1
[100.0	250.0]	116	33	CP3	3	Noise_Standard	ERP_test_chop	MMN100to250NegativePeaklatency	1
[100.0	250.0]	220	35	CPz	3	Noise_Standard	ERP_test_chop	MMN100to250NegativePeaklatency	1
[100.0	250.0]	220	37	CP4	3	Noise_Standard	ERP_test_chop	MMN100to250NegativePeaklatency	1
[100.0	250.0]	112	42	P3	3	Noise_Standard	ERP_test_chop	MMN100to250NegativePeaklatency	1
[100.0	250.0]	110	44	Pz	3	Noise_Standard	ERP_test_chop	MMN100to250NegativePeaklatency	1
[100.0	250.0]	218	46	P4	3	Noise_Standard	ERP_test_chop	MMN100to250NegativePeaklatency	1
[100.0	250.0]	194	50	PO3	3	Noise_Standard	ERP_test_chop	MMN100to250NegativePeaklatency	1
[100.0	250.0]	192	51	POz	3	Noise_Standard	ERP_test_chop	MMN100to250NegativePeaklatency	1
[100.0	250.0]	188	52	PO4	3	Noise_Standard	ERP_test_chop	MMN100to250NegativePeaklatency	1
[100.0	250.0]	218	8	F3	4	Noise_Deviant	ERP_test_chop	MMN100to250NegativePeaklatency	1
[100.0	250.0]	216	10	Fz	4	Noise_Deviant	ERP_test_chop	MMN100to250NegativePeaklatency	1
[100.0	250.0]	218	12	F4	4	Noise_Deviant	ERP_test_chop	MMN100to250NegativePeaklatency	1
[100.0	250.0]	218	16	FC3	4	Noise_Deviant	ERP_test_chop	MMN100to250NegativePeaklatency	1
[100.0	250.0]	218	18	FCz	4	Noise_Deviant	ERP_test_chop	MMN100to250NegativePeaklatency	1
[100.0	250.0]	218	20	FC4	4	Noise_Deviant	ERP_test_chop	MMN100to250NegativePeaklatency	1
[100.0	250.0]	218	24	C3	4	Noise_Deviant	ERP_test_chop	MMN100to250NegativePeaklatency	1
[100.0	250.0]	218	26	Cz	4	Noise_Deviant	ERP_test_chop	MMN100to250NegativePeaklatency	1
[100.0	250.0]	216	28	C4	4	Noise_Deviant	ERP_test_chop	MMN100to250NegativePeaklatency	1
[100.0	250.0]	220	33	CP3	4	Noise_Deviant	ERP_test_chop	MMN100to250NegativePeaklatency	1
[100.0	250.0]	218	35	CPz	4	Noise_Deviant	ERP_test_chop	MMN100to250NegativePeaklatency	1
[100.0	250.0]	220	37	CP4	4	Noise_Deviant	ERP_test_chop	MMN100to250NegativePeaklatency	1
[100.0	250.0]	222	42	P3	4	Noise_Deviant	ERP_test_chop	MMN100to250NegativePeaklatency	1
[100.0	250.0]	156	44	Pz	4	Noise_Deviant	ERP_test_chop	MMN100to250NegativePeaklatency	1
[100.0	250.0]	156	46	P4	4	Noise_Deviant	ERP_test_chop	MMN100to250NegativePeaklatency	1
[100.0	250.0]	158	50	PO3	4	Noise_Deviant	ERP_test_chop	MMN100to250NegativePeaklatency	1
[100.0	250.0]	158	51	POz	4	Noise_Deviant	ERP_test_chop	MMN100to250NegativePeaklatency	1
[100.0	250.0]	158	52	PO4	4	Noise_Deviant	ERP_test_chop	MMN100to250NegativePeaklatency	1
[100.0	250.0]	164	8	F3	5	Channel_Standard	ERP_test_chop	MMN100to250NegativePeaklatency	1
[100.0	250.0]	166	10	Fz	5	Channel_Standard	ERP_test_chop	MMN100to250NegativePeaklatency	1
[100.0	250.0]	156	12	F4	5	Channel_Standard	ERP_test_chop	MMN100to250NegativePeaklatency	1
[100.0	250.0]	142	16	FC3	5	Channel_Standard	ERP_test_chop	MMN100to250NegativePeaklatency	1
[100.0	250.0]	164	18	FCz	5	Channel_Standard	ERP_test_chop	MMN100to250NegativePeaklatency	1
[100.0	250.0]	154	20	FC4	5	Channel_Standard	ERP_test_chop	MMN100to250NegativePeaklatency	1
[100.0	250.0]	142	24	C3	5	Channel_Standard	ERP_test_chop	MMN100to250NegativePeaklatency	1
[100.0	250.0]	162	26	Cz	5	Channel_Standard	ERP_test_chop	MMN100to250NegativePeaklatency	1
[100.0	250.0]	156	28	C4	5	Channel_Standard	ERP_test_chop	MMN100to250NegativePeaklatency	1
[100.0	250.0]	144	33	CP3	5	Channel_Standard	ERP_test_chop	MMN100to250NegativePeaklatency	1
[100.0	250.0]	162	35	CPz	5	Channel_Standard	ERP_test_chop	MMN100to250NegativePeaklatency	1
[100.0	250.0]	156	37	CP4	5	Channel_Standard	ERP_test_chop	MMN100to250NegativePeaklatency	1
[100.0	250.0]	142	42	P3	5	Channel_Standard	ERP_test_chop	MMN100to250NegativePeaklatency	1
[100.0	250.0]	148	44	Pz	5	Channel_Standard	ERP_test_chop	MMN100to250NegativePeaklatency	1
[100.0	250.0]	156	46	P4	5	Channel_Standard	ERP_test_chop	MMN100to250NegativePeaklatency	1
[100.0	250.0]	140	50	PO3	5	Channel_Standard	ERP_test_chop	MMN100to250NegativePeaklatency	1
[100.0	250.0]	164	51	POz	5	Channel_Standard	ERP_test_chop	MMN100to250NegativePeaklatency	1
[100.0	250.0]	162	52	PO4	5	Channel_Standard	ERP_test_chop	MMN100to250NegativePeaklatency	1
[100.0	250.0]	126	8	F3	6	Channel_Deviant	ERP_test_chop	MMN100to250NegativePeaklatency	1
[100.0	250.0]	124	10	Fz	6	Channel_Deviant	ERP_test_chop	MMN100to250NegativePeaklatency	1
[100.0	250.0]	126	12	F4	6	Channel_Deviant	ERP_test_chop	MMN100to250NegativePeaklatency	1
[100.0	250.0]	232	16	FC3	6	Channel_Deviant	ERP_test_chop	MMN100to250NegativePeaklatency	1
[100.0	250.0]	124	18	FCz	6	Channel_Deviant	ERP_test_chop	MMN100to250NegativePeaklatency	1
[100.0	250.0]	230	20	FC4	6	Channel_Deviant	ERP_test_chop	MMN100to250NegativePeaklatency	1
[100.0	250.0]	234	24	C3	6	Channel_Deviant	ERP_test_chop	MMN100to250NegativePeaklatency	1
[100.0	250.0]	232	26	Cz	6	Channel_Deviant	ERP_test_chop	MMN100to250NegativePeaklatency	1
[100.0	250.0]	218	28	C4	6	Channel_Deviant	ERP_test_chop	MMN100to250NegativePeaklatency	1
[100.0	250.0]	234	33	CP3	6	Channel_Deviant	ERP_test_chop	MMN100to250NegativePeaklatency	1
[100.0	250.0]	232	35	CPz	6	Channel_Deviant	ERP_test_chop	MMN100to250NegativePeaklatency	1
[100.0	250.0]	214	37	CP4	6	Channel_Deviant	ERP_test_chop	MMN100to250NegativePeaklatency	1
[100.0	250.0]	212	42	P3	6	Channel_Deviant	ERP_test_chop	MMN100to250NegativePeaklatency	1
[100.0	250.0]	230	44	Pz	6	Channel_Deviant	ERP_test_chop	MMN100to250NegativePeaklatency	1
[100.0	250.0]	204	46	P4	6	Channel_Deviant	ERP_test_chop	MMN100to250NegativePeaklatency	1
[100.0	250.0]	188	50	PO3	6	Channel_Deviant	ERP_test_chop	MMN100to250NegativePeaklatency	1
[100.0	250.0]	204	51	POz	6	Channel_Deviant	ERP_test_chop	MMN100to250NegativePeaklatency	1
[100.0	250.0]	194	52	PO4	6	Channel_Deviant	ERP_test_chop	MMN100to250NegativePeaklatency	1
[100.0	250.0]	160	8	F3	17	High-quality_D-S	ERP_test_chop	MMN100to250NegativePeaklatency	1
[100.0	250.0]	160	10	Fz	17	High-quality_D-S	ERP_test_chop	MMN100to250NegativePeaklatency	1
[100.0	250.0]	162	12	F4	17	High-quality_D-S	ERP_test_chop	MMN100to250NegativePeaklatency	1
[100.0	250.0]	160	16	FC3	17	High-quality_D-S	ERP_test_chop	MMN100to250NegativePeaklatency	1
[100.0	250.0]	160	18	FCz	17	High-quality_D-S	ERP_test_chop	MMN100to250NegativePeaklatency	1
[100.0	250.0]	162	20	FC4	17	High-quality_D-S	ERP_test_chop	MMN100to250NegativePeaklatency	1
[100.0	250.0]	156	24	C3	17	High-quality_D-S	ERP_test_chop	MMN100to250NegativePeaklatency	1
[100.0	250.0]	158	26	Cz	17	High-quality_D-S	ERP_test_chop	MMN100to250NegativePeaklatency	1
[100.0	250.0]	160	28	C4	17	High-quality_D-S	ERP_test_chop	MMN100to250NegativePeaklatency	1
[100.0	250.0]	154	33	CP3	17	High-quality_D-S	ERP_test_chop	MMN100to250NegativePeaklatency	1
[100.0	250.0]	158	35	CPz	17	High-quality_D-S	ERP_test_chop	MMN100to250NegativePeaklatency	1
[100.0	250.0]	158	37	CP4	17	High-quality_D-S	ERP_test_chop	MMN100to250NegativePeaklatency	1
[100.0	250.0]	152	42	P3	17	High-quality_D-S	ERP_test_chop	MMN100to250NegativePeaklatency	1
[100.0	250.0]	156	44	Pz	17	High-quality_D-S	ERP_test_chop	MMN100to250NegativePeaklatency	1
[100.0	250.0]	200	46	P4	17	High-quality_D-S	ERP_test_chop	MMN100to250NegativePeaklatency	1
[100.0	250.0]	152	50	PO3	17	High-quality_D-S	ERP_test_chop	MMN100to250NegativePeaklatency	1
[100.0	250.0]	206	51	POz	17	High-quality_D-S	ERP_test_chop	MMN100to250NegativePeaklatency	1
[100.0	250.0]	204	52	PO4	17	High-quality_D-S	ERP_test_chop	MMN100to250NegativePeaklatency	1
[100.0	250.0]	210	8	F3	18	Noise_D-S	ERP_test_chop	MMN100to250NegativePeaklatency	1
[100.0	250.0]	210	10	Fz	18	Noise_D-S	ERP_test_chop	MMN100to250NegativePeaklatency	1
[100.0	250.0]	208	12	F4	18	Noise_D-S	ERP_test_chop	MMN100to250NegativePeaklatency	1
[100.0	250.0]	216	16	FC3	18	Noise_D-S	ERP_test_chop	MMN100to250NegativePeaklatency	1
[100.0	250.0]	212	18	FCz	18	Noise_D-S	ERP_test_chop	MMN100to250NegativePeaklatency	1
[100.0	250.0]	208	20	FC4	18	Noise_D-S	ERP_test_chop	MMN100to250NegativePeaklatency	1
[100.0	250.0]	218	24	C3	18	Noise_D-S	ERP_test_chop	MMN100to250NegativePeaklatency	1
[100.0	250.0]	216	26	Cz	18	Noise_D-S	ERP_test_chop	MMN100to250NegativePeaklatency	1
[100.0	250.0]	208	28	C4	18	Noise_D-S	ERP_test_chop	MMN100to250NegativePeaklatency	1
[100.0	250.0]	248	33	CP3	18	Noise_D-S	ERP_test_chop	MMN100to250NegativePeaklatency	1
[100.0	250.0]	216	35	CPz	18	Noise_D-S	ERP_test_chop	MMN100to250NegativePeaklatency	1
[100.0	250.0]	150	37	CP4	18	Noise_D-S	ERP_test_chop	MMN100to250NegativePeaklatency	1
[100.0	250.0]	250	42	P3	18	Noise_D-S	ERP_test_chop	MMN100to250NegativePeaklatency	1
[100.0	250.0]	152	44	Pz	18	Noise_D-S	ERP_test_chop	MMN100to250NegativePeaklatency	1
[100.0	250.0]	152	46	P4	18	Noise_D-S	ERP_test_chop	MMN100to250NegativePeaklatency	1
[100.0	250.0]	248	50	PO3	18	Noise_D-S	ERP_test_chop	MMN100to250NegativePeaklatency	1
[100.0	250.0]	250	51	POz	18	Noise_D-S	ERP_test_chop	MMN100to250NegativePeaklatency	1
[100.0	250.0]	152	52	PO4	18	Noise_D-S	ERP_test_chop	MMN100to250NegativePeaklatency	1
[100.0	250.0]	236	8	F3	19	Channel_D-S	ERP_test_chop	MMN100to250NegativePeaklatency	1
[100.0	250.0]	232	10	Fz	19	Channel_D-S	ERP_test_chop	MMN100to250NegativePeaklatency	1
[100.0	250.0]	232	12	F4	19	Channel_D-S	ERP_test_chop	MMN100to250NegativePeaklatency	1
[100.0	250.0]	234	16	FC3	19	Channel_D-S	ERP_test_chop	MMN100to250NegativePeaklatency	1
[100.0	250.0]	232	18	FCz	19	Channel_D-S	ERP_test_chop	MMN100to250NegativePeaklatency	1
[100.0	250.0]	230	20	FC4	19	Channel_D-S	ERP_test_chop	MMN100to250NegativePeaklatency	1
[100.0	250.0]	234	24	C3	19	Channel_D-S	ERP_test_chop	MMN100to250NegativePeaklatency	1
[100.0	250.0]	232	26	Cz	19	Channel_D-S	ERP_test_chop	MMN100to250NegativePeaklatency	1
[100.0	250.0]	228	28	C4	19	Channel_D-S	ERP_test_chop	MMN100to250NegativePeaklatency	1
[100.0	250.0]	234	33	CP3	19	Channel_D-S	ERP_test_chop	MMN100to250NegativePeaklatency	1
[100.0	250.0]	232	35	CPz	19	Channel_D-S	ERP_test_chop	MMN100to250NegativePeaklatency	1
[100.0	250.0]	228	37	CP4	19	Channel_D-S	ERP_test_chop	MMN100to250NegativePeaklatency	1
[100.0	250.0]	232	42	P3	19	Channel_D-S	ERP_test_chop	MMN100to250NegativePeaklatency	1
[100.0	250.0]	232	44	Pz	19	Channel_D-S	ERP_test_chop	MMN100to250NegativePeaklatency	1
[100.0	250.0]	230	46	P4	19	Channel_D-S	ERP_test_chop	MMN100to250NegativePeaklatency	1
[100.0	250.0]	194	50	PO3	19	Channel_D-S	ERP_test_chop	MMN100to250NegativePeaklatency	1
[100.0	250.0]	228	51	POz	19	Channel_D-S	ERP_test_chop	MMN100to250NegativePeaklatency	1
[100.0	250.0]	194	52	PO4	19	Channel_D-S	ERP_test_chop	MMN100to250NegativePeaklatency	1
[100.0	250.0]	130	8	F3	1	High-quality_Standard	ERP_test_chop	MMN100to250NegativePeaklatency	2
[100.0	250.0]	106	10	Fz	1	High-quality_Standard	ERP_test_chop	MMN100to250NegativePeaklatency	2
[100.0	250.0]	120	12	F4	1	High-quality_Standard	ERP_test_chop	MMN100to250NegativePeaklatency	2
[100.0	250.0]	132	16	FC3	1	High-quality_Standard	ERP_test_chop	MMN100to250NegativePeaklatency	2
[100.0	250.0]	106	18	FCz	1	High-quality_Standard	ERP_test_chop	MMN100to250NegativePeaklatency	2
[100.0	250.0]	118	20	FC4	1	High-quality_Standard	ERP_test_chop	MMN100to250NegativePeaklatency	2
[100.0	250.0]	132	24	C3	1	High-quality_Standard	ERP_test_chop	MMN100to250NegativePeaklatency	2
[100.0	250.0]	114	26	Cz	1	High-quality_Standard	ERP_test_chop	MMN100to250NegativePeaklatency	2
[100.0	250.0]	118	28	C4	1	High-quality_Standard	ERP_test_chop	MMN100to250NegativePeaklatency	2
[100.0	250.0]	120	33	CP3	1	High-quality_Standard	ERP_test_chop	MMN100to250NegativePeaklatency	2
[100.0	250.0]	118	35	CPz	1	High-quality_Standard	ERP_test_chop	MMN100to250NegativePeaklatency	2
[100.0	250.0]	118	37	CP4	1	High-quality_Standard	ERP_test_chop	MMN100to250NegativePeaklatency	2
[100.0	250.0]	120	42	P3	1	High-quality_Standard	ERP_test_chop	MMN100to250NegativePeaklatency	2
[100.0	250.0]	118	44	Pz	1	High-quality_Standard	ERP_test_chop	MMN100to250NegativePeaklatency	2
[100.0	250.0]	120	46	P4	1	High-quality_Standard	ERP_test_chop	MMN100to250NegativePeaklatency	2
[100.0	250.0]	120	50	PO3	1	High-quality_Standard	ERP_test_chop	MMN100to250NegativePeaklatency	2
[100.0	250.0]	120	51	POz	1	High-quality_Standard	ERP_test_chop	MMN100to250NegativePeaklatency	2
[100.0	250.0]	120	52	PO4	1	High-quality_Standard	ERP_test_chop	MMN100to250NegativePeaklatency	2
[100.0	250.0]	132	8	F3	2	High-quality_Deviant	ERP_test_chop	MMN100to250NegativePeaklatency	2
[100.0	250.0]	134	10	Fz	2	High-quality_Deviant	ERP_test_chop	MMN100to250NegativePeaklatency	2
[100.0	250.0]	138	12	F4	2	High-quality_Deviant	ERP_test_chop	MMN100to250NegativePeaklatency	2
[100.0	250.0]	132	16	FC3	2	High-quality_Deviant	ERP_test_chop	MMN100to250NegativePeaklatency	2
[100.0	250.0]	132	18	FCz	2	High-quality_Deviant	ERP_test_chop	MMN100to250NegativePeaklatency	2
[100.0	250.0]	136	20	FC4	2	High-quality_Deviant	ERP_test_chop	MMN100to250NegativePeaklatency	2
[100.0	250.0]	130	24	C3	2	High-quality_Deviant	ERP_test_chop	MMN100to250NegativePeaklatency	2
[100.0	250.0]	130	26	Cz	2	High-quality_Deviant	ERP_test_chop	MMN100to250NegativePeaklatency	2
[100.0	250.0]	136	28	C4	2	High-quality_Deviant	ERP_test_chop	MMN100to250NegativePeaklatency	2
[100.0	250.0]	154	33	CP3	2	High-quality_Deviant	ERP_test_chop	MMN100to250NegativePeaklatency	2
[100.0	250.0]	158	35	CPz	2	High-quality_Deviant	ERP_test_chop	MMN100to250NegativePeaklatency	2
[100.0	250.0]	152	37	CP4	2	High-quality_Deviant	ERP_test_chop	MMN100to250NegativePeaklatency	2
[100.0	250.0]	156	42	P3	2	High-quality_Deviant	ERP_test_chop	MMN100to250NegativePeaklatency	2
[100.0	250.0]	158	44	Pz	2	High-quality_Deviant	ERP_test_chop	MMN100to250NegativePeaklatency	2
[100.0	250.0]	156	46	P4	2	High-quality_Deviant	ERP_test_chop	MMN100to250NegativePeaklatency	2
[100.0	250.0]	152	50	PO3	2	High-quality_Deviant	ERP_test_chop	MMN100to250NegativePeaklatency	2
[100.0	250.0]	166	51	POz	2	High-quality_Deviant	ERP_test_chop	MMN100to250NegativePeaklatency	2
[100.0	250.0]	232	52	PO4	2	High-quality_Deviant	ERP_test_chop	MMN100to250NegativePeaklatency	2
[100.0	250.0]	120	8	F3	3	Noise_Standard	ERP_test_chop	MMN100to250NegativePeaklatency	2
[100.0	250.0]	120	10	Fz	3	Noise_Standard	ERP_test_chop	MMN100to250NegativePeaklatency	2
[100.0	250.0]	120	12	F4	3	Noise_Standard	ERP_test_chop	MMN100to250NegativePeaklatency	2
[100.0	250.0]	120	16	FC3	3	Noise_Standard	ERP_test_chop	MMN100to250NegativePeaklatency	2
[100.0	250.0]	118	18	FCz	3	Noise_Standard	ERP_test_chop	MMN100to250NegativePeaklatency	2
[100.0	250.0]	118	20	FC4	3	Noise_Standard	ERP_test_chop	MMN100to250NegativePeaklatency	2
[100.0	250.0]	120	24	C3	3	Noise_Standard	ERP_test_chop	MMN100to250NegativePeaklatency	2
[100.0	250.0]	116	26	Cz	3	Noise_Standard	ERP_test_chop	MMN100to250NegativePeaklatency	2
[100.0	250.0]	116	28	C4	3	Noise_Standard	ERP_test_chop	MMN100to250NegativePeaklatency	2
[100.0	250.0]	118	33	CP3	3	Noise_Standard	ERP_test_chop	MMN100to250NegativePeaklatency	2
[100.0	250.0]	116	35	CPz	3	Noise_Standard	ERP_test_chop	MMN100to250NegativePeaklatency	2
[100.0	250.0]	116	37	CP4	3	Noise_Standard	ERP_test_chop	MMN100to250NegativePeaklatency	2
[100.0	250.0]	116	42	P3	3	Noise_Standard	ERP_test_chop	MMN100to250NegativePeaklatency	2
[100.0	250.0]	166	44	Pz	3	Noise_Standard	ERP_test_chop	MMN100to250NegativePeaklatency	2
[100.0	250.0]	160	46	P4	3	Noise_Standard	ERP_test_chop	MMN100to250NegativePeaklatency	2
[100.0	250.0]	166	50	PO3	3	Noise_Standard	ERP_test_chop	MMN100to250NegativePeaklatency	2
[100.0	250.0]	166	51	POz	3	Noise_Standard	ERP_test_chop	MMN100to250NegativePeaklatency	2
[100.0	250.0]	164	52	PO4	3	Noise_Standard	ERP_test_chop	MMN100to250NegativePeaklatency	2
[100.0	250.0]	234	8	F3	4	Noise_Deviant	ERP_test_chop	MMN100to250NegativePeaklatency	2
[100.0	250.0]	234	10	Fz	4	Noise_Deviant	ERP_test_chop	MMN100to250NegativePeaklatency	2
[100.0	250.0]	234	12	F4	4	Noise_Deviant	ERP_test_chop	MMN100to250NegativePeaklatency	2
[100.0	250.0]	234	16	FC3	4	Noise_Deviant	ERP_test_chop	MMN100to250NegativePeaklatency	2
[100.0	250.0]	236	18	FCz	4	Noise_Deviant	ERP_test_chop	MMN100to250NegativePeaklatency	2
[100.0	250.0]	236	20	FC4	4	Noise_Deviant	ERP_test_chop	MMN100to250NegativePeaklatency	2
[100.0	250.0]	234	24	C3	4	Noise_Deviant	ERP_test_chop	MMN100to250NegativePeaklatency	2
[100.0	250.0]	238	26	Cz	4	Noise_Deviant	ERP_test_chop	MMN100to250NegativePeaklatency	2
[100.0	250.0]	238	28	C4	4	Noise_Deviant	ERP_test_chop	MMN100to250NegativePeaklatency	2
[100.0	250.0]	234	33	CP3	4	Noise_Deviant	ERP_test_chop	MMN100to250NegativePeaklatency	2
[100.0	250.0]	232	35	CPz	4	Noise_Deviant	ERP_test_chop	MMN100to250NegativePeaklatency	2
[100.0	250.0]	130	37	CP4	4	Noise_Deviant	ERP_test_chop	MMN100to250NegativePeaklatency	2
[100.0	250.0]	232	42	P3	4	Noise_Deviant	ERP_test_chop	MMN100to250NegativePeaklatency	2
[100.0	250.0]	232	44	Pz	4	Noise_Deviant	ERP_test_chop	MMN100to250NegativePeaklatency	2
[100.0	250.0]	132	46	P4	4	Noise_Deviant	ERP_test_chop	MMN100to250NegativePeaklatency	2
[100.0	250.0]	232	50	PO3	4	Noise_Deviant	ERP_test_chop	MMN100to250NegativePeaklatency	2
[100.0	250.0]	232	51	POz	4	Noise_Deviant	ERP_test_chop	MMN100to250NegativePeaklatency	2
[100.0	250.0]	132	52	PO4	4	Noise_Deviant	ERP_test_chop	MMN100to250NegativePeaklatency	2
[100.0	250.0]	162	8	F3	5	Channel_Standard	ERP_test_chop	MMN100to250NegativePeaklatency	2
[100.0	250.0]	158	10	Fz	5	Channel_Standard	ERP_test_chop	MMN100to250NegativePeaklatency	2
[100.0	250.0]	160	12	F4	5	Channel_Standard	ERP_test_chop	MMN100to250NegativePeaklatency	2
[100.0	250.0]	144	16	FC3	5	Channel_Standard	ERP_test_chop	MMN100to250NegativePeaklatency	2
[100.0	250.0]	162	18	FCz	5	Channel_Standard	ERP_test_chop	MMN100to250NegativePeaklatency	2
[100.0	250.0]	160	20	FC4	5	Channel_Standard	ERP_test_chop	MMN100to250NegativePeaklatency	2
[100.0	250.0]	144	24	C3	5	Channel_Standard	ERP_test_chop	MMN100to250NegativePeaklatency	2
[100.0	250.0]	144	26	Cz	5	Channel_Standard	ERP_test_chop	MMN100to250NegativePeaklatency	2
[100.0	250.0]	156	28	C4	5	Channel_Standard	ERP_test_chop	MMN100to250NegativePeaklatency	2
[100.0	250.0]	164	33	CP3	5	Channel_Standard	ERP_test_chop	MMN100to250NegativePeaklatency	2
[100.0	250.0]	144	35	CPz	5	Channel_Standard	ERP_test_chop	MMN100to250NegativePeaklatency	2
[100.0	250.0]	144	37	CP4	5	Channel_Standard	ERP_test_chop	MMN100to250NegativePeaklatency	2
[100.0	250.0]	166	42	P3	5	Channel_Standard	ERP_test_chop	MMN100to250NegativePeaklatency	2
[100.0	250.0]	142	44	Pz	5	Channel_Standard	ERP_test_chop	MMN100to250NegativePeaklatency	2
[100.0	250.0]	140	46	P4	5	Channel_Standard	ERP_test_chop	MMN100to250NegativePeaklatency	2
[100.0	250.0]	168	50	PO3	5	Channel_Standard	ERP_test_chop	MMN100to250NegativePeaklatency	2
[100.0	250.0]	140	51	POz	5	Channel_Standard	ERP_test_chop	MMN100to250NegativePeaklatency	2
[100.0	250.0]	138	52	PO4	5	Channel_Standard	ERP_test_chop	MMN100to250NegativePeaklatency	2
[100.0	250.0]	128	8	F3	6	Channel_Deviant	ERP_test_chop	MMN100to250NegativePeaklatency	2
[100.0	250.0]	130	10	Fz	6	Channel_Deviant	ERP_test_chop	MMN100to250NegativePeaklatency	2
[100.0	250.0]	234	12	F4	6	Channel_Deviant	ERP_test_chop	MMN100to250NegativePeaklatency	2
[100.0	250.0]	128	16	FC3	6	Channel_Deviant	ERP_test_chop	MMN100to250NegativePeaklatency	2
[100.0	250.0]	128	18	FCz	6	Channel_Deviant	ERP_test_chop	MMN100to250NegativePeaklatency	2
[100.0	250.0]	232	20	FC4	6	Channel_Deviant	ERP_test_chop	MMN100to250NegativePeaklatency	2
[100.0	250.0]	126	24	C3	6	Channel_Deviant	ERP_test_chop	MMN100to250NegativePeaklatency	2
[100.0	250.0]	224	26	Cz	6	Channel_Deviant	ERP_test_chop	MMN100to250NegativePeaklatency	2
[100.0	250.0]	230	28	C4	6	Channel_Deviant	ERP_test_chop	MMN100to250NegativePeaklatency	2
[100.0	250.0]	126	33	CP3	6	Channel_Deviant	ERP_test_chop	MMN100to250NegativePeaklatency	2
[100.0	250.0]	190	35	CPz	6	Channel_Deviant	ERP_test_chop	MMN100to250NegativePeaklatency	2
[100.0	250.0]	190	37	CP4	6	Channel_Deviant	ERP_test_chop	MMN100to250NegativePeaklatency	2
[100.0	250.0]	188	42	P3	6	Channel_Deviant	ERP_test_chop	MMN100to250NegativePeaklatency	2
[100.0	250.0]	188	44	Pz	6	Channel_Deviant	ERP_test_chop	MMN100to250NegativePeaklatency	2
[100.0	250.0]	190	46	P4	6	Channel_Deviant	ERP_test_chop	MMN100to250NegativePeaklatency	2
[100.0	250.0]	214	50	PO3	6	Channel_Deviant	ERP_test_chop	MMN100to250NegativePeaklatency	2
[100.0	250.0]	188	51	POz	6	Channel_Deviant	ERP_test_chop	MMN100to250NegativePeaklatency	2
[100.0	250.0]	188	52	PO4	6	Channel_Deviant	ERP_test_chop	MMN100to250NegativePeaklatency	2
[100.0	250.0]	154	8	F3	17	High-quality_D-S	ERP_test_chop	MMN100to250NegativePeaklatency	2
[100.0	250.0]	150	10	Fz	17	High-quality_D-S	ERP_test_chop	MMN100to250NegativePeaklatency	2
[100.0	250.0]	230	12	F4	17	High-quality_D-S	ERP_test_chop	MMN100to250NegativePeaklatency	2
[100.0	250.0]	156	16	FC3	17	High-quality_D-S	ERP_test_chop	MMN100to250NegativePeaklatency	2
[100.0	250.0]	158	18	FCz	17	High-quality_D-S	ERP_test_chop	MMN100to250NegativePeaklatency	2
[100.0	250.0]	162	20	FC4	17	High-quality_D-S	ERP_test_chop	MMN100to250NegativePeaklatency	2
[100.0	250.0]	158	24	C3	17	High-quality_D-S	ERP_test_chop	MMN100to250NegativePeaklatency	2
[100.0	250.0]	160	26	Cz	17	High-quality_D-S	ERP_test_chop	MMN100to250NegativePeaklatency	2
[100.0	250.0]	158	28	C4	17	High-quality_D-S	ERP_test_chop	MMN100to250NegativePeaklatency	2
[100.0	250.0]	158	33	CP3	17	High-quality_D-S	ERP_test_chop	MMN100to250NegativePeaklatency	2
[100.0	250.0]	160	35	CPz	17	High-quality_D-S	ERP_test_chop	MMN100to250NegativePeaklatency	2
[100.0	250.0]	232	37	CP4	17	High-quality_D-S	ERP_test_chop	MMN100to250NegativePeaklatency	2
[100.0	250.0]	230	42	P3	17	High-quality_D-S	ERP_test_chop	MMN100to250NegativePeaklatency	2
[100.0	250.0]	160	44	Pz	17	High-quality_D-S	ERP_test_chop	MMN100to250NegativePeaklatency	2
[100.0	250.0]	232	46	P4	17	High-quality_D-S	ERP_test_chop	MMN100to250NegativePeaklatency	2
[100.0	250.0]	232	50	PO3	17	High-quality_D-S	ERP_test_chop	MMN100to250NegativePeaklatency	2
[100.0	250.0]	232	51	POz	17	High-quality_D-S	ERP_test_chop	MMN100to250NegativePeaklatency	2
[100.0	250.0]	232	52	PO4	17	High-quality_D-S	ERP_test_chop	MMN100to250NegativePeaklatency	2
[100.0	250.0]	230	8	F3	18	Noise_D-S	ERP_test_chop	MMN100to250NegativePeaklatency	2
[100.0	250.0]	230	10	Fz	18	Noise_D-S	ERP_test_chop	MMN100to250NegativePeaklatency	2
[100.0	250.0]	232	12	F4	18	Noise_D-S	ERP_test_chop	MMN100to250NegativePeaklatency	2
[100.0	250.0]	230	16	FC3	18	Noise_D-S	ERP_test_chop	MMN100to250NegativePeaklatency	2
[100.0	250.0]	230	18	FCz	18	Noise_D-S	ERP_test_chop	MMN100to250NegativePeaklatency	2
[100.0	250.0]	232	20	FC4	18	Noise_D-S	ERP_test_chop	MMN100to250NegativePeaklatency	2
[100.0	250.0]	230	24	C3	18	Noise_D-S	ERP_test_chop	MMN100to250NegativePeaklatency	2
[100.0	250.0]	228	26	Cz	18	Noise_D-S	ERP_test_chop	MMN100to250NegativePeaklatency	2
[100.0	250.0]	234	28	C4	18	Noise_D-S	ERP_test_chop	MMN100to250NegativePeaklatency	2
[100.0	250.0]	230	33	CP3	18	Noise_D-S	ERP_test_chop	MMN100to250NegativePeaklatency	2
[100.0	250.0]	228	35	CPz	18	Noise_D-S	ERP_test_chop	MMN100to250NegativePeaklatency	2
[100.0	250.0]	232	37	CP4	18	Noise_D-S	ERP_test_chop	MMN100to250NegativePeaklatency	2
[100.0	250.0]	230	42	P3	18	Noise_D-S	ERP_test_chop	MMN100to250NegativePeaklatency	2
[100.0	250.0]	230	44	Pz	18	Noise_D-S	ERP_test_chop	MMN100to250NegativePeaklatency	2
[100.0	250.0]	134	46	P4	18	Noise_D-S	ERP_test_chop	MMN100to250NegativePeaklatency	2
[100.0	250.0]	128	50	PO3	18	Noise_D-S	ERP_test_chop	MMN100to250NegativePeaklatency	2
[100.0	250.0]	130	51	POz	18	Noise_D-S	ERP_test_chop	MMN100to250NegativePeaklatency	2
[100.0	250.0]	132	52	PO4	18	Noise_D-S	ERP_test_chop	MMN100to250NegativePeaklatency	2
[100.0	250.0]	126	8	F3	19	Channel_D-S	ERP_test_chop	MMN100to250NegativePeaklatency	2
[100.0	250.0]	230	10	Fz	19	Channel_D-S	ERP_test_chop	MMN100to250NegativePeaklatency	2
[100.0	250.0]	232	12	F4	19	Channel_D-S	ERP_test_chop	MMN100to250NegativePeaklatency	2
[100.0	250.0]	226	16	FC3	19	Channel_D-S	ERP_test_chop	MMN100to250NegativePeaklatency	2
[100.0	250.0]	222	18	FCz	19	Channel_D-S	ERP_test_chop	MMN100to250NegativePeaklatency	2
[100.0	250.0]	230	20	FC4	19	Channel_D-S	ERP_test_chop	MMN100to250NegativePeaklatency	2
[100.0	250.0]	226	24	C3	19	Channel_D-S	ERP_test_chop	MMN100to250NegativePeaklatency	2
[100.0	250.0]	222	26	Cz	19	Channel_D-S	ERP_test_chop	MMN100to250NegativePeaklatency	2
[100.0	250.0]	228	28	C4	19	Channel_D-S	ERP_test_chop	MMN100to250NegativePeaklatency	2
[100.0	250.0]	222	33	CP3	19	Channel_D-S	ERP_test_chop	MMN100to250NegativePeaklatency	2
[100.0	250.0]	226	35	CPz	19	Channel_D-S	ERP_test_chop	MMN100to250NegativePeaklatency	2
[100.0	250.0]	226	37	CP4	19	Channel_D-S	ERP_test_chop	MMN100to250NegativePeaklatency	2
[100.0	250.0]	218	42	P3	19	Channel_D-S	ERP_test_chop	MMN100to250NegativePeaklatency	2
[100.0	250.0]	218	44	Pz	19	Channel_D-S	ERP_test_chop	MMN100to250NegativePeaklatency	2
[100.0	250.0]	222	46	P4	19	Channel_D-S	ERP_test_chop	MMN100to250NegativePeaklatency	2
[100.0	250.0]	214	50	PO3	19	Channel_D-S	ERP_test_chop	MMN100to250NegativePeaklatency	2
[100.0	250.0]	214	51	POz	19	Channel_D-S	ERP_test_chop	MMN100to250NegativePeaklatency	2
[100.0	250.0]	218	52	PO4	19	Channel_D-S	ERP_test_chop	MMN100to250NegativePeaklatency	2
[100.0	250.0]	100	8	F3	1	High-quality_Standard	ERP_test_chop	MMN100to250NegativePeaklatency	3
[100.0	250.0]	206	10	Fz	1	High-quality_Standard	ERP_test_chop	MMN100to250NegativePeaklatency	3
[100.0	250.0]	204	12	F4	1	High-quality_Standard	ERP_test_chop	MMN100to250NegativePeaklatency	3
[100.0	250.0]	100	16	FC3	1	High-quality_Standard	ERP_test_chop	MMN100to250NegativePeaklatency	3
[100.0	250.0]	100	18	FCz	1	High-quality_Standard	ERP_test_chop	MMN100to250NegativePeaklatency	3
[100.0	250.0]	174	20	FC4	1	High-quality_Standard	ERP_test_chop	MMN100to250NegativePeaklatency	3
[100.0	250.0]	102	24	C3	1	High-quality_Standard	ERP_test_chop	MMN100to250NegativePeaklatency	3
[100.0	250.0]	102	26	Cz	1	High-quality_Standard	ERP_test_chop	MMN100to250NegativePeaklatency	3
[100.0	250.0]	146	28	C4	1	High-quality_Standard	ERP_test_chop	MMN100to250NegativePeaklatency	3
[100.0	250.0]	106	33	CP3	1	High-quality_Standard	ERP_test_chop	MMN100to250NegativePeaklatency	3
[100.0	250.0]	104	35	CPz	1	High-quality_Standard	ERP_test_chop	MMN100to250NegativePeaklatency	3
[100.0	250.0]	144	37	CP4	1	High-quality_Standard	ERP_test_chop	MMN100to250NegativePeaklatency	3
[100.0	250.0]	216	42	P3	1	High-quality_Standard	ERP_test_chop	MMN100to250NegativePeaklatency	3
[100.0	250.0]	106	44	Pz	1	High-quality_Standard	ERP_test_chop	MMN100to250NegativePeaklatency	3
[100.0	250.0]	144	46	P4	1	High-quality_Standard	ERP_test_chop	MMN100to250NegativePeaklatency	3
[100.0	250.0]	226	50	PO3	1	High-quality_Standard	ERP_test_chop	MMN100to250NegativePeaklatency	3
[100.0	250.0]	220	51	POz	1	High-quality_Standard	ERP_test_chop	MMN100to250NegativePeaklatency	3
[100.0	250.0]	172	52	PO4	1	High-quality_Standard	ERP_test_chop	MMN100to250NegativePeaklatency	3
[100.0	250.0]	140	8	F3	2	High-quality_Deviant	ERP_test_chop	MMN100to250NegativePeaklatency	3
[100.0	250.0]	142	10	Fz	2	High-quality_Deviant	ERP_test_chop	MMN100to250NegativePeaklatency	3
[100.0	250.0]	192	12	F4	2	High-quality_Deviant	ERP_test_chop	MMN100to250NegativePeaklatency	3
[100.0	250.0]	140	16	FC3	2	High-quality_Deviant	ERP_test_chop	MMN100to250NegativePeaklatency	3
[100.0	250.0]	162	18	FCz	2	High-quality_Deviant	ERP_test_chop	MMN100to250NegativePeaklatency	3
[100.0	250.0]	190	20	FC4	2	High-quality_Deviant	ERP_test_chop	MMN100to250NegativePeaklatency	3
[100.0	250.0]	140	24	C3	2	High-quality_Deviant	ERP_test_chop	MMN100to250NegativePeaklatency	3
[100.0	250.0]	160	26	Cz	2	High-quality_Deviant	ERP_test_chop	MMN100to250NegativePeaklatency	3
[100.0	250.0]	140	28	C4	2	High-quality_Deviant	ERP_test_chop	MMN100to250NegativePeaklatency	3
[100.0	250.0]	140	33	CP3	2	High-quality_Deviant	ERP_test_chop	MMN100to250NegativePeaklatency	3
[100.0	250.0]	140	35	CPz	2	High-quality_Deviant	ERP_test_chop	MMN100to250NegativePeaklatency	3
[100.0	250.0]	138	37	CP4	2	High-quality_Deviant	ERP_test_chop	MMN100to250NegativePeaklatency	3
[100.0	250.0]	142	42	P3	2	High-quality_Deviant	ERP_test_chop	MMN100to250NegativePeaklatency	3
[100.0	250.0]	142	44	Pz	2	High-quality_Deviant	ERP_test_chop	MMN100to250NegativePeaklatency	3
[100.0	250.0]	136	46	P4	2	High-quality_Deviant	ERP_test_chop	MMN100to250NegativePeaklatency	3
[100.0	250.0]	140	50	PO3	2	High-quality_Deviant	ERP_test_chop	MMN100to250NegativePeaklatency	3
[100.0	250.0]	140	51	POz	2	High-quality_Deviant	ERP_test_chop	MMN100to250NegativePeaklatency	3
[100.0	250.0]	138	52	PO4	2	High-quality_Deviant	ERP_test_chop	MMN100to250NegativePeaklatency	3
[100.0	250.0]	178	8	F3	3	Noise_Standard	ERP_test_chop	MMN100to250NegativePeaklatency	3
[100.0	250.0]	178	10	Fz	3	Noise_Standard	ERP_test_chop	MMN100to250NegativePeaklatency	3
[100.0	250.0]	128	12	F4	3	Noise_Standard	ERP_test_chop	MMN100to250NegativePeaklatency	3
[100.0	250.0]	172	16	FC3	3	Noise_Standard	ERP_test_chop	MMN100to250NegativePeaklatency	3
[100.0	250.0]	180	18	FCz	3	Noise_Standard	ERP_test_chop	MMN100to250NegativePeaklatency	3
[100.0	250.0]	126	20	FC4	3	Noise_Standard	ERP_test_chop	MMN100to250NegativePeaklatency	3
[100.0	250.0]	130	24	C3	3	Noise_Standard	ERP_test_chop	MMN100to250NegativePeaklatency	3
[100.0	250.0]	182	26	Cz	3	Noise_Standard	ERP_test_chop	MMN100to250NegativePeaklatency	3
[100.0	250.0]	126	28	C4	3	Noise_Standard	ERP_test_chop	MMN100to250NegativePeaklatency	3
[100.0	250.0]	128	33	CP3	3	Noise_Standard	ERP_test_chop	MMN100to250NegativePeaklatency	3
[100.0	250.0]	178	35	CPz	3	Noise_Standard	ERP_test_chop	MMN100to250NegativePeaklatency	3
[100.0	250.0]	126	37	CP4	3	Noise_Standard	ERP_test_chop	MMN100to250NegativePeaklatency	3
[100.0	250.0]	128	42	P3	3	Noise_Standard	ERP_test_chop	MMN100to250NegativePeaklatency	3
[100.0	250.0]	168	44	Pz	3	Noise_Standard	ERP_test_chop	MMN100to250NegativePeaklatency	3
[100.0	250.0]	168	46	P4	3	Noise_Standard	ERP_test_chop	MMN100to250NegativePeaklatency	3
[100.0	250.0]	170	50	PO3	3	Noise_Standard	ERP_test_chop	MMN100to250NegativePeaklatency	3
[100.0	250.0]	170	51	POz	3	Noise_Standard	ERP_test_chop	MMN100to250NegativePeaklatency	3
[100.0	250.0]	168	52	PO4	3	Noise_Standard	ERP_test_chop	MMN100to250NegativePeaklatency	3
[100.0	250.0]	192	8	F3	4	Noise_Deviant	ERP_test_chop	MMN100to250NegativePeaklatency	3
[100.0	250.0]	190	10	Fz	4	Noise_Deviant	ERP_test_chop	MMN100to250NegativePeaklatency	3
[100.0	250.0]	198	12	F4	4	Noise_Deviant	ERP_test_chop	MMN100to250NegativePeaklatency	3
[100.0	250.0]	194	16	FC3	4	Noise_Deviant	ERP_test_chop	MMN100to250NegativePeaklatency	3
[100.0	250.0]	192	18	FCz	4	Noise_Deviant	ERP_test_chop	MMN100to250NegativePeaklatency	3
[100.0	250.0]	200	20	FC4	4	Noise_Deviant	ERP_test_chop	MMN100to250NegativePeaklatency	3
[100.0	250.0]	196	24	C3	4	Noise_Deviant	ERP_test_chop	MMN100to250NegativePeaklatency	3
[100.0	250.0]	194	26	Cz	4	Noise_Deviant	ERP_test_chop	MMN100to250NegativePeaklatency	3
[100.0	250.0]	198	28	C4	4	Noise_Deviant	ERP_test_chop	MMN100to250NegativePeaklatency	3
[100.0	250.0]	200	33	CP3	4	Noise_Deviant	ERP_test_chop	MMN100to250NegativePeaklatency	3
[100.0	250.0]	198	35	CPz	4	Noise_Deviant	ERP_test_chop	MMN100to250NegativePeaklatency	3
[100.0	250.0]	198	37	CP4	4	Noise_Deviant	ERP_test_chop	MMN100to250NegativePeaklatency	3
[100.0	250.0]	202	42	P3	4	Noise_Deviant	ERP_test_chop	MMN100to250NegativePeaklatency	3
[100.0	250.0]	200	44	Pz	4	Noise_Deviant	ERP_test_chop	MMN100to250NegativePeaklatency	3
[100.0	250.0]	198	46	P4	4	Noise_Deviant	ERP_test_chop	MMN100to250NegativePeaklatency	3
[100.0	250.0]	228	50	PO3	4	Noise_Deviant	ERP_test_chop	MMN100to250NegativePeaklatency	3
[100.0	250.0]	200	51	POz	4	Noise_Deviant	ERP_test_chop	MMN100to250NegativePeaklatency	3
[100.0	250.0]	198	52	PO4	4	Noise_Deviant	ERP_test_chop	MMN100to250NegativePeaklatency	3
[100.0	250.0]	154	8	F3	5	Channel_Standard	ERP_test_chop	MMN100to250NegativePeaklatency	3
[100.0	250.0]	158	10	Fz	5	Channel_Standard	ERP_test_chop	MMN100to250NegativePeaklatency	3
[100.0	250.0]	142	12	F4	5	Channel_Standard	ERP_test_chop	MMN100to250NegativePeaklatency	3
[100.0	250.0]	150	16	FC3	5	Channel_Standard	ERP_test_chop	MMN100to250NegativePeaklatency	3
[100.0	250.0]	156	18	FCz	5	Channel_Standard	ERP_test_chop	MMN100to250NegativePeaklatency	3
[100.0	250.0]	146	20	FC4	5	Channel_Standard	ERP_test_chop	MMN100to250NegativePeaklatency	3
[100.0	250.0]	148	24	C3	5	Channel_Standard	ERP_test_chop	MMN100to250NegativePeaklatency	3
[100.0	250.0]	156	26	Cz	5	Channel_Standard	ERP_test_chop	MMN100to250NegativePeaklatency	3
[100.0	250.0]	146	28	C4	5	Channel_Standard	ERP_test_chop	MMN100to250NegativePeaklatency	3
[100.0	250.0]	150	33	CP3	5	Channel_Standard	ERP_test_chop	MMN100to250NegativePeaklatency	3
[100.0	250.0]	160	35	CPz	5	Channel_Standard	ERP_test_chop	MMN100to250NegativePeaklatency	3
[100.0	250.0]	154	37	CP4	5	Channel_Standard	ERP_test_chop	MMN100to250NegativePeaklatency	3
[100.0	250.0]	158	42	P3	5	Channel_Standard	ERP_test_chop	MMN100to250NegativePeaklatency	3
[100.0	250.0]	162	44	Pz	5	Channel_Standard	ERP_test_chop	MMN100to250NegativePeaklatency	3
[100.0	250.0]	158	46	P4	5	Channel_Standard	ERP_test_chop	MMN100to250NegativePeaklatency	3
[100.0	250.0]	164	50	PO3	5	Channel_Standard	ERP_test_chop	MMN100to250NegativePeaklatency	3
[100.0	250.0]	164	51	POz	5	Channel_Standard	ERP_test_chop	MMN100to250NegativePeaklatency	3
[100.0	250.0]	162	52	PO4	5	Channel_Standard	ERP_test_chop	MMN100to250NegativePeaklatency	3
[100.0	250.0]	210	8	F3	6	Channel_Deviant	ERP_test_chop	MMN100to250NegativePeaklatency	3
[100.0	250.0]	128	10	Fz	6	Channel_Deviant	ERP_test_chop	MMN100to250NegativePeaklatency	3
[100.0	250.0]	128	12	F4	6	Channel_Deviant	ERP_test_chop	MMN100to250NegativePeaklatency	3
[100.0	250.0]	208	16	FC3	6	Channel_Deviant	ERP_test_chop	MMN100to250NegativePeaklatency	3
[100.0	250.0]	126	18	FCz	6	Channel_Deviant	ERP_test_chop	MMN100to250NegativePeaklatency	3
[100.0	250.0]	128	20	FC4	6	Channel_Deviant	ERP_test_chop	MMN100to250NegativePeaklatency	3
[100.0	250.0]	208	24	C3	6	Channel_Deviant	ERP_test_chop	MMN100to250NegativePeaklatency	3
[100.0	250.0]	126	26	Cz	6	Channel_Deviant	ERP_test_chop	MMN100to250NegativePeaklatency	3
[100.0	250.0]	128	28	C4	6	Channel_Deviant	ERP_test_chop	MMN100to250NegativePeaklatency	3
[100.0	250.0]	188	33	CP3	6	Channel_Deviant	ERP_test_chop	MMN100to250NegativePeaklatency	3
[100.0	250.0]	124	35	CPz	6	Channel_Deviant	ERP_test_chop	MMN100to250NegativePeaklatency	3
[100.0	250.0]	154	37	CP4	6	Channel_Deviant	ERP_test_chop	MMN100to250NegativePeaklatency	3
[100.0	250.0]	186	42	P3	6	Channel_Deviant	ERP_test_chop	MMN100to250NegativePeaklatency	3
[100.0	250.0]	184	44	Pz	6	Channel_Deviant	ERP_test_chop	MMN100to250NegativePeaklatency	3
[100.0	250.0]	184	46	P4	6	Channel_Deviant	ERP_test_chop	MMN100to250NegativePeaklatency	3
[100.0	250.0]	184	50	PO3	6	Channel_Deviant	ERP_test_chop	MMN100to250NegativePeaklatency	3
[100.0	250.0]	184	51	POz	6	Channel_Deviant	ERP_test_chop	MMN100to250NegativePeaklatency	3
[100.0	250.0]	182	52	PO4	6	Channel_Deviant	ERP_test_chop	MMN100to250NegativePeaklatency	3
[100.0	250.0]	140	8	F3	17	High-quality_D-S	ERP_test_chop	MMN100to250NegativePeaklatency	3
[100.0	250.0]	162	10	Fz	17	High-quality_D-S	ERP_test_chop	MMN100to250NegativePeaklatency	3
[100.0	250.0]	190	12	F4	17	High-quality_D-S	ERP_test_chop	MMN100to250NegativePeaklatency	3
[100.0	250.0]	162	16	FC3	17	High-quality_D-S	ERP_test_chop	MMN100to250NegativePeaklatency	3
[100.0	250.0]	140	18	FCz	17	High-quality_D-S	ERP_test_chop	MMN100to250NegativePeaklatency	3
[100.0	250.0]	190	20	FC4	17	High-quality_D-S	ERP_test_chop	MMN100to250NegativePeaklatency	3
[100.0	250.0]	140	24	C3	17	High-quality_D-S	ERP_test_chop	MMN100to250NegativePeaklatency	3
[100.0	250.0]	138	26	Cz	17	High-quality_D-S	ERP_test_chop	MMN100to250NegativePeaklatency	3
[100.0	250.0]	190	28	C4	17	High-quality_D-S	ERP_test_chop	MMN100to250NegativePeaklatency	3
[100.0	250.0]	138	33	CP3	17	High-quality_D-S	ERP_test_chop	MMN100to250NegativePeaklatency	3
[100.0	250.0]	140	35	CPz	17	High-quality_D-S	ERP_test_chop	MMN100to250NegativePeaklatency	3
[100.0	250.0]	190	37	CP4	17	High-quality_D-S	ERP_test_chop	MMN100to250NegativePeaklatency	3
[100.0	250.0]	140	42	P3	17	High-quality_D-S	ERP_test_chop	MMN100to250NegativePeaklatency	3
[100.0	250.0]	140	44	Pz	17	High-quality_D-S	ERP_test_chop	MMN100to250NegativePeaklatency	3
[100.0	250.0]	132	46	P4	17	High-quality_D-S	ERP_test_chop	MMN100to250NegativePeaklatency	3
[100.0	250.0]	136	50	PO3	17	High-quality_D-S	ERP_test_chop	MMN100to250NegativePeaklatency	3
[100.0	250.0]	134	51	POz	17	High-quality_D-S	ERP_test_chop	MMN100to250NegativePeaklatency	3
[100.0	250.0]	130	52	PO4	17	High-quality_D-S	ERP_test_chop	MMN100to250NegativePeaklatency	3
[100.0	250.0]	196	8	F3	18	Noise_D-S	ERP_test_chop	MMN100to250NegativePeaklatency	3
[100.0	250.0]	196	10	Fz	18	Noise_D-S	ERP_test_chop	MMN100to250NegativePeaklatency	3
[100.0	250.0]	198	12	F4	18	Noise_D-S	ERP_test_chop	MMN100to250NegativePeaklatency	3
[100.0	250.0]	196	16	FC3	18	Noise_D-S	ERP_test_chop	MMN100to250NegativePeaklatency	3
[100.0	250.0]	196	18	FCz	18	Noise_D-S	ERP_test_chop	MMN100to250NegativePeaklatency	3
[100.0	250.0]	200	20	FC4	18	Noise_D-S	ERP_test_chop	MMN100to250NegativePeaklatency	3
[100.0	250.0]	198	24	C3	18	Noise_D-S	ERP_test_chop	MMN100to250NegativePeaklatency	3
[100.0	250.0]	196	26	Cz	18	Noise_D-S	ERP_test_chop	MMN100to250NegativePeaklatency	3
[100.0	250.0]	198	28	C4	18	Noise_D-S	ERP_test_chop	MMN100to250NegativePeaklatency	3
[100.0	250.0]	200	33	CP3	18	Noise_D-S	ERP_test_chop	MMN100to250NegativePeaklatency	3
[100.0	250.0]	198	35	CPz	18	Noise_D-S	ERP_test_chop	MMN100to250NegativePeaklatency	3
[100.0	250.0]	198	37	CP4	18	Noise_D-S	ERP_test_chop	MMN100to250NegativePeaklatency	3
[100.0	250.0]	202	42	P3	18	Noise_D-S	ERP_test_chop	MMN100to250NegativePeaklatency	3
[100.0	250.0]	200	44	Pz	18	Noise_D-S	ERP_test_chop	MMN100to250NegativePeaklatency	3
[100.0	250.0]	200	46	P4	18	Noise_D-S	ERP_test_chop	MMN100to250NegativePeaklatency	3
[100.0	250.0]	228	50	PO3	18	Noise_D-S	ERP_test_chop	MMN100to250NegativePeaklatency	3
[100.0	250.0]	200	51	POz	18	Noise_D-S	ERP_test_chop	MMN100to250NegativePeaklatency	3
[100.0	250.0]	198	52	PO4	18	Noise_D-S	ERP_test_chop	MMN100to250NegativePeaklatency	3
[100.0	250.0]	208	8	F3	19	Channel_D-S	ERP_test_chop	MMN100to250NegativePeaklatency	3
[100.0	250.0]	208	10	Fz	19	Channel_D-S	ERP_test_chop	MMN100to250NegativePeaklatency	3
[100.0	250.0]	206	12	F4	19	Channel_D-S	ERP_test_chop	MMN100to250NegativePeaklatency	3
[100.0	250.0]	208	16	FC3	19	Channel_D-S	ERP_test_chop	MMN100to250NegativePeaklatency	3
[100.0	250.0]	208	18	FCz	19	Channel_D-S	ERP_test_chop	MMN100to250NegativePeaklatency	3
[100.0	250.0]	206	20	FC4	19	Channel_D-S	ERP_test_chop	MMN100to250NegativePeaklatency	3
[100.0	250.0]	208	24	C3	19	Channel_D-S	ERP_test_chop	MMN100to250NegativePeaklatency	3
[100.0	250.0]	206	26	Cz	19	Channel_D-S	ERP_test_chop	MMN100to250NegativePeaklatency	3
[100.0	250.0]	126	28	C4	19	Channel_D-S	ERP_test_chop	MMN100to250NegativePeaklatency	3
[100.0	250.0]	206	33	CP3	19	Channel_D-S	ERP_test_chop	MMN100to250NegativePeaklatency	3
[100.0	250.0]	124	35	CPz	19	Channel_D-S	ERP_test_chop	MMN100to250NegativePeaklatency	3
[100.0	250.0]	126	37	CP4	19	Channel_D-S	ERP_test_chop	MMN100to250NegativePeaklatency	3
[100.0	250.0]	100	42	P3	19	Channel_D-S	ERP_test_chop	MMN100to250NegativePeaklatency	3
[100.0	250.0]	124	44	Pz	19	Channel_D-S	ERP_test_chop	MMN100to250NegativePeaklatency	3
[100.0	250.0]	184	46	P4	19	Channel_D-S	ERP_test_chop	MMN100to250NegativePeaklatency	3
[100.0	250.0]	100	50	PO3	19	Channel_D-S	ERP_test_chop	MMN100to250NegativePeaklatency	3
[100.0	250.0]	184	51	POz	19	Channel_D-S	ERP_test_chop	MMN100to250NegativePeaklatency	3
[100.0	250.0]	182	52	PO4	19	Channel_D-S	ERP_test_chop	MMN100to250NegativePeaklatency	3
[100.0	250.0]	108	8	F3	1	High-quality_Standard	ERP_test_chop	MMN100to250NegativePeaklatency	4
[100.0	250.0]	160	10	Fz	1	High-quality_Standard	ERP_test_chop	MMN100to250NegativePeaklatency	4
[100.0	250.0]	110	12	F4	1	High-quality_Standard	ERP_test_chop	MMN100to250NegativePeaklatency	4
[100.0	250.0]	156	16	FC3	1	High-quality_Standard	ERP_test_chop	MMN100to250NegativePeaklatency	4
[100.0	250.0]	156	18	FCz	1	High-quality_Standard	ERP_test_chop	MMN100to250NegativePeaklatency	4
[100.0	250.0]	158	20	FC4	1	High-quality_Standard	ERP_test_chop	MMN100to250NegativePeaklatency	4
[100.0	250.0]	154	24	C3	1	High-quality_Standard	ERP_test_chop	MMN100to250NegativePeaklatency	4
[100.0	250.0]	152	26	Cz	1	High-quality_Standard	ERP_test_chop	MMN100to250NegativePeaklatency	4
[100.0	250.0]	154	28	C4	1	High-quality_Standard	ERP_test_chop	MMN100to250NegativePeaklatency	4
[100.0	250.0]	152	33	CP3	1	High-quality_Standard	ERP_test_chop	MMN100to250NegativePeaklatency	4
[100.0	250.0]	152	35	CPz	1	High-quality_Standard	ERP_test_chop	MMN100to250NegativePeaklatency	4
[100.0	250.0]	150	37	CP4	1	High-quality_Standard	ERP_test_chop	MMN100to250NegativePeaklatency	4
[100.0	250.0]	152	42	P3	1	High-quality_Standard	ERP_test_chop	MMN100to250NegativePeaklatency	4
[100.0	250.0]	150	44	Pz	1	High-quality_Standard	ERP_test_chop	MMN100to250NegativePeaklatency	4
[100.0	250.0]	148	46	P4	1	High-quality_Standard	ERP_test_chop	MMN100to250NegativePeaklatency	4
[100.0	250.0]	148	50	PO3	1	High-quality_Standard	ERP_test_chop	MMN100to250NegativePeaklatency	4
[100.0	250.0]	246	51	POz	1	High-quality_Standard	ERP_test_chop	MMN100to250NegativePeaklatency	4
[100.0	250.0]	246	52	PO4	1	High-quality_Standard	ERP_test_chop	MMN100to250NegativePeaklatency	4
[100.0	250.0]	164	8	F3	2	High-quality_Deviant	ERP_test_chop	MMN100to250NegativePeaklatency	4
[100.0	250.0]	162	10	Fz	2	High-quality_Deviant	ERP_test_chop	MMN100to250NegativePeaklatency	4
[100.0	250.0]	162	12	F4	2	High-quality_Deviant	ERP_test_chop	MMN100to250NegativePeaklatency	4
[100.0	250.0]	166	16	FC3	2	High-quality_Deviant	ERP_test_chop	MMN100to250NegativePeaklatency	4
[100.0	250.0]	158	18	FCz	2	High-quality_Deviant	ERP_test_chop	MMN100to250NegativePeaklatency	4
[100.0	250.0]	162	20	FC4	2	High-quality_Deviant	ERP_test_chop	MMN100to250NegativePeaklatency	4
[100.0	250.0]	192	24	C3	2	High-quality_Deviant	ERP_test_chop	MMN100to250NegativePeaklatency	4
[100.0	250.0]	146	26	Cz	2	High-quality_Deviant	ERP_test_chop	MMN100to250NegativePeaklatency	4
[100.0	250.0]	162	28	C4	2	High-quality_Deviant	ERP_test_chop	MMN100to250NegativePeaklatency	4
[100.0	250.0]	198	33	CP3	2	High-quality_Deviant	ERP_test_chop	MMN100to250NegativePeaklatency	4
[100.0	250.0]	216	35	CPz	2	High-quality_Deviant	ERP_test_chop	MMN100to250NegativePeaklatency	4
[100.0	250.0]	148	37	CP4	2	High-quality_Deviant	ERP_test_chop	MMN100to250NegativePeaklatency	4
[100.0	250.0]	210	42	P3	2	High-quality_Deviant	ERP_test_chop	MMN100to250NegativePeaklatency	4
[100.0	250.0]	214	44	Pz	2	High-quality_Deviant	ERP_test_chop	MMN100to250NegativePeaklatency	4
[100.0	250.0]	100	46	P4	2	High-quality_Deviant	ERP_test_chop	MMN100to250NegativePeaklatency	4
[100.0	250.0]	216	50	PO3	2	High-quality_Deviant	ERP_test_chop	MMN100to250NegativePeaklatency	4
[100.0	250.0]	100	51	POz	2	High-quality_Deviant	ERP_test_chop	MMN100to250NegativePeaklatency	4
[100.0	250.0]	246	52	PO4	2	High-quality_Deviant	ERP_test_chop	MMN100to250NegativePeaklatency	4
[100.0	250.0]	128	8	F3	3	Noise_Standard	ERP_test_chop	MMN100to250NegativePeaklatency	4
[100.0	250.0]	232	10	Fz	3	Noise_Standard	ERP_test_chop	MMN100to250NegativePeaklatency	4
[100.0	250.0]	162	12	F4	3	Noise_Standard	ERP_test_chop	MMN100to250NegativePeaklatency	4
[100.0	250.0]	234	16	FC3	3	Noise_Standard	ERP_test_chop	MMN100to250NegativePeaklatency	4
[100.0	250.0]	160	18	FCz	3	Noise_Standard	ERP_test_chop	MMN100to250NegativePeaklatency	4
[100.0	250.0]	160	20	FC4	3	Noise_Standard	ERP_test_chop	MMN100to250NegativePeaklatency	4
[100.0	250.0]	158	24	C3	3	Noise_Standard	ERP_test_chop	MMN100to250NegativePeaklatency	4
[100.0	250.0]	166	26	Cz	3	Noise_Standard	ERP_test_chop	MMN100to250NegativePeaklatency	4
[100.0	250.0]	164	28	C4	3	Noise_Standard	ERP_test_chop	MMN100to250NegativePeaklatency	4
[100.0	250.0]	172	33	CP3	3	Noise_Standard	ERP_test_chop	MMN100to250NegativePeaklatency	4
[100.0	250.0]	168	35	CPz	3	Noise_Standard	ERP_test_chop	MMN100to250NegativePeaklatency	4
[100.0	250.0]	174	37	CP4	3	Noise_Standard	ERP_test_chop	MMN100to250NegativePeaklatency	4
[100.0	250.0]	172	42	P3	3	Noise_Standard	ERP_test_chop	MMN100to250NegativePeaklatency	4
[100.0	250.0]	170	44	Pz	3	Noise_Standard	ERP_test_chop	MMN100to250NegativePeaklatency	4
[100.0	250.0]	176	46	P4	3	Noise_Standard	ERP_test_chop	MMN100to250NegativePeaklatency	4
[100.0	250.0]	172	50	PO3	3	Noise_Standard	ERP_test_chop	MMN100to250NegativePeaklatency	4
[100.0	250.0]	170	51	POz	3	Noise_Standard	ERP_test_chop	MMN100to250NegativePeaklatency	4
[100.0	250.0]	172	52	PO4	3	Noise_Standard	ERP_test_chop	MMN100to250NegativePeaklatency	4
[100.0	250.0]	228	8	F3	4	Noise_Deviant	ERP_test_chop	MMN100to250NegativePeaklatency	4
[100.0	250.0]	224	10	Fz	4	Noise_Deviant	ERP_test_chop	MMN100to250NegativePeaklatency	4
[100.0	250.0]	226	12	F4	4	Noise_Deviant	ERP_test_chop	MMN100to250NegativePeaklatency	4
[100.0	250.0]	232	16	FC3	4	Noise_Deviant	ERP_test_chop	MMN100to250NegativePeaklatency	4
[100.0	250.0]	234	18	FCz	4	Noise_Deviant	ERP_test_chop	MMN100to250NegativePeaklatency	4
[100.0	250.0]	232	20	FC4	4	Noise_Deviant	ERP_test_chop	MMN100to250NegativePeaklatency	4
[100.0	250.0]	232	24	C3	4	Noise_Deviant	ERP_test_chop	MMN100to250NegativePeaklatency	4
[100.0	250.0]	234	26	Cz	4	Noise_Deviant	ERP_test_chop	MMN100to250NegativePeaklatency	4
[100.0	250.0]	236	28	C4	4	Noise_Deviant	ERP_test_chop	MMN100to250NegativePeaklatency	4
[100.0	250.0]	234	33	CP3	4	Noise_Deviant	ERP_test_chop	MMN100to250NegativePeaklatency	4
[100.0	250.0]	236	35	CPz	4	Noise_Deviant	ERP_test_chop	MMN100to250NegativePeaklatency	4
[100.0	250.0]	234	37	CP4	4	Noise_Deviant	ERP_test_chop	MMN100to250NegativePeaklatency	4
[100.0	250.0]	234	42	P3	4	Noise_Deviant	ERP_test_chop	MMN100to250NegativePeaklatency	4
[100.0	250.0]	236	44	Pz	4	Noise_Deviant	ERP_test_chop	MMN100to250NegativePeaklatency	4
[100.0	250.0]	238	46	P4	4	Noise_Deviant	ERP_test_chop	MMN100to250NegativePeaklatency	4
[100.0	250.0]	228	50	PO3	4	Noise_Deviant	ERP_test_chop	MMN100to250NegativePeaklatency	4
[100.0	250.0]	230	51	POz	4	Noise_Deviant	ERP_test_chop	MMN100to250NegativePeaklatency	4
[100.0	250.0]	236	52	PO4	4	Noise_Deviant	ERP_test_chop	MMN100to250NegativePeaklatency	4
[100.0	250.0]	150	8	F3	5	Channel_Standard	ERP_test_chop	MMN100to250NegativePeaklatency	4
[100.0	250.0]	152	10	Fz	5	Channel_Standard	ERP_test_chop	MMN100to250NegativePeaklatency	4
[100.0	250.0]	152	12	F4	5	Channel_Standard	ERP_test_chop	MMN100to250NegativePeaklatency	4
[100.0	250.0]	148	16	FC3	5	Channel_Standard	ERP_test_chop	MMN100to250NegativePeaklatency	4
[100.0	250.0]	148	18	FCz	5	Channel_Standard	ERP_test_chop	MMN100to250NegativePeaklatency	4
[100.0	250.0]	146	20	FC4	5	Channel_Standard	ERP_test_chop	MMN100to250NegativePeaklatency	4
[100.0	250.0]	142	24	C3	5	Channel_Standard	ERP_test_chop	MMN100to250NegativePeaklatency	4
[100.0	250.0]	142	26	Cz	5	Channel_Standard	ERP_test_chop	MMN100to250NegativePeaklatency	4
[100.0	250.0]	142	28	C4	5	Channel_Standard	ERP_test_chop	MMN100to250NegativePeaklatency	4
[100.0	250.0]	196	33	CP3	5	Channel_Standard	ERP_test_chop	MMN100to250NegativePeaklatency	4
[100.0	250.0]	142	35	CPz	5	Channel_Standard	ERP_test_chop	MMN100to250NegativePeaklatency	4
[100.0	250.0]	140	37	CP4	5	Channel_Standard	ERP_test_chop	MMN100to250NegativePeaklatency	4
[100.0	250.0]	198	42	P3	5	Channel_Standard	ERP_test_chop	MMN100to250NegativePeaklatency	4
[100.0	250.0]	140	44	Pz	5	Channel_Standard	ERP_test_chop	MMN100to250NegativePeaklatency	4
[100.0	250.0]	138	46	P4	5	Channel_Standard	ERP_test_chop	MMN100to250NegativePeaklatency	4
[100.0	250.0]	198	50	PO3	5	Channel_Standard	ERP_test_chop	MMN100to250NegativePeaklatency	4
[100.0	250.0]	200	51	POz	5	Channel_Standard	ERP_test_chop	MMN100to250NegativePeaklatency	4
[100.0	250.0]	228	52	PO4	5	Channel_Standard	ERP_test_chop	MMN100to250NegativePeaklatency	4
[100.0	250.0]	236	8	F3	6	Channel_Deviant	ERP_test_chop	MMN100to250NegativePeaklatency	4
[100.0	250.0]	250	10	Fz	6	Channel_Deviant	ERP_test_chop	MMN100to250NegativePeaklatency	4
[100.0	250.0]	144	12	F4	6	Channel_Deviant	ERP_test_chop	MMN100to250NegativePeaklatency	4
[100.0	250.0]	128	16	FC3	6	Channel_Deviant	ERP_test_chop	MMN100to250NegativePeaklatency	4
[100.0	250.0]	244	18	FCz	6	Channel_Deviant	ERP_test_chop	MMN100to250NegativePeaklatency	4
[100.0	250.0]	130	20	FC4	6	Channel_Deviant	ERP_test_chop	MMN100to250NegativePeaklatency	4
[100.0	250.0]	128	24	C3	6	Channel_Deviant	ERP_test_chop	MMN100to250NegativePeaklatency	4
[100.0	250.0]	132	26	Cz	6	Channel_Deviant	ERP_test_chop	MMN100to250NegativePeaklatency	4
[100.0	250.0]	128	28	C4	6	Channel_Deviant	ERP_test_chop	MMN100to250NegativePeaklatency	4
[100.0	250.0]	128	33	CP3	6	Channel_Deviant	ERP_test_chop	MMN100to250NegativePeaklatency	4
[100.0	250.0]	126	35	CPz	6	Channel_Deviant	ERP_test_chop	MMN100to250NegativePeaklatency	4
[100.0	250.0]	236	37	CP4	6	Channel_Deviant	ERP_test_chop	MMN100to250NegativePeaklatency	4
[100.0	250.0]	126	42	P3	6	Channel_Deviant	ERP_test_chop	MMN100to250NegativePeaklatency	4
[100.0	250.0]	130	44	Pz	6	Channel_Deviant	ERP_test_chop	MMN100to250NegativePeaklatency	4
[100.0	250.0]	124	46	P4	6	Channel_Deviant	ERP_test_chop	MMN100to250NegativePeaklatency	4
[100.0	250.0]	120	50	PO3	6	Channel_Deviant	ERP_test_chop	MMN100to250NegativePeaklatency	4
[100.0	250.0]	132	51	POz	6	Channel_Deviant	ERP_test_chop	MMN100to250NegativePeaklatency	4
[100.0	250.0]	110	52	PO4	6	Channel_Deviant	ERP_test_chop	MMN100to250NegativePeaklatency	4
[100.0	250.0]	168	8	F3	17	High-quality_D-S	ERP_test_chop	MMN100to250NegativePeaklatency	4
[100.0	250.0]	164	10	Fz	17	High-quality_D-S	ERP_test_chop	MMN100to250NegativePeaklatency	4
[100.0	250.0]	162	12	F4	17	High-quality_D-S	ERP_test_chop	MMN100to250NegativePeaklatency	4
[100.0	250.0]	170	16	FC3	17	High-quality_D-S	ERP_test_chop	MMN100to250NegativePeaklatency	4
[100.0	250.0]	160	18	FCz	17	High-quality_D-S	ERP_test_chop	MMN100to250NegativePeaklatency	4
[100.0	250.0]	162	20	FC4	17	High-quality_D-S	ERP_test_chop	MMN100to250NegativePeaklatency	4
[100.0	250.0]	196	24	C3	17	High-quality_D-S	ERP_test_chop	MMN100to250NegativePeaklatency	4
[100.0	250.0]	214	26	Cz	17	High-quality_D-S	ERP_test_chop	MMN100to250NegativePeaklatency	4
[100.0	250.0]	202	28	C4	17	High-quality_D-S	ERP_test_chop	MMN100to250NegativePeaklatency	4
[100.0	250.0]	210	33	CP3	17	High-quality_D-S	ERP_test_chop	MMN100to250NegativePeaklatency	4
[100.0	250.0]	218	35	CPz	17	High-quality_D-S	ERP_test_chop	MMN100to250NegativePeaklatency	4
[100.0	250.0]	210	37	CP4	17	High-quality_D-S	ERP_test_chop	MMN100to250NegativePeaklatency	4
[100.0	250.0]	100	42	P3	17	High-quality_D-S	ERP_test_chop	MMN100to250NegativePeaklatency	4
[100.0	250.0]	214	44	Pz	17	High-quality_D-S	ERP_test_chop	MMN100to250NegativePeaklatency	4
[100.0	250.0]	214	46	P4	17	High-quality_D-S	ERP_test_chop	MMN100to250NegativePeaklatency	4
[100.0	250.0]	218	50	PO3	17	High-quality_D-S	ERP_test_chop	MMN100to250NegativePeaklatency	4
[100.0	250.0]	216	51	POz	17	High-quality_D-S	ERP_test_chop	MMN100to250NegativePeaklatency	4
[100.0	250.0]	102	52	PO4	17	High-quality_D-S	ERP_test_chop	MMN100to250NegativePeaklatency	4
[100.0	250.0]	226	8	F3	18	Noise_D-S	ERP_test_chop	MMN100to250NegativePeaklatency	4
[100.0	250.0]	222	10	Fz	18	Noise_D-S	ERP_test_chop	MMN100to250NegativePeaklatency	4
[100.0	250.0]	224	12	F4	18	Noise_D-S	ERP_test_chop	MMN100to250NegativePeaklatency	4
[100.0	250.0]	222	16	FC3	18	Noise_D-S	ERP_test_chop	MMN100to250NegativePeaklatency	4
[100.0	250.0]	232	18	FCz	18	Noise_D-S	ERP_test_chop	MMN100to250NegativePeaklatency	4
[100.0	250.0]	230	20	FC4	18	Noise_D-S	ERP_test_chop	MMN100to250NegativePeaklatency	4
[100.0	250.0]	232	24	C3	18	Noise_D-S	ERP_test_chop	MMN100to250NegativePeaklatency	4
[100.0	250.0]	234	26	Cz	18	Noise_D-S	ERP_test_chop	MMN100to250NegativePeaklatency	4
[100.0	250.0]	236	28	C4	18	Noise_D-S	ERP_test_chop	MMN100to250NegativePeaklatency	4
[100.0	250.0]	232	33	CP3	18	Noise_D-S	ERP_test_chop	MMN100to250NegativePeaklatency	4
[100.0	250.0]	234	35	CPz	18	Noise_D-S	ERP_test_chop	MMN100to250NegativePeaklatency	4
[100.0	250.0]	228	37	CP4	18	Noise_D-S	ERP_test_chop	MMN100to250NegativePeaklatency	4
[100.0	250.0]	232	42	P3	18	Noise_D-S	ERP_test_chop	MMN100to250NegativePeaklatency	4
[100.0	250.0]	234	44	Pz	18	Noise_D-S	ERP_test_chop	MMN100to250NegativePeaklatency	4
[100.0	250.0]	238	46	P4	18	Noise_D-S	ERP_test_chop	MMN100to250NegativePeaklatency	4
[100.0	250.0]	226	50	PO3	18	Noise_D-S	ERP_test_chop	MMN100to250NegativePeaklatency	4
[100.0	250.0]	228	51	POz	18	Noise_D-S	ERP_test_chop	MMN100to250NegativePeaklatency	4
[100.0	250.0]	236	52	PO4	18	Noise_D-S	ERP_test_chop	MMN100to250NegativePeaklatency	4
[100.0	250.0]	230	8	F3	19	Channel_D-S	ERP_test_chop	MMN100to250NegativePeaklatency	4
[100.0	250.0]	232	10	Fz	19	Channel_D-S	ERP_test_chop	MMN100to250NegativePeaklatency	4
[100.0	250.0]	124	12	F4	19	Channel_D-S	ERP_test_chop	MMN100to250NegativePeaklatency	4
[100.0	250.0]	230	16	FC3	19	Channel_D-S	ERP_test_chop	MMN100to250NegativePeaklatency	4
[100.0	250.0]	234	18	FCz	19	Channel_D-S	ERP_test_chop	MMN100to250NegativePeaklatency	4
[100.0	250.0]	122	20	FC4	19	Channel_D-S	ERP_test_chop	MMN100to250NegativePeaklatency	4
[100.0	250.0]	230	24	C3	19	Channel_D-S	ERP_test_chop	MMN100to250NegativePeaklatency	4
[100.0	250.0]	236	26	Cz	19	Channel_D-S	ERP_test_chop	MMN100to250NegativePeaklatency	4
[100.0	250.0]	122	28	C4	19	Channel_D-S	ERP_test_chop	MMN100to250NegativePeaklatency	4
[100.0	250.0]	126	33	CP3	19	Channel_D-S	ERP_test_chop	MMN100to250NegativePeaklatency	4
[100.0	250.0]	122	35	CPz	19	Channel_D-S	ERP_test_chop	MMN100to250NegativePeaklatency	4
[100.0	250.0]	236	37	CP4	19	Channel_D-S	ERP_test_chop	MMN100to250NegativePeaklatency	4
[100.0	250.0]	126	42	P3	19	Channel_D-S	ERP_test_chop	MMN100to250NegativePeaklatency	4
[100.0	250.0]	126	44	Pz	19	Channel_D-S	ERP_test_chop	MMN100to250NegativePeaklatency	4
[100.0	250.0]	114	46	P4	19	Channel_D-S	ERP_test_chop	MMN100to250NegativePeaklatency	4
[100.0	250.0]	122	50	PO3	19	Channel_D-S	ERP_test_chop	MMN100to250NegativePeaklatency	4
[100.0	250.0]	130	51	POz	19	Channel_D-S	ERP_test_chop	MMN100to250NegativePeaklatency	4
[100.0	250.0]	106	52	PO4	19	Channel_D-S	ERP_test_chop	MMN100to250NegativePeaklatency	4
[100.0	250.0]	110	8	F3	1	High-quality_Standard	ERP_test_chop	MMN100to250NegativePeaklatency	5
[100.0	250.0]	110	10	Fz	1	High-quality_Standard	ERP_test_chop	MMN100to250NegativePeaklatency	5
[100.0	250.0]	110	12	F4	1	High-quality_Standard	ERP_test_chop	MMN100to250NegativePeaklatency	5
[100.0	250.0]	110	16	FC3	1	High-quality_Standard	ERP_test_chop	MMN100to250NegativePeaklatency	5
[100.0	250.0]	112	18	FCz	1	High-quality_Standard	ERP_test_chop	MMN100to250NegativePeaklatency	5
[100.0	250.0]	110	20	FC4	1	High-quality_Standard	ERP_test_chop	MMN100to250NegativePeaklatency	5
[100.0	250.0]	110	24	C3	1	High-quality_Standard	ERP_test_chop	MMN100to250NegativePeaklatency	5
[100.0	250.0]	110	26	Cz	1	High-quality_Standard	ERP_test_chop	MMN100to250NegativePeaklatency	5
[100.0	250.0]	110	28	C4	1	High-quality_Standard	ERP_test_chop	MMN100to250NegativePeaklatency	5
[100.0	250.0]	110	33	CP3	1	High-quality_Standard	ERP_test_chop	MMN100to250NegativePeaklatency	5
[100.0	250.0]	110	35	CPz	1	High-quality_Standard	ERP_test_chop	MMN100to250NegativePeaklatency	5
[100.0	250.0]	110	37	CP4	1	High-quality_Standard	ERP_test_chop	MMN100to250NegativePeaklatency	5
[100.0	250.0]	110	42	P3	1	High-quality_Standard	ERP_test_chop	MMN100to250NegativePeaklatency	5
[100.0	250.0]	110	44	Pz	1	High-quality_Standard	ERP_test_chop	MMN100to250NegativePeaklatency	5
[100.0	250.0]	110	46	P4	1	High-quality_Standard	ERP_test_chop	MMN100to250NegativePeaklatency	5
[100.0	250.0]	110	50	PO3	1	High-quality_Standard	ERP_test_chop	MMN100to250NegativePeaklatency	5
[100.0	250.0]	110	51	POz	1	High-quality_Standard	ERP_test_chop	MMN100to250NegativePeaklatency	5
[100.0	250.0]	110	52	PO4	1	High-quality_Standard	ERP_test_chop	MMN100to250NegativePeaklatency	5
[100.0	250.0]	154	8	F3	2	High-quality_Deviant	ERP_test_chop	MMN100to250NegativePeaklatency	5
[100.0	250.0]	152	10	Fz	2	High-quality_Deviant	ERP_test_chop	MMN100to250NegativePeaklatency	5
[100.0	250.0]	154	12	F4	2	High-quality_Deviant	ERP_test_chop	MMN100to250NegativePeaklatency	5
[100.0	250.0]	154	16	FC3	2	High-quality_Deviant	ERP_test_chop	MMN100to250NegativePeaklatency	5
[100.0	250.0]	152	18	FCz	2	High-quality_Deviant	ERP_test_chop	MMN100to250NegativePeaklatency	5
[100.0	250.0]	154	20	FC4	2	High-quality_Deviant	ERP_test_chop	MMN100to250NegativePeaklatency	5
[100.0	250.0]	154	24	C3	2	High-quality_Deviant	ERP_test_chop	MMN100to250NegativePeaklatency	5
[100.0	250.0]	154	26	Cz	2	High-quality_Deviant	ERP_test_chop	MMN100to250NegativePeaklatency	5
[100.0	250.0]	154	28	C4	2	High-quality_Deviant	ERP_test_chop	MMN100to250NegativePeaklatency	5
[100.0	250.0]	156	33	CP3	2	High-quality_Deviant	ERP_test_chop	MMN100to250NegativePeaklatency	5
[100.0	250.0]	154	35	CPz	2	High-quality_Deviant	ERP_test_chop	MMN100to250NegativePeaklatency	5
[100.0	250.0]	156	37	CP4	2	High-quality_Deviant	ERP_test_chop	MMN100to250NegativePeaklatency	5
[100.0	250.0]	154	42	P3	2	High-quality_Deviant	ERP_test_chop	MMN100to250NegativePeaklatency	5
[100.0	250.0]	156	44	Pz	2	High-quality_Deviant	ERP_test_chop	MMN100to250NegativePeaklatency	5
[100.0	250.0]	198	46	P4	2	High-quality_Deviant	ERP_test_chop	MMN100to250NegativePeaklatency	5
[100.0	250.0]	198	50	PO3	2	High-quality_Deviant	ERP_test_chop	MMN100to250NegativePeaklatency	5
[100.0	250.0]	156	51	POz	2	High-quality_Deviant	ERP_test_chop	MMN100to250NegativePeaklatency	5
[100.0	250.0]	196	52	PO4	2	High-quality_Deviant	ERP_test_chop	MMN100to250NegativePeaklatency	5
[100.0	250.0]	120	8	F3	3	Noise_Standard	ERP_test_chop	MMN100to250NegativePeaklatency	5
[100.0	250.0]	120	10	Fz	3	Noise_Standard	ERP_test_chop	MMN100to250NegativePeaklatency	5
[100.0	250.0]	118	12	F4	3	Noise_Standard	ERP_test_chop	MMN100to250NegativePeaklatency	5
[100.0	250.0]	120	16	FC3	3	Noise_Standard	ERP_test_chop	MMN100to250NegativePeaklatency	5
[100.0	250.0]	118	18	FCz	3	Noise_Standard	ERP_test_chop	MMN100to250NegativePeaklatency	5
[100.0	250.0]	118	20	FC4	3	Noise_Standard	ERP_test_chop	MMN100to250NegativePeaklatency	5
[100.0	250.0]	118	24	C3	3	Noise_Standard	ERP_test_chop	MMN100to250NegativePeaklatency	5
[100.0	250.0]	118	26	Cz	3	Noise_Standard	ERP_test_chop	MMN100to250NegativePeaklatency	5
[100.0	250.0]	118	28	C4	3	Noise_Standard	ERP_test_chop	MMN100to250NegativePeaklatency	5
[100.0	250.0]	118	33	CP3	3	Noise_Standard	ERP_test_chop	MMN100to250NegativePeaklatency	5
[100.0	250.0]	118	35	CPz	3	Noise_Standard	ERP_test_chop	MMN100to250NegativePeaklatency	5
[100.0	250.0]	118	37	CP4	3	Noise_Standard	ERP_test_chop	MMN100to250NegativePeaklatency	5
[100.0	250.0]	118	42	P3	3	Noise_Standard	ERP_test_chop	MMN100to250NegativePeaklatency	5
[100.0	250.0]	118	44	Pz	3	Noise_Standard	ERP_test_chop	MMN100to250NegativePeaklatency	5
[100.0	250.0]	118	46	P4	3	Noise_Standard	ERP_test_chop	MMN100to250NegativePeaklatency	5
[100.0	250.0]	118	50	PO3	3	Noise_Standard	ERP_test_chop	MMN100to250NegativePeaklatency	5
[100.0	250.0]	118	51	POz	3	Noise_Standard	ERP_test_chop	MMN100to250NegativePeaklatency	5
[100.0	250.0]	156	52	PO4	3	Noise_Standard	ERP_test_chop	MMN100to250NegativePeaklatency	5
[100.0	250.0]	212	8	F3	4	Noise_Deviant	ERP_test_chop	MMN100to250NegativePeaklatency	5
[100.0	250.0]	212	10	Fz	4	Noise_Deviant	ERP_test_chop	MMN100to250NegativePeaklatency	5
[100.0	250.0]	118	12	F4	4	Noise_Deviant	ERP_test_chop	MMN100to250NegativePeaklatency	5
[100.0	250.0]	212	16	FC3	4	Noise_Deviant	ERP_test_chop	MMN100to250NegativePeaklatency	5
[100.0	250.0]	118	18	FCz	4	Noise_Deviant	ERP_test_chop	MMN100to250NegativePeaklatency	5
[100.0	250.0]	214	20	FC4	4	Noise_Deviant	ERP_test_chop	MMN100to250NegativePeaklatency	5
[100.0	250.0]	214	24	C3	4	Noise_Deviant	ERP_test_chop	MMN100to250NegativePeaklatency	5
[100.0	250.0]	214	26	Cz	4	Noise_Deviant	ERP_test_chop	MMN100to250NegativePeaklatency	5
[100.0	250.0]	214	28	C4	4	Noise_Deviant	ERP_test_chop	MMN100to250NegativePeaklatency	5
[100.0	250.0]	214	33	CP3	4	Noise_Deviant	ERP_test_chop	MMN100to250NegativePeaklatency	5
[100.0	250.0]	214	35	CPz	4	Noise_Deviant	ERP_test_chop	MMN100to250NegativePeaklatency	5
[100.0	250.0]	216	37	CP4	4	Noise_Deviant	ERP_test_chop	MMN100to250NegativePeaklatency	5
[100.0	250.0]	216	42	P3	4	Noise_Deviant	ERP_test_chop	MMN100to250NegativePeaklatency	5
[100.0	250.0]	216	44	Pz	4	Noise_Deviant	ERP_test_chop	MMN100to250NegativePeaklatency	5
[100.0	250.0]	180	46	P4	4	Noise_Deviant	ERP_test_chop	MMN100to250NegativePeaklatency	5
[100.0	250.0]	218	50	PO3	4	Noise_Deviant	ERP_test_chop	MMN100to250NegativePeaklatency	5
[100.0	250.0]	216	51	POz	4	Noise_Deviant	ERP_test_chop	MMN100to250NegativePeaklatency	5
[100.0	250.0]	180	52	PO4	4	Noise_Deviant	ERP_test_chop	MMN100to250NegativePeaklatency	5
[100.0	250.0]	102	8	F3	5	Channel_Standard	ERP_test_chop	MMN100to250NegativePeaklatency	5
[100.0	250.0]	100	10	Fz	5	Channel_Standard	ERP_test_chop	MMN100to250NegativePeaklatency	5
[100.0	250.0]	172	12	F4	5	Channel_Standard	ERP_test_chop	MMN100to250NegativePeaklatency	5
[100.0	250.0]	102	16	FC3	5	Channel_Standard	ERP_test_chop	MMN100to250NegativePeaklatency	5
[100.0	250.0]	172	18	FCz	5	Channel_Standard	ERP_test_chop	MMN100to250NegativePeaklatency	5
[100.0	250.0]	172	20	FC4	5	Channel_Standard	ERP_test_chop	MMN100to250NegativePeaklatency	5
[100.0	250.0]	102	24	C3	5	Channel_Standard	ERP_test_chop	MMN100to250NegativePeaklatency	5
[100.0	250.0]	174	26	Cz	5	Channel_Standard	ERP_test_chop	MMN100to250NegativePeaklatency	5
[100.0	250.0]	174	28	C4	5	Channel_Standard	ERP_test_chop	MMN100to250NegativePeaklatency	5
[100.0	250.0]	102	33	CP3	5	Channel_Standard	ERP_test_chop	MMN100to250NegativePeaklatency	5
[100.0	250.0]	176	35	CPz	5	Channel_Standard	ERP_test_chop	MMN100to250NegativePeaklatency	5
[100.0	250.0]	176	37	CP4	5	Channel_Standard	ERP_test_chop	MMN100to250NegativePeaklatency	5
[100.0	250.0]	102	42	P3	5	Channel_Standard	ERP_test_chop	MMN100to250NegativePeaklatency	5
[100.0	250.0]	178	44	Pz	5	Channel_Standard	ERP_test_chop	MMN100to250NegativePeaklatency	5
[100.0	250.0]	100	46	P4	5	Channel_Standard	ERP_test_chop	MMN100to250NegativePeaklatency	5
[100.0	250.0]	102	50	PO3	5	Channel_Standard	ERP_test_chop	MMN100to250NegativePeaklatency	5
[100.0	250.0]	178	51	POz	5	Channel_Standard	ERP_test_chop	MMN100to250NegativePeaklatency	5
[100.0	250.0]	178	52	PO4	5	Channel_Standard	ERP_test_chop	MMN100to250NegativePeaklatency	5
[100.0	250.0]	128	8	F3	6	Channel_Deviant	ERP_test_chop	MMN100to250NegativePeaklatency	5
[100.0	250.0]	126	10	Fz	6	Channel_Deviant	ERP_test_chop	MMN100to250NegativePeaklatency	5
[100.0	250.0]	126	12	F4	6	Channel_Deviant	ERP_test_chop	MMN100to250NegativePeaklatency	5
[100.0	250.0]	182	16	FC3	6	Channel_Deviant	ERP_test_chop	MMN100to250NegativePeaklatency	5
[100.0	250.0]	128	18	FCz	6	Channel_Deviant	ERP_test_chop	MMN100to250NegativePeaklatency	5
[100.0	250.0]	184	20	FC4	6	Channel_Deviant	ERP_test_chop	MMN100to250NegativePeaklatency	5
[100.0	250.0]	184	24	C3	6	Channel_Deviant	ERP_test_chop	MMN100to250NegativePeaklatency	5
[100.0	250.0]	182	26	Cz	6	Channel_Deviant	ERP_test_chop	MMN100to250NegativePeaklatency	5
[100.0	250.0]	186	28	C4	6	Channel_Deviant	ERP_test_chop	MMN100to250NegativePeaklatency	5
[100.0	250.0]	186	33	CP3	6	Channel_Deviant	ERP_test_chop	MMN100to250NegativePeaklatency	5
[100.0	250.0]	186	35	CPz	6	Channel_Deviant	ERP_test_chop	MMN100to250NegativePeaklatency	5
[100.0	250.0]	188	37	CP4	6	Channel_Deviant	ERP_test_chop	MMN100to250NegativePeaklatency	5
[100.0	250.0]	188	42	P3	6	Channel_Deviant	ERP_test_chop	MMN100to250NegativePeaklatency	5
[100.0	250.0]	188	44	Pz	6	Channel_Deviant	ERP_test_chop	MMN100to250NegativePeaklatency	5
[100.0	250.0]	188	46	P4	6	Channel_Deviant	ERP_test_chop	MMN100to250NegativePeaklatency	5
[100.0	250.0]	188	50	PO3	6	Channel_Deviant	ERP_test_chop	MMN100to250NegativePeaklatency	5
[100.0	250.0]	188	51	POz	6	Channel_Deviant	ERP_test_chop	MMN100to250NegativePeaklatency	5
[100.0	250.0]	188	52	PO4	6	Channel_Deviant	ERP_test_chop	MMN100to250NegativePeaklatency	5
[100.0	250.0]	156	8	F3	17	High-quality_D-S	ERP_test_chop	MMN100to250NegativePeaklatency	5
[100.0	250.0]	154	10	Fz	17	High-quality_D-S	ERP_test_chop	MMN100to250NegativePeaklatency	5
[100.0	250.0]	154	12	F4	17	High-quality_D-S	ERP_test_chop	MMN100to250NegativePeaklatency	5
[100.0	250.0]	156	16	FC3	17	High-quality_D-S	ERP_test_chop	MMN100to250NegativePeaklatency	5
[100.0	250.0]	154	18	FCz	17	High-quality_D-S	ERP_test_chop	MMN100to250NegativePeaklatency	5
[100.0	250.0]	156	20	FC4	17	High-quality_D-S	ERP_test_chop	MMN100to250NegativePeaklatency	5
[100.0	250.0]	156	24	C3	17	High-quality_D-S	ERP_test_chop	MMN100to250NegativePeaklatency	5
[100.0	250.0]	156	26	Cz	17	High-quality_D-S	ERP_test_chop	MMN100to250NegativePeaklatency	5
[100.0	250.0]	156	28	C4	17	High-quality_D-S	ERP_test_chop	MMN100to250NegativePeaklatency	5
[100.0	250.0]	156	33	CP3	17	High-quality_D-S	ERP_test_chop	MMN100to250NegativePeaklatency	5
[100.0	250.0]	156	35	CPz	17	High-quality_D-S	ERP_test_chop	MMN100to250NegativePeaklatency	5
[100.0	250.0]	196	37	CP4	17	High-quality_D-S	ERP_test_chop	MMN100to250NegativePeaklatency	5
[100.0	250.0]	198	42	P3	17	High-quality_D-S	ERP_test_chop	MMN100to250NegativePeaklatency	5
[100.0	250.0]	156	44	Pz	17	High-quality_D-S	ERP_test_chop	MMN100to250NegativePeaklatency	5
[100.0	250.0]	196	46	P4	17	High-quality_D-S	ERP_test_chop	MMN100to250NegativePeaklatency	5
[100.0	250.0]	198	50	PO3	17	High-quality_D-S	ERP_test_chop	MMN100to250NegativePeaklatency	5
[100.0	250.0]	156	51	POz	17	High-quality_D-S	ERP_test_chop	MMN100to250NegativePeaklatency	5
[100.0	250.0]	196	52	PO4	17	High-quality_D-S	ERP_test_chop	MMN100to250NegativePeaklatency	5
[100.0	250.0]	210	8	F3	18	Noise_D-S	ERP_test_chop	MMN100to250NegativePeaklatency	5
[100.0	250.0]	212	10	Fz	18	Noise_D-S	ERP_test_chop	MMN100to250NegativePeaklatency	5
[100.0	250.0]	212	12	F4	18	Noise_D-S	ERP_test_chop	MMN100to250NegativePeaklatency	5
[100.0	250.0]	212	16	FC3	18	Noise_D-S	ERP_test_chop	MMN100to250NegativePeaklatency	5
[100.0	250.0]	216	18	FCz	18	Noise_D-S	ERP_test_chop	MMN100to250NegativePeaklatency	5
[100.0	250.0]	216	20	FC4	18	Noise_D-S	ERP_test_chop	MMN100to250NegativePeaklatency	5
[100.0	250.0]	214	24	C3	18	Noise_D-S	ERP_test_chop	MMN100to250NegativePeaklatency	5
[100.0	250.0]	214	26	Cz	18	Noise_D-S	ERP_test_chop	MMN100to250NegativePeaklatency	5
[100.0	250.0]	216	28	C4	18	Noise_D-S	ERP_test_chop	MMN100to250NegativePeaklatency	5
[100.0	250.0]	216	33	CP3	18	Noise_D-S	ERP_test_chop	MMN100to250NegativePeaklatency	5
[100.0	250.0]	216	35	CPz	18	Noise_D-S	ERP_test_chop	MMN100to250NegativePeaklatency	5
[100.0	250.0]	218	37	CP4	18	Noise_D-S	ERP_test_chop	MMN100to250NegativePeaklatency	5
[100.0	250.0]	218	42	P3	18	Noise_D-S	ERP_test_chop	MMN100to250NegativePeaklatency	5
[100.0	250.0]	218	44	Pz	18	Noise_D-S	ERP_test_chop	MMN100to250NegativePeaklatency	5
[100.0	250.0]	220	46	P4	18	Noise_D-S	ERP_test_chop	MMN100to250NegativePeaklatency	5
[100.0	250.0]	218	50	PO3	18	Noise_D-S	ERP_test_chop	MMN100to250NegativePeaklatency	5
[100.0	250.0]	218	51	POz	18	Noise_D-S	ERP_test_chop	MMN100to250NegativePeaklatency	5
[100.0	250.0]	218	52	PO4	18	Noise_D-S	ERP_test_chop	MMN100to250NegativePeaklatency	5
[100.0	250.0]	232	8	F3	19	Channel_D-S	ERP_test_chop	MMN100to250NegativePeaklatency	5
[100.0	250.0]	148	10	Fz	19	Channel_D-S	ERP_test_chop	MMN100to250NegativePeaklatency	5
[100.0	250.0]	232	12	F4	19	Channel_D-S	ERP_test_chop	MMN100to250NegativePeaklatency	5
[100.0	250.0]	230	16	FC3	19	Channel_D-S	ERP_test_chop	MMN100to250NegativePeaklatency	5
[100.0	250.0]	234	18	FCz	19	Channel_D-S	ERP_test_chop	MMN100to250NegativePeaklatency	5
[100.0	250.0]	232	20	FC4	19	Channel_D-S	ERP_test_chop	MMN100to250NegativePeaklatency	5
[100.0	250.0]	230	24	C3	19	Channel_D-S	ERP_test_chop	MMN100to250NegativePeaklatency	5
[100.0	250.0]	188	26	Cz	19	Channel_D-S	ERP_test_chop	MMN100to250NegativePeaklatency	5
[100.0	250.0]	230	28	C4	19	Channel_D-S	ERP_test_chop	MMN100to250NegativePeaklatency	5
[100.0	250.0]	188	33	CP3	19	Channel_D-S	ERP_test_chop	MMN100to250NegativePeaklatency	5
[100.0	250.0]	190	35	CPz	19	Channel_D-S	ERP_test_chop	MMN100to250NegativePeaklatency	5
[100.0	250.0]	192	37	CP4	19	Channel_D-S	ERP_test_chop	MMN100to250NegativePeaklatency	5
[100.0	250.0]	190	42	P3	19	Channel_D-S	ERP_test_chop	MMN100to250NegativePeaklatency	5
[100.0	250.0]	190	44	Pz	19	Channel_D-S	ERP_test_chop	MMN100to250NegativePeaklatency	5
[100.0	250.0]	192	46	P4	19	Channel_D-S	ERP_test_chop	MMN100to250NegativePeaklatency	5
[100.0	250.0]	190	50	PO3	19	Channel_D-S	ERP_test_chop	MMN100to250NegativePeaklatency	5
[100.0	250.0]	190	51	POz	19	Channel_D-S	ERP_test_chop	MMN100to250NegativePeaklatency	5
[100.0	250.0]	192	52	PO4	19	Channel_D-S	ERP_test_chop	MMN100to250NegativePeaklatency	5
[100.0	250.0]	206	8	F3	1	High-quality_Standard	ERP_test_chop	MMN100to250NegativePeaklatency	6
[100.0	250.0]	126	10	Fz	1	High-quality_Standard	ERP_test_chop	MMN100to250NegativePeaklatency	6
[100.0	250.0]	100	12	F4	1	High-quality_Standard	ERP_test_chop	MMN100to250NegativePeaklatency	6
[100.0	250.0]	208	16	FC3	1	High-quality_Standard	ERP_test_chop	MMN100to250NegativePeaklatency	6
[100.0	250.0]	124	18	FCz	1	High-quality_Standard	ERP_test_chop	MMN100to250NegativePeaklatency	6
[100.0	250.0]	126	20	FC4	1	High-quality_Standard	ERP_test_chop	MMN100to250NegativePeaklatency	6
[100.0	250.0]	210	24	C3	1	High-quality_Standard	ERP_test_chop	MMN100to250NegativePeaklatency	6
[100.0	250.0]	128	26	Cz	1	High-quality_Standard	ERP_test_chop	MMN100to250NegativePeaklatency	6
[100.0	250.0]	102	28	C4	1	High-quality_Standard	ERP_test_chop	MMN100to250NegativePeaklatency	6
[100.0	250.0]	130	33	CP3	1	High-quality_Standard	ERP_test_chop	MMN100to250NegativePeaklatency	6
[100.0	250.0]	128	35	CPz	1	High-quality_Standard	ERP_test_chop	MMN100to250NegativePeaklatency	6
[100.0	250.0]	104	37	CP4	1	High-quality_Standard	ERP_test_chop	MMN100to250NegativePeaklatency	6
[100.0	250.0]	134	42	P3	1	High-quality_Standard	ERP_test_chop	MMN100to250NegativePeaklatency	6
[100.0	250.0]	102	44	Pz	1	High-quality_Standard	ERP_test_chop	MMN100to250NegativePeaklatency	6
[100.0	250.0]	102	46	P4	1	High-quality_Standard	ERP_test_chop	MMN100to250NegativePeaklatency	6
[100.0	250.0]	162	50	PO3	1	High-quality_Standard	ERP_test_chop	MMN100to250NegativePeaklatency	6
[100.0	250.0]	164	51	POz	1	High-quality_Standard	ERP_test_chop	MMN100to250NegativePeaklatency	6
[100.0	250.0]	232	52	PO4	1	High-quality_Standard	ERP_test_chop	MMN100to250NegativePeaklatency	6
[100.0	250.0]	132	8	F3	2	High-quality_Deviant	ERP_test_chop	MMN100to250NegativePeaklatency	6
[100.0	250.0]	132	10	Fz	2	High-quality_Deviant	ERP_test_chop	MMN100to250NegativePeaklatency	6
[100.0	250.0]	132	12	F4	2	High-quality_Deviant	ERP_test_chop	MMN100to250NegativePeaklatency	6
[100.0	250.0]	132	16	FC3	2	High-quality_Deviant	ERP_test_chop	MMN100to250NegativePeaklatency	6
[100.0	250.0]	132	18	FCz	2	High-quality_Deviant	ERP_test_chop	MMN100to250NegativePeaklatency	6
[100.0	250.0]	132	20	FC4	2	High-quality_Deviant	ERP_test_chop	MMN100to250NegativePeaklatency	6
[100.0	250.0]	130	24	C3	2	High-quality_Deviant	ERP_test_chop	MMN100to250NegativePeaklatency	6
[100.0	250.0]	130	26	Cz	2	High-quality_Deviant	ERP_test_chop	MMN100to250NegativePeaklatency	6
[100.0	250.0]	132	28	C4	2	High-quality_Deviant	ERP_test_chop	MMN100to250NegativePeaklatency	6
[100.0	250.0]	126	33	CP3	2	High-quality_Deviant	ERP_test_chop	MMN100to250NegativePeaklatency	6
[100.0	250.0]	130	35	CPz	2	High-quality_Deviant	ERP_test_chop	MMN100to250NegativePeaklatency	6
[100.0	250.0]	128	37	CP4	2	High-quality_Deviant	ERP_test_chop	MMN100to250NegativePeaklatency	6
[100.0	250.0]	230	42	P3	2	High-quality_Deviant	ERP_test_chop	MMN100to250NegativePeaklatency	6
[100.0	250.0]	128	44	Pz	2	High-quality_Deviant	ERP_test_chop	MMN100to250NegativePeaklatency	6
[100.0	250.0]	220	46	P4	2	High-quality_Deviant	ERP_test_chop	MMN100to250NegativePeaklatency	6
[100.0	250.0]	230	50	PO3	2	High-quality_Deviant	ERP_test_chop	MMN100to250NegativePeaklatency	6
[100.0	250.0]	226	51	POz	2	High-quality_Deviant	ERP_test_chop	MMN100to250NegativePeaklatency	6
[100.0	250.0]	222	52	PO4	2	High-quality_Deviant	ERP_test_chop	MMN100to250NegativePeaklatency	6
[100.0	250.0]	236	8	F3	3	Noise_Standard	ERP_test_chop	MMN100to250NegativePeaklatency	6
[100.0	250.0]	238	10	Fz	3	Noise_Standard	ERP_test_chop	MMN100to250NegativePeaklatency	6
[100.0	250.0]	240	12	F4	3	Noise_Standard	ERP_test_chop	MMN100to250NegativePeaklatency	6
[100.0	250.0]	238	16	FC3	3	Noise_Standard	ERP_test_chop	MMN100to250NegativePeaklatency	6
[100.0	250.0]	240	18	FCz	3	Noise_Standard	ERP_test_chop	MMN100to250NegativePeaklatency	6
[100.0	250.0]	240	20	FC4	3	Noise_Standard	ERP_test_chop	MMN100to250NegativePeaklatency	6
[100.0	250.0]	236	24	C3	3	Noise_Standard	ERP_test_chop	MMN100to250NegativePeaklatency	6
[100.0	250.0]	238	26	Cz	3	Noise_Standard	ERP_test_chop	MMN100to250NegativePeaklatency	6
[100.0	250.0]	238	28	C4	3	Noise_Standard	ERP_test_chop	MMN100to250NegativePeaklatency	6
[100.0	250.0]	236	33	CP3	3	Noise_Standard	ERP_test_chop	MMN100to250NegativePeaklatency	6
[100.0	250.0]	238	35	CPz	3	Noise_Standard	ERP_test_chop	MMN100to250NegativePeaklatency	6
[100.0	250.0]	234	37	CP4	3	Noise_Standard	ERP_test_chop	MMN100to250NegativePeaklatency	6
[100.0	250.0]	238	42	P3	3	Noise_Standard	ERP_test_chop	MMN100to250NegativePeaklatency	6
[100.0	250.0]	236	44	Pz	3	Noise_Standard	ERP_test_chop	MMN100to250NegativePeaklatency	6
[100.0	250.0]	228	46	P4	3	Noise_Standard	ERP_test_chop	MMN100to250NegativePeaklatency	6
[100.0	250.0]	186	50	PO3	3	Noise_Standard	ERP_test_chop	MMN100to250NegativePeaklatency	6
[100.0	250.0]	216	51	POz	3	Noise_Standard	ERP_test_chop	MMN100to250NegativePeaklatency	6
[100.0	250.0]	220	52	PO4	3	Noise_Standard	ERP_test_chop	MMN100to250NegativePeaklatency	6
[100.0	250.0]	226	8	F3	4	Noise_Deviant	ERP_test_chop	MMN100to250NegativePeaklatency	6
[100.0	250.0]	226	10	Fz	4	Noise_Deviant	ERP_test_chop	MMN100to250NegativePeaklatency	6
[100.0	250.0]	222	12	F4	4	Noise_Deviant	ERP_test_chop	MMN100to250NegativePeaklatency	6
[100.0	250.0]	228	16	FC3	4	Noise_Deviant	ERP_test_chop	MMN100to250NegativePeaklatency	6
[100.0	250.0]	228	18	FCz	4	Noise_Deviant	ERP_test_chop	MMN100to250NegativePeaklatency	6
[100.0	250.0]	224	20	FC4	4	Noise_Deviant	ERP_test_chop	MMN100to250NegativePeaklatency	6
[100.0	250.0]	228	24	C3	4	Noise_Deviant	ERP_test_chop	MMN100to250NegativePeaklatency	6
[100.0	250.0]	226	26	Cz	4	Noise_Deviant	ERP_test_chop	MMN100to250NegativePeaklatency	6
[100.0	250.0]	222	28	C4	4	Noise_Deviant	ERP_test_chop	MMN100to250NegativePeaklatency	6
[100.0	250.0]	226	33	CP3	4	Noise_Deviant	ERP_test_chop	MMN100to250NegativePeaklatency	6
[100.0	250.0]	226	35	CPz	4	Noise_Deviant	ERP_test_chop	MMN100to250NegativePeaklatency	6
[100.0	250.0]	204	37	CP4	4	Noise_Deviant	ERP_test_chop	MMN100to250NegativePeaklatency	6
[100.0	250.0]	224	42	P3	4	Noise_Deviant	ERP_test_chop	MMN100to250NegativePeaklatency	6
[100.0	250.0]	226	44	Pz	4	Noise_Deviant	ERP_test_chop	MMN100to250NegativePeaklatency	6
[100.0	250.0]	216	46	P4	4	Noise_Deviant	ERP_test_chop	MMN100to250NegativePeaklatency	6
[100.0	250.0]	222	50	PO3	4	Noise_Deviant	ERP_test_chop	MMN100to250NegativePeaklatency	6
[100.0	250.0]	222	51	POz	4	Noise_Deviant	ERP_test_chop	MMN100to250NegativePeaklatency	6
[100.0	250.0]	222	52	PO4	4	Noise_Deviant	ERP_test_chop	MMN100to250NegativePeaklatency	6
[100.0	250.0]	234	8	F3	5	Channel_Standard	ERP_test_chop	MMN100to250NegativePeaklatency	6
[100.0	250.0]	234	10	Fz	5	Channel_Standard	ERP_test_chop	MMN100to250NegativePeaklatency	6
[100.0	250.0]	230	12	F4	5	Channel_Standard	ERP_test_chop	MMN100to250NegativePeaklatency	6
[100.0	250.0]	236	16	FC3	5	Channel_Standard	ERP_test_chop	MMN100to250NegativePeaklatency	6
[100.0	250.0]	236	18	FCz	5	Channel_Standard	ERP_test_chop	MMN100to250NegativePeaklatency	6
[100.0	250.0]	232	20	FC4	5	Channel_Standard	ERP_test_chop	MMN100to250NegativePeaklatency	6
[100.0	250.0]	106	24	C3	5	Channel_Standard	ERP_test_chop	MMN100to250NegativePeaklatency	6
[100.0	250.0]	242	26	Cz	5	Channel_Standard	ERP_test_chop	MMN100to250NegativePeaklatency	6
[100.0	250.0]	234	28	C4	5	Channel_Standard	ERP_test_chop	MMN100to250NegativePeaklatency	6
[100.0	250.0]	106	33	CP3	5	Channel_Standard	ERP_test_chop	MMN100to250NegativePeaklatency	6
[100.0	250.0]	242	35	CPz	5	Channel_Standard	ERP_test_chop	MMN100to250NegativePeaklatency	6
[100.0	250.0]	236	37	CP4	5	Channel_Standard	ERP_test_chop	MMN100to250NegativePeaklatency	6
[100.0	250.0]	102	42	P3	5	Channel_Standard	ERP_test_chop	MMN100to250NegativePeaklatency	6
[100.0	250.0]	242	44	Pz	5	Channel_Standard	ERP_test_chop	MMN100to250NegativePeaklatency	6
[100.0	250.0]	238	46	P4	5	Channel_Standard	ERP_test_chop	MMN100to250NegativePeaklatency	6
[100.0	250.0]	100	50	PO3	5	Channel_Standard	ERP_test_chop	MMN100to250NegativePeaklatency	6
[100.0	250.0]	104	51	POz	5	Channel_Standard	ERP_test_chop	MMN100to250NegativePeaklatency	6
[100.0	250.0]	238	52	PO4	5	Channel_Standard	ERP_test_chop	MMN100to250NegativePeaklatency	6
[100.0	250.0]	244	8	F3	6	Channel_Deviant	ERP_test_chop	MMN100to250NegativePeaklatency	6
[100.0	250.0]	244	10	Fz	6	Channel_Deviant	ERP_test_chop	MMN100to250NegativePeaklatency	6
[100.0	250.0]	244	12	F4	6	Channel_Deviant	ERP_test_chop	MMN100to250NegativePeaklatency	6
[100.0	250.0]	242	16	FC3	6	Channel_Deviant	ERP_test_chop	MMN100to250NegativePeaklatency	6
[100.0	250.0]	244	18	FCz	6	Channel_Deviant	ERP_test_chop	MMN100to250NegativePeaklatency	6
[100.0	250.0]	244	20	FC4	6	Channel_Deviant	ERP_test_chop	MMN100to250NegativePeaklatency	6
[100.0	250.0]	240	24	C3	6	Channel_Deviant	ERP_test_chop	MMN100to250NegativePeaklatency	6
[100.0	250.0]	240	26	Cz	6	Channel_Deviant	ERP_test_chop	MMN100to250NegativePeaklatency	6
[100.0	250.0]	244	28	C4	6	Channel_Deviant	ERP_test_chop	MMN100to250NegativePeaklatency	6
[100.0	250.0]	238	33	CP3	6	Channel_Deviant	ERP_test_chop	MMN100to250NegativePeaklatency	6
[100.0	250.0]	242	35	CPz	6	Channel_Deviant	ERP_test_chop	MMN100to250NegativePeaklatency	6
[100.0	250.0]	242	37	CP4	6	Channel_Deviant	ERP_test_chop	MMN100to250NegativePeaklatency	6
[100.0	250.0]	236	42	P3	6	Channel_Deviant	ERP_test_chop	MMN100to250NegativePeaklatency	6
[100.0	250.0]	234	44	Pz	6	Channel_Deviant	ERP_test_chop	MMN100to250NegativePeaklatency	6
[100.0	250.0]	224	46	P4	6	Channel_Deviant	ERP_test_chop	MMN100to250NegativePeaklatency	6
[100.0	250.0]	118	50	PO3	6	Channel_Deviant	ERP_test_chop	MMN100to250NegativePeaklatency	6
[100.0	250.0]	116	51	POz	6	Channel_Deviant	ERP_test_chop	MMN100to250NegativePeaklatency	6
[100.0	250.0]	224	52	PO4	6	Channel_Deviant	ERP_test_chop	MMN100to250NegativePeaklatency	6
[100.0	250.0]	156	8	F3	17	High-quality_D-S	ERP_test_chop	MMN100to250NegativePeaklatency	6
[100.0	250.0]	146	10	Fz	17	High-quality_D-S	ERP_test_chop	MMN100to250NegativePeaklatency	6
[100.0	250.0]	148	12	F4	17	High-quality_D-S	ERP_test_chop	MMN100to250NegativePeaklatency	6
[100.0	250.0]	156	16	FC3	17	High-quality_D-S	ERP_test_chop	MMN100to250NegativePeaklatency	6
[100.0	250.0]	146	18	FCz	17	High-quality_D-S	ERP_test_chop	MMN100to250NegativePeaklatency	6
[100.0	250.0]	148	20	FC4	17	High-quality_D-S	ERP_test_chop	MMN100to250NegativePeaklatency	6
[100.0	250.0]	154	24	C3	17	High-quality_D-S	ERP_test_chop	MMN100to250NegativePeaklatency	6
[100.0	250.0]	150	26	Cz	17	High-quality_D-S	ERP_test_chop	MMN100to250NegativePeaklatency	6
[100.0	250.0]	148	28	C4	17	High-quality_D-S	ERP_test_chop	MMN100to250NegativePeaklatency	6
[100.0	250.0]	152	33	CP3	17	High-quality_D-S	ERP_test_chop	MMN100to250NegativePeaklatency	6
[100.0	250.0]	150	35	CPz	17	High-quality_D-S	ERP_test_chop	MMN100to250NegativePeaklatency	6
[100.0	250.0]	146	37	CP4	17	High-quality_D-S	ERP_test_chop	MMN100to250NegativePeaklatency	6
[100.0	250.0]	230	42	P3	17	High-quality_D-S	ERP_test_chop	MMN100to250NegativePeaklatency	6
[100.0	250.0]	126	44	Pz	17	High-quality_D-S	ERP_test_chop	MMN100to250NegativePeaklatency	6
[100.0	250.0]	218	46	P4	17	High-quality_D-S	ERP_test_chop	MMN100to250NegativePeaklatency	6
[100.0	250.0]	230	50	PO3	17	High-quality_D-S	ERP_test_chop	MMN100to250NegativePeaklatency	6
[100.0	250.0]	224	51	POz	17	High-quality_D-S	ERP_test_chop	MMN100to250NegativePeaklatency	6
[100.0	250.0]	210	52	PO4	17	High-quality_D-S	ERP_test_chop	MMN100to250NegativePeaklatency	6
[100.0	250.0]	222	8	F3	18	Noise_D-S	ERP_test_chop	MMN100to250NegativePeaklatency	6
[100.0	250.0]	222	10	Fz	18	Noise_D-S	ERP_test_chop	MMN100to250NegativePeaklatency	6
[100.0	250.0]	220	12	F4	18	Noise_D-S	ERP_test_chop	MMN100to250NegativePeaklatency	6
[100.0	250.0]	226	16	FC3	18	Noise_D-S	ERP_test_chop	MMN100to250NegativePeaklatency	6
[100.0	250.0]	224	18	FCz	18	Noise_D-S	ERP_test_chop	MMN100to250NegativePeaklatency	6
[100.0	250.0]	224	20	FC4	18	Noise_D-S	ERP_test_chop	MMN100to250NegativePeaklatency	6
[100.0	250.0]	226	24	C3	18	Noise_D-S	ERP_test_chop	MMN100to250NegativePeaklatency	6
[100.0	250.0]	224	26	Cz	18	Noise_D-S	ERP_test_chop	MMN100to250NegativePeaklatency	6
[100.0	250.0]	208	28	C4	18	Noise_D-S	ERP_test_chop	MMN100to250NegativePeaklatency	6
[100.0	250.0]	224	33	CP3	18	Noise_D-S	ERP_test_chop	MMN100to250NegativePeaklatency	6
[100.0	250.0]	224	35	CPz	18	Noise_D-S	ERP_test_chop	MMN100to250NegativePeaklatency	6
[100.0	250.0]	204	37	CP4	18	Noise_D-S	ERP_test_chop	MMN100to250NegativePeaklatency	6
[100.0	250.0]	222	42	P3	18	Noise_D-S	ERP_test_chop	MMN100to250NegativePeaklatency	6
[100.0	250.0]	224	44	Pz	18	Noise_D-S	ERP_test_chop	MMN100to250NegativePeaklatency	6
[100.0	250.0]	208	46	P4	18	Noise_D-S	ERP_test_chop	MMN100to250NegativePeaklatency	6
[100.0	250.0]	224	50	PO3	18	Noise_D-S	ERP_test_chop	MMN100to250NegativePeaklatency	6
[100.0	250.0]	224	51	POz	18	Noise_D-S	ERP_test_chop	MMN100to250NegativePeaklatency	6
[100.0	250.0]	120	52	PO4	18	Noise_D-S	ERP_test_chop	MMN100to250NegativePeaklatency	6
[100.0	250.0]	244	8	F3	19	Channel_D-S	ERP_test_chop	MMN100to250NegativePeaklatency	6
[100.0	250.0]	244	10	Fz	19	Channel_D-S	ERP_test_chop	MMN100to250NegativePeaklatency	6
[100.0	250.0]	244	12	F4	19	Channel_D-S	ERP_test_chop	MMN100to250NegativePeaklatency	6
[100.0	250.0]	244	16	FC3	19	Channel_D-S	ERP_test_chop	MMN100to250NegativePeaklatency	6
[100.0	250.0]	244	18	FCz	19	Channel_D-S	ERP_test_chop	MMN100to250NegativePeaklatency	6
[100.0	250.0]	244	20	FC4	19	Channel_D-S	ERP_test_chop	MMN100to250NegativePeaklatency	6
[100.0	250.0]	240	24	C3	19	Channel_D-S	ERP_test_chop	MMN100to250NegativePeaklatency	6
[100.0	250.0]	196	26	Cz	19	Channel_D-S	ERP_test_chop	MMN100to250NegativePeaklatency	6
[100.0	250.0]	196	28	C4	19	Channel_D-S	ERP_test_chop	MMN100to250NegativePeaklatency	6
[100.0	250.0]	236	33	CP3	19	Channel_D-S	ERP_test_chop	MMN100to250NegativePeaklatency	6
[100.0	250.0]	196	35	CPz	19	Channel_D-S	ERP_test_chop	MMN100to250NegativePeaklatency	6
[100.0	250.0]	196	37	CP4	19	Channel_D-S	ERP_test_chop	MMN100to250NegativePeaklatency	6
[100.0	250.0]	200	42	P3	19	Channel_D-S	ERP_test_chop	MMN100to250NegativePeaklatency	6
[100.0	250.0]	192	44	Pz	19	Channel_D-S	ERP_test_chop	MMN100to250NegativePeaklatency	6
[100.0	250.0]	192	46	P4	19	Channel_D-S	ERP_test_chop	MMN100to250NegativePeaklatency	6
[100.0	250.0]	224	50	PO3	19	Channel_D-S	ERP_test_chop	MMN100to250NegativePeaklatency	6
[100.0	250.0]	226	51	POz	19	Channel_D-S	ERP_test_chop	MMN100to250NegativePeaklatency	6
[100.0	250.0]	192	52	PO4	19	Channel_D-S	ERP_test_chop	MMN100to250NegativePeaklatency	6
[100.0	250.0]	116	8	F3	1	High-quality_Standard	ERP_test_chop	MMN100to250NegativePeaklatency	7
[100.0	250.0]	116	10	Fz	1	High-quality_Standard	ERP_test_chop	MMN100to250NegativePeaklatency	7
[100.0	250.0]	116	12	F4	1	High-quality_Standard	ERP_test_chop	MMN100to250NegativePeaklatency	7
[100.0	250.0]	116	16	FC3	1	High-quality_Standard	ERP_test_chop	MMN100to250NegativePeaklatency	7
[100.0	250.0]	116	18	FCz	1	High-quality_Standard	ERP_test_chop	MMN100to250NegativePeaklatency	7
[100.0	250.0]	116	20	FC4	1	High-quality_Standard	ERP_test_chop	MMN100to250NegativePeaklatency	7
[100.0	250.0]	118	24	C3	1	High-quality_Standard	ERP_test_chop	MMN100to250NegativePeaklatency	7
[100.0	250.0]	118	26	Cz	1	High-quality_Standard	ERP_test_chop	MMN100to250NegativePeaklatency	7
[100.0	250.0]	118	28	C4	1	High-quality_Standard	ERP_test_chop	MMN100to250NegativePeaklatency	7
[100.0	250.0]	120	33	CP3	1	High-quality_Standard	ERP_test_chop	MMN100to250NegativePeaklatency	7
[100.0	250.0]	118	35	CPz	1	High-quality_Standard	ERP_test_chop	MMN100to250NegativePeaklatency	7
[100.0	250.0]	116	37	CP4	1	High-quality_Standard	ERP_test_chop	MMN100to250NegativePeaklatency	7
[100.0	250.0]	120	42	P3	1	High-quality_Standard	ERP_test_chop	MMN100to250NegativePeaklatency	7
[100.0	250.0]	120	44	Pz	1	High-quality_Standard	ERP_test_chop	MMN100to250NegativePeaklatency	7
[100.0	250.0]	120	46	P4	1	High-quality_Standard	ERP_test_chop	MMN100to250NegativePeaklatency	7
[100.0	250.0]	118	50	PO3	1	High-quality_Standard	ERP_test_chop	MMN100to250NegativePeaklatency	7
[100.0	250.0]	118	51	POz	1	High-quality_Standard	ERP_test_chop	MMN100to250NegativePeaklatency	7
[100.0	250.0]	120	52	PO4	1	High-quality_Standard	ERP_test_chop	MMN100to250NegativePeaklatency	7
[100.0	250.0]	190	8	F3	2	High-quality_Deviant	ERP_test_chop	MMN100to250NegativePeaklatency	7
[100.0	250.0]	188	10	Fz	2	High-quality_Deviant	ERP_test_chop	MMN100to250NegativePeaklatency	7
[100.0	250.0]	192	12	F4	2	High-quality_Deviant	ERP_test_chop	MMN100to250NegativePeaklatency	7
[100.0	250.0]	196	16	FC3	2	High-quality_Deviant	ERP_test_chop	MMN100to250NegativePeaklatency	7
[100.0	250.0]	188	18	FCz	2	High-quality_Deviant	ERP_test_chop	MMN100to250NegativePeaklatency	7
[100.0	250.0]	190	20	FC4	2	High-quality_Deviant	ERP_test_chop	MMN100to250NegativePeaklatency	7
[100.0	250.0]	194	24	C3	2	High-quality_Deviant	ERP_test_chop	MMN100to250NegativePeaklatency	7
[100.0	250.0]	140	26	Cz	2	High-quality_Deviant	ERP_test_chop	MMN100to250NegativePeaklatency	7
[100.0	250.0]	138	28	C4	2	High-quality_Deviant	ERP_test_chop	MMN100to250NegativePeaklatency	7
[100.0	250.0]	192	33	CP3	2	High-quality_Deviant	ERP_test_chop	MMN100to250NegativePeaklatency	7
[100.0	250.0]	138	35	CPz	2	High-quality_Deviant	ERP_test_chop	MMN100to250NegativePeaklatency	7
[100.0	250.0]	236	37	CP4	2	High-quality_Deviant	ERP_test_chop	MMN100to250NegativePeaklatency	7
[100.0	250.0]	138	42	P3	2	High-quality_Deviant	ERP_test_chop	MMN100to250NegativePeaklatency	7
[100.0	250.0]	142	44	Pz	2	High-quality_Deviant	ERP_test_chop	MMN100to250NegativePeaklatency	7
[100.0	250.0]	156	46	P4	2	High-quality_Deviant	ERP_test_chop	MMN100to250NegativePeaklatency	7
[100.0	250.0]	150	50	PO3	2	High-quality_Deviant	ERP_test_chop	MMN100to250NegativePeaklatency	7
[100.0	250.0]	150	51	POz	2	High-quality_Deviant	ERP_test_chop	MMN100to250NegativePeaklatency	7
[100.0	250.0]	154	52	PO4	2	High-quality_Deviant	ERP_test_chop	MMN100to250NegativePeaklatency	7
[100.0	250.0]	238	8	F3	3	Noise_Standard	ERP_test_chop	MMN100to250NegativePeaklatency	7
[100.0	250.0]	238	10	Fz	3	Noise_Standard	ERP_test_chop	MMN100to250NegativePeaklatency	7
[100.0	250.0]	236	12	F4	3	Noise_Standard	ERP_test_chop	MMN100to250NegativePeaklatency	7
[100.0	250.0]	240	16	FC3	3	Noise_Standard	ERP_test_chop	MMN100to250NegativePeaklatency	7
[100.0	250.0]	238	18	FCz	3	Noise_Standard	ERP_test_chop	MMN100to250NegativePeaklatency	7
[100.0	250.0]	238	20	FC4	3	Noise_Standard	ERP_test_chop	MMN100to250NegativePeaklatency	7
[100.0	250.0]	238	24	C3	3	Noise_Standard	ERP_test_chop	MMN100to250NegativePeaklatency	7
[100.0	250.0]	236	26	Cz	3	Noise_Standard	ERP_test_chop	MMN100to250NegativePeaklatency	7
[100.0	250.0]	214	28	C4	3	Noise_Standard	ERP_test_chop	MMN100to250NegativePeaklatency	7
[100.0	250.0]	238	33	CP3	3	Noise_Standard	ERP_test_chop	MMN100to250NegativePeaklatency	7
[100.0	250.0]	214	35	CPz	3	Noise_Standard	ERP_test_chop	MMN100to250NegativePeaklatency	7
[100.0	250.0]	210	37	CP4	3	Noise_Standard	ERP_test_chop	MMN100to250NegativePeaklatency	7
[100.0	250.0]	212	42	P3	3	Noise_Standard	ERP_test_chop	MMN100to250NegativePeaklatency	7
[100.0	250.0]	212	44	Pz	3	Noise_Standard	ERP_test_chop	MMN100to250NegativePeaklatency	7
[100.0	250.0]	126	46	P4	3	Noise_Standard	ERP_test_chop	MMN100to250NegativePeaklatency	7
[100.0	250.0]	122	50	PO3	3	Noise_Standard	ERP_test_chop	MMN100to250NegativePeaklatency	7
[100.0	250.0]	122	51	POz	3	Noise_Standard	ERP_test_chop	MMN100to250NegativePeaklatency	7
[100.0	250.0]	122	52	PO4	3	Noise_Standard	ERP_test_chop	MMN100to250NegativePeaklatency	7
[100.0	250.0]	192	8	F3	4	Noise_Deviant	ERP_test_chop	MMN100to250NegativePeaklatency	7
[100.0	250.0]	236	10	Fz	4	Noise_Deviant	ERP_test_chop	MMN100to250NegativePeaklatency	7
[100.0	250.0]	238	12	F4	4	Noise_Deviant	ERP_test_chop	MMN100to250NegativePeaklatency	7
[100.0	250.0]	190	16	FC3	4	Noise_Deviant	ERP_test_chop	MMN100to250NegativePeaklatency	7
[100.0	250.0]	124	18	FCz	4	Noise_Deviant	ERP_test_chop	MMN100to250NegativePeaklatency	7
[100.0	250.0]	238	20	FC4	4	Noise_Deviant	ERP_test_chop	MMN100to250NegativePeaklatency	7
[100.0	250.0]	190	24	C3	4	Noise_Deviant	ERP_test_chop	MMN100to250NegativePeaklatency	7
[100.0	250.0]	122	26	Cz	4	Noise_Deviant	ERP_test_chop	MMN100to250NegativePeaklatency	7
[100.0	250.0]	236	28	C4	4	Noise_Deviant	ERP_test_chop	MMN100to250NegativePeaklatency	7
[100.0	250.0]	186	33	CP3	4	Noise_Deviant	ERP_test_chop	MMN100to250NegativePeaklatency	7
[100.0	250.0]	236	35	CPz	4	Noise_Deviant	ERP_test_chop	MMN100to250NegativePeaklatency	7
[100.0	250.0]	236	37	CP4	4	Noise_Deviant	ERP_test_chop	MMN100to250NegativePeaklatency	7
[100.0	250.0]	184	42	P3	4	Noise_Deviant	ERP_test_chop	MMN100to250NegativePeaklatency	7
[100.0	250.0]	236	44	Pz	4	Noise_Deviant	ERP_test_chop	MMN100to250NegativePeaklatency	7
[100.0	250.0]	230	46	P4	4	Noise_Deviant	ERP_test_chop	MMN100to250NegativePeaklatency	7
[100.0	250.0]	234	50	PO3	4	Noise_Deviant	ERP_test_chop	MMN100to250NegativePeaklatency	7
[100.0	250.0]	236	51	POz	4	Noise_Deviant	ERP_test_chop	MMN100to250NegativePeaklatency	7
[100.0	250.0]	234	52	PO4	4	Noise_Deviant	ERP_test_chop	MMN100to250NegativePeaklatency	7
[100.0	250.0]	154	8	F3	5	Channel_Standard	ERP_test_chop	MMN100to250NegativePeaklatency	7
[100.0	250.0]	150	10	Fz	5	Channel_Standard	ERP_test_chop	MMN100to250NegativePeaklatency	7
[100.0	250.0]	150	12	F4	5	Channel_Standard	ERP_test_chop	MMN100to250NegativePeaklatency	7
[100.0	250.0]	160	16	FC3	5	Channel_Standard	ERP_test_chop	MMN100to250NegativePeaklatency	7
[100.0	250.0]	152	18	FCz	5	Channel_Standard	ERP_test_chop	MMN100to250NegativePeaklatency	7
[100.0	250.0]	152	20	FC4	5	Channel_Standard	ERP_test_chop	MMN100to250NegativePeaklatency	7
[100.0	250.0]	156	24	C3	5	Channel_Standard	ERP_test_chop	MMN100to250NegativePeaklatency	7
[100.0	250.0]	152	26	Cz	5	Channel_Standard	ERP_test_chop	MMN100to250NegativePeaklatency	7
[100.0	250.0]	152	28	C4	5	Channel_Standard	ERP_test_chop	MMN100to250NegativePeaklatency	7
[100.0	250.0]	152	33	CP3	5	Channel_Standard	ERP_test_chop	MMN100to250NegativePeaklatency	7
[100.0	250.0]	154	35	CPz	5	Channel_Standard	ERP_test_chop	MMN100to250NegativePeaklatency	7
[100.0	250.0]	158	37	CP4	5	Channel_Standard	ERP_test_chop	MMN100to250NegativePeaklatency	7
[100.0	250.0]	142	42	P3	5	Channel_Standard	ERP_test_chop	MMN100to250NegativePeaklatency	7
[100.0	250.0]	152	44	Pz	5	Channel_Standard	ERP_test_chop	MMN100to250NegativePeaklatency	7
[100.0	250.0]	154	46	P4	5	Channel_Standard	ERP_test_chop	MMN100to250NegativePeaklatency	7
[100.0	250.0]	202	50	PO3	5	Channel_Standard	ERP_test_chop	MMN100to250NegativePeaklatency	7
[100.0	250.0]	154	51	POz	5	Channel_Standard	ERP_test_chop	MMN100to250NegativePeaklatency	7
[100.0	250.0]	184	52	PO4	5	Channel_Standard	ERP_test_chop	MMN100to250NegativePeaklatency	7
[100.0	250.0]	100	8	F3	6	Channel_Deviant	ERP_test_chop	MMN100to250NegativePeaklatency	7
[100.0	250.0]	162	10	Fz	6	Channel_Deviant	ERP_test_chop	MMN100to250NegativePeaklatency	7
[100.0	250.0]	166	12	F4	6	Channel_Deviant	ERP_test_chop	MMN100to250NegativePeaklatency	7
[100.0	250.0]	162	16	FC3	6	Channel_Deviant	ERP_test_chop	MMN100to250NegativePeaklatency	7
[100.0	250.0]	100	18	FCz	6	Channel_Deviant	ERP_test_chop	MMN100to250NegativePeaklatency	7
[100.0	250.0]	168	20	FC4	6	Channel_Deviant	ERP_test_chop	MMN100to250NegativePeaklatency	7
[100.0	250.0]	166	24	C3	6	Channel_Deviant	ERP_test_chop	MMN100to250NegativePeaklatency	7
[100.0	250.0]	170	26	Cz	6	Channel_Deviant	ERP_test_chop	MMN100to250NegativePeaklatency	7
[100.0	250.0]	170	28	C4	6	Channel_Deviant	ERP_test_chop	MMN100to250NegativePeaklatency	7
[100.0	250.0]	168	33	CP3	6	Channel_Deviant	ERP_test_chop	MMN100to250NegativePeaklatency	7
[100.0	250.0]	170	35	CPz	6	Channel_Deviant	ERP_test_chop	MMN100to250NegativePeaklatency	7
[100.0	250.0]	250	37	CP4	6	Channel_Deviant	ERP_test_chop	MMN100to250NegativePeaklatency	7
[100.0	250.0]	170	42	P3	6	Channel_Deviant	ERP_test_chop	MMN100to250NegativePeaklatency	7
[100.0	250.0]	174	44	Pz	6	Channel_Deviant	ERP_test_chop	MMN100to250NegativePeaklatency	7
[100.0	250.0]	174	46	P4	6	Channel_Deviant	ERP_test_chop	MMN100to250NegativePeaklatency	7
[100.0	250.0]	178	50	PO3	6	Channel_Deviant	ERP_test_chop	MMN100to250NegativePeaklatency	7
[100.0	250.0]	178	51	POz	6	Channel_Deviant	ERP_test_chop	MMN100to250NegativePeaklatency	7
[100.0	250.0]	178	52	PO4	6	Channel_Deviant	ERP_test_chop	MMN100to250NegativePeaklatency	7
[100.0	250.0]	194	8	F3	17	High-quality_D-S	ERP_test_chop	MMN100to250NegativePeaklatency	7
[100.0	250.0]	192	10	Fz	17	High-quality_D-S	ERP_test_chop	MMN100to250NegativePeaklatency	7
[100.0	250.0]	194	12	F4	17	High-quality_D-S	ERP_test_chop	MMN100to250NegativePeaklatency	7
[100.0	250.0]	196	16	FC3	17	High-quality_D-S	ERP_test_chop	MMN100to250NegativePeaklatency	7
[100.0	250.0]	190	18	FCz	17	High-quality_D-S	ERP_test_chop	MMN100to250NegativePeaklatency	7
[100.0	250.0]	192	20	FC4	17	High-quality_D-S	ERP_test_chop	MMN100to250NegativePeaklatency	7
[100.0	250.0]	194	24	C3	17	High-quality_D-S	ERP_test_chop	MMN100to250NegativePeaklatency	7
[100.0	250.0]	192	26	Cz	17	High-quality_D-S	ERP_test_chop	MMN100to250NegativePeaklatency	7
[100.0	250.0]	192	28	C4	17	High-quality_D-S	ERP_test_chop	MMN100to250NegativePeaklatency	7
[100.0	250.0]	192	33	CP3	17	High-quality_D-S	ERP_test_chop	MMN100to250NegativePeaklatency	7
[100.0	250.0]	194	35	CPz	17	High-quality_D-S	ERP_test_chop	MMN100to250NegativePeaklatency	7
[100.0	250.0]	224	37	CP4	17	High-quality_D-S	ERP_test_chop	MMN100to250NegativePeaklatency	7
[100.0	250.0]	192	42	P3	17	High-quality_D-S	ERP_test_chop	MMN100to250NegativePeaklatency	7
[100.0	250.0]	192	44	Pz	17	High-quality_D-S	ERP_test_chop	MMN100to250NegativePeaklatency	7
[100.0	250.0]	158	46	P4	17	High-quality_D-S	ERP_test_chop	MMN100to250NegativePeaklatency	7
[100.0	250.0]	192	50	PO3	17	High-quality_D-S	ERP_test_chop	MMN100to250NegativePeaklatency	7
[100.0	250.0]	194	51	POz	17	High-quality_D-S	ERP_test_chop	MMN100to250NegativePeaklatency	7
[100.0	250.0]	160	52	PO4	17	High-quality_D-S	ERP_test_chop	MMN100to250NegativePeaklatency	7
[100.0	250.0]	112	8	F3	18	Noise_D-S	ERP_test_chop	MMN100to250NegativePeaklatency	7
[100.0	250.0]	200	10	Fz	18	Noise_D-S	ERP_test_chop	MMN100to250NegativePeaklatency	7
[100.0	250.0]	154	12	F4	18	Noise_D-S	ERP_test_chop	MMN100to250NegativePeaklatency	7
[100.0	250.0]	116	16	FC3	18	Noise_D-S	ERP_test_chop	MMN100to250NegativePeaklatency	7
[100.0	250.0]	154	18	FCz	18	Noise_D-S	ERP_test_chop	MMN100to250NegativePeaklatency	7
[100.0	250.0]	236	20	FC4	18	Noise_D-S	ERP_test_chop	MMN100to250NegativePeaklatency	7
[100.0	250.0]	188	24	C3	18	Noise_D-S	ERP_test_chop	MMN100to250NegativePeaklatency	7
[100.0	250.0]	150	26	Cz	18	Noise_D-S	ERP_test_chop	MMN100to250NegativePeaklatency	7
[100.0	250.0]	236	28	C4	18	Noise_D-S	ERP_test_chop	MMN100to250NegativePeaklatency	7
[100.0	250.0]	148	33	CP3	18	Noise_D-S	ERP_test_chop	MMN100to250NegativePeaklatency	7
[100.0	250.0]	150	35	CPz	18	Noise_D-S	ERP_test_chop	MMN100to250NegativePeaklatency	7
[100.0	250.0]	236	37	CP4	18	Noise_D-S	ERP_test_chop	MMN100to250NegativePeaklatency	7
[100.0	250.0]	180	42	P3	18	Noise_D-S	ERP_test_chop	MMN100to250NegativePeaklatency	7
[100.0	250.0]	238	44	Pz	18	Noise_D-S	ERP_test_chop	MMN100to250NegativePeaklatency	7
[100.0	250.0]	230	46	P4	18	Noise_D-S	ERP_test_chop	MMN100to250NegativePeaklatency	7
[100.0	250.0]	232	50	PO3	18	Noise_D-S	ERP_test_chop	MMN100to250NegativePeaklatency	7
[100.0	250.0]	234	51	POz	18	Noise_D-S	ERP_test_chop	MMN100to250NegativePeaklatency	7
[100.0	250.0]	234	52	PO4	18	Noise_D-S	ERP_test_chop	MMN100to250NegativePeaklatency	7
[100.0	250.0]	128	8	F3	19	Channel_D-S	ERP_test_chop	MMN100to250NegativePeaklatency	7
[100.0	250.0]	100	10	Fz	19	Channel_D-S	ERP_test_chop	MMN100to250NegativePeaklatency	7
[100.0	250.0]	128	12	F4	19	Channel_D-S	ERP_test_chop	MMN100to250NegativePeaklatency	7
[100.0	250.0]	222	16	FC3	19	Channel_D-S	ERP_test_chop	MMN100to250NegativePeaklatency	7
[100.0	250.0]	100	18	FCz	19	Channel_D-S	ERP_test_chop	MMN100to250NegativePeaklatency	7
[100.0	250.0]	100	20	FC4	19	Channel_D-S	ERP_test_chop	MMN100to250NegativePeaklatency	7
[100.0	250.0]	218	24	C3	19	Channel_D-S	ERP_test_chop	MMN100to250NegativePeaklatency	7
[100.0	250.0]	102	26	Cz	19	Channel_D-S	ERP_test_chop	MMN100to250NegativePeaklatency	7
[100.0	250.0]	100	28	C4	19	Channel_D-S	ERP_test_chop	MMN100to250NegativePeaklatency	7
[100.0	250.0]	170	33	CP3	19	Channel_D-S	ERP_test_chop	MMN100to250NegativePeaklatency	7
[100.0	250.0]	170	35	CPz	19	Channel_D-S	ERP_test_chop	MMN100to250NegativePeaklatency	7
[100.0	250.0]	246	37	CP4	19	Channel_D-S	ERP_test_chop	MMN100to250NegativePeaklatency	7
[100.0	250.0]	170	42	P3	19	Channel_D-S	ERP_test_chop	MMN100to250NegativePeaklatency	7
[100.0	250.0]	174	44	Pz	19	Channel_D-S	ERP_test_chop	MMN100to250NegativePeaklatency	7
[100.0	250.0]	176	46	P4	19	Channel_D-S	ERP_test_chop	MMN100to250NegativePeaklatency	7
[100.0	250.0]	176	50	PO3	19	Channel_D-S	ERP_test_chop	MMN100to250NegativePeaklatency	7
[100.0	250.0]	176	51	POz	19	Channel_D-S	ERP_test_chop	MMN100to250NegativePeaklatency	7
[100.0	250.0]	176	52	PO4	19	Channel_D-S	ERP_test_chop	MMN100to250NegativePeaklatency	7
[100.0	250.0]	114	8	F3	1	High-quality_Standard	ERP_test_chop	MMN100to250NegativePeaklatency	8
[100.0	250.0]	154	10	Fz	1	High-quality_Standard	ERP_test_chop	MMN100to250NegativePeaklatency	8
[100.0	250.0]	114	12	F4	1	High-quality_Standard	ERP_test_chop	MMN100to250NegativePeaklatency	8
[100.0	250.0]	156	16	FC3	1	High-quality_Standard	ERP_test_chop	MMN100to250NegativePeaklatency	8
[100.0	250.0]	154	18	FCz	1	High-quality_Standard	ERP_test_chop	MMN100to250NegativePeaklatency	8
[100.0	250.0]	144	20	FC4	1	High-quality_Standard	ERP_test_chop	MMN100to250NegativePeaklatency	8
[100.0	250.0]	156	24	C3	1	High-quality_Standard	ERP_test_chop	MMN100to250NegativePeaklatency	8
[100.0	250.0]	154	26	Cz	1	High-quality_Standard	ERP_test_chop	MMN100to250NegativePeaklatency	8
[100.0	250.0]	152	28	C4	1	High-quality_Standard	ERP_test_chop	MMN100to250NegativePeaklatency	8
[100.0	250.0]	156	33	CP3	1	High-quality_Standard	ERP_test_chop	MMN100to250NegativePeaklatency	8
[100.0	250.0]	156	35	CPz	1	High-quality_Standard	ERP_test_chop	MMN100to250NegativePeaklatency	8
[100.0	250.0]	154	37	CP4	1	High-quality_Standard	ERP_test_chop	MMN100to250NegativePeaklatency	8
[100.0	250.0]	158	42	P3	1	High-quality_Standard	ERP_test_chop	MMN100to250NegativePeaklatency	8
[100.0	250.0]	156	44	Pz	1	High-quality_Standard	ERP_test_chop	MMN100to250NegativePeaklatency	8
[100.0	250.0]	154	46	P4	1	High-quality_Standard	ERP_test_chop	MMN100to250NegativePeaklatency	8
[100.0	250.0]	158	50	PO3	1	High-quality_Standard	ERP_test_chop	MMN100to250NegativePeaklatency	8
[100.0	250.0]	156	51	POz	1	High-quality_Standard	ERP_test_chop	MMN100to250NegativePeaklatency	8
[100.0	250.0]	152	52	PO4	1	High-quality_Standard	ERP_test_chop	MMN100to250NegativePeaklatency	8
[100.0	250.0]	152	8	F3	2	High-quality_Deviant	ERP_test_chop	MMN100to250NegativePeaklatency	8
[100.0	250.0]	152	10	Fz	2	High-quality_Deviant	ERP_test_chop	MMN100to250NegativePeaklatency	8
[100.0	250.0]	152	12	F4	2	High-quality_Deviant	ERP_test_chop	MMN100to250NegativePeaklatency	8
[100.0	250.0]	152	16	FC3	2	High-quality_Deviant	ERP_test_chop	MMN100to250NegativePeaklatency	8
[100.0	250.0]	152	18	FCz	2	High-quality_Deviant	ERP_test_chop	MMN100to250NegativePeaklatency	8
[100.0	250.0]	156	20	FC4	2	High-quality_Deviant	ERP_test_chop	MMN100to250NegativePeaklatency	8
[100.0	250.0]	152	24	C3	2	High-quality_Deviant	ERP_test_chop	MMN100to250NegativePeaklatency	8
[100.0	250.0]	152	26	Cz	2	High-quality_Deviant	ERP_test_chop	MMN100to250NegativePeaklatency	8
[100.0	250.0]	192	28	C4	2	High-quality_Deviant	ERP_test_chop	MMN100to250NegativePeaklatency	8
[100.0	250.0]	152	33	CP3	2	High-quality_Deviant	ERP_test_chop	MMN100to250NegativePeaklatency	8
[100.0	250.0]	152	35	CPz	2	High-quality_Deviant	ERP_test_chop	MMN100to250NegativePeaklatency	8
[100.0	250.0]	192	37	CP4	2	High-quality_Deviant	ERP_test_chop	MMN100to250NegativePeaklatency	8
[100.0	250.0]	152	42	P3	2	High-quality_Deviant	ERP_test_chop	MMN100to250NegativePeaklatency	8
[100.0	250.0]	152	44	Pz	2	High-quality_Deviant	ERP_test_chop	MMN100to250NegativePeaklatency	8
[100.0	250.0]	192	46	P4	2	High-quality_Deviant	ERP_test_chop	MMN100to250NegativePeaklatency	8
[100.0	250.0]	192	50	PO3	2	High-quality_Deviant	ERP_test_chop	MMN100to250NegativePeaklatency	8
[100.0	250.0]	192	51	POz	2	High-quality_Deviant	ERP_test_chop	MMN100to250NegativePeaklatency	8
[100.0	250.0]	192	52	PO4	2	High-quality_Deviant	ERP_test_chop	MMN100to250NegativePeaklatency	8
[100.0	250.0]	186	8	F3	3	Noise_Standard	ERP_test_chop	MMN100to250NegativePeaklatency	8
[100.0	250.0]	186	10	Fz	3	Noise_Standard	ERP_test_chop	MMN100to250NegativePeaklatency	8
[100.0	250.0]	186	12	F4	3	Noise_Standard	ERP_test_chop	MMN100to250NegativePeaklatency	8
[100.0	250.0]	188	16	FC3	3	Noise_Standard	ERP_test_chop	MMN100to250NegativePeaklatency	8
[100.0	250.0]	186	18	FCz	3	Noise_Standard	ERP_test_chop	MMN100to250NegativePeaklatency	8
[100.0	250.0]	186	20	FC4	3	Noise_Standard	ERP_test_chop	MMN100to250NegativePeaklatency	8
[100.0	250.0]	188	24	C3	3	Noise_Standard	ERP_test_chop	MMN100to250NegativePeaklatency	8
[100.0	250.0]	188	26	Cz	3	Noise_Standard	ERP_test_chop	MMN100to250NegativePeaklatency	8
[100.0	250.0]	188	28	C4	3	Noise_Standard	ERP_test_chop	MMN100to250NegativePeaklatency	8
[100.0	250.0]	186	33	CP3	3	Noise_Standard	ERP_test_chop	MMN100to250NegativePeaklatency	8
[100.0	250.0]	188	35	CPz	3	Noise_Standard	ERP_test_chop	MMN100to250NegativePeaklatency	8
[100.0	250.0]	188	37	CP4	3	Noise_Standard	ERP_test_chop	MMN100to250NegativePeaklatency	8
[100.0	250.0]	186	42	P3	3	Noise_Standard	ERP_test_chop	MMN100to250NegativePeaklatency	8
[100.0	250.0]	188	44	Pz	3	Noise_Standard	ERP_test_chop	MMN100to250NegativePeaklatency	8
[100.0	250.0]	190	46	P4	3	Noise_Standard	ERP_test_chop	MMN100to250NegativePeaklatency	8
[100.0	250.0]	188	50	PO3	3	Noise_Standard	ERP_test_chop	MMN100to250NegativePeaklatency	8
[100.0	250.0]	188	51	POz	3	Noise_Standard	ERP_test_chop	MMN100to250NegativePeaklatency	8
[100.0	250.0]	190	52	PO4	3	Noise_Standard	ERP_test_chop	MMN100to250NegativePeaklatency	8
[100.0	250.0]	214	8	F3	4	Noise_Deviant	ERP_test_chop	MMN100to250NegativePeaklatency	8
[100.0	250.0]	216	10	Fz	4	Noise_Deviant	ERP_test_chop	MMN100to250NegativePeaklatency	8
[100.0	250.0]	216	12	F4	4	Noise_Deviant	ERP_test_chop	MMN100to250NegativePeaklatency	8
[100.0	250.0]	214	16	FC3	4	Noise_Deviant	ERP_test_chop	MMN100to250NegativePeaklatency	8
[100.0	250.0]	214	18	FCz	4	Noise_Deviant	ERP_test_chop	MMN100to250NegativePeaklatency	8
[100.0	250.0]	216	20	FC4	4	Noise_Deviant	ERP_test_chop	MMN100to250NegativePeaklatency	8
[100.0	250.0]	214	24	C3	4	Noise_Deviant	ERP_test_chop	MMN100to250NegativePeaklatency	8
[100.0	250.0]	214	26	Cz	4	Noise_Deviant	ERP_test_chop	MMN100to250NegativePeaklatency	8
[100.0	250.0]	214	28	C4	4	Noise_Deviant	ERP_test_chop	MMN100to250NegativePeaklatency	8
[100.0	250.0]	214	33	CP3	4	Noise_Deviant	ERP_test_chop	MMN100to250NegativePeaklatency	8
[100.0	250.0]	216	35	CPz	4	Noise_Deviant	ERP_test_chop	MMN100to250NegativePeaklatency	8
[100.0	250.0]	214	37	CP4	4	Noise_Deviant	ERP_test_chop	MMN100to250NegativePeaklatency	8
[100.0	250.0]	108	42	P3	4	Noise_Deviant	ERP_test_chop	MMN100to250NegativePeaklatency	8
[100.0	250.0]	108	44	Pz	4	Noise_Deviant	ERP_test_chop	MMN100to250NegativePeaklatency	8
[100.0	250.0]	108	46	P4	4	Noise_Deviant	ERP_test_chop	MMN100to250NegativePeaklatency	8
[100.0	250.0]	108	50	PO3	4	Noise_Deviant	ERP_test_chop	MMN100to250NegativePeaklatency	8
[100.0	250.0]	108	51	POz	4	Noise_Deviant	ERP_test_chop	MMN100to250NegativePeaklatency	8
[100.0	250.0]	108	52	PO4	4	Noise_Deviant	ERP_test_chop	MMN100to250NegativePeaklatency	8
[100.0	250.0]	144	8	F3	5	Channel_Standard	ERP_test_chop	MMN100to250NegativePeaklatency	8
[100.0	250.0]	148	10	Fz	5	Channel_Standard	ERP_test_chop	MMN100to250NegativePeaklatency	8
[100.0	250.0]	154	12	F4	5	Channel_Standard	ERP_test_chop	MMN100to250NegativePeaklatency	8
[100.0	250.0]	142	16	FC3	5	Channel_Standard	ERP_test_chop	MMN100to250NegativePeaklatency	8
[100.0	250.0]	146	18	FCz	5	Channel_Standard	ERP_test_chop	MMN100to250NegativePeaklatency	8
[100.0	250.0]	156	20	FC4	5	Channel_Standard	ERP_test_chop	MMN100to250NegativePeaklatency	8
[100.0	250.0]	140	24	C3	5	Channel_Standard	ERP_test_chop	MMN100to250NegativePeaklatency	8
[100.0	250.0]	142	26	Cz	5	Channel_Standard	ERP_test_chop	MMN100to250NegativePeaklatency	8
[100.0	250.0]	156	28	C4	5	Channel_Standard	ERP_test_chop	MMN100to250NegativePeaklatency	8
[100.0	250.0]	138	33	CP3	5	Channel_Standard	ERP_test_chop	MMN100to250NegativePeaklatency	8
[100.0	250.0]	138	35	CPz	5	Channel_Standard	ERP_test_chop	MMN100to250NegativePeaklatency	8
[100.0	250.0]	156	37	CP4	5	Channel_Standard	ERP_test_chop	MMN100to250NegativePeaklatency	8
[100.0	250.0]	156	42	P3	5	Channel_Standard	ERP_test_chop	MMN100to250NegativePeaklatency	8
[100.0	250.0]	152	44	Pz	5	Channel_Standard	ERP_test_chop	MMN100to250NegativePeaklatency	8
[100.0	250.0]	158	46	P4	5	Channel_Standard	ERP_test_chop	MMN100to250NegativePeaklatency	8
[100.0	250.0]	128	50	PO3	5	Channel_Standard	ERP_test_chop	MMN100to250NegativePeaklatency	8
[100.0	250.0]	158	51	POz	5	Channel_Standard	ERP_test_chop	MMN100to250NegativePeaklatency	8
[100.0	250.0]	160	52	PO4	5	Channel_Standard	ERP_test_chop	MMN100to250NegativePeaklatency	8
[100.0	250.0]	110	8	F3	6	Channel_Deviant	ERP_test_chop	MMN100to250NegativePeaklatency	8
[100.0	250.0]	108	10	Fz	6	Channel_Deviant	ERP_test_chop	MMN100to250NegativePeaklatency	8
[100.0	250.0]	108	12	F4	6	Channel_Deviant	ERP_test_chop	MMN100to250NegativePeaklatency	8
[100.0	250.0]	110	16	FC3	6	Channel_Deviant	ERP_test_chop	MMN100to250NegativePeaklatency	8
[100.0	250.0]	108	18	FCz	6	Channel_Deviant	ERP_test_chop	MMN100to250NegativePeaklatency	8
[100.0	250.0]	106	20	FC4	6	Channel_Deviant	ERP_test_chop	MMN100to250NegativePeaklatency	8
[100.0	250.0]	108	24	C3	6	Channel_Deviant	ERP_test_chop	MMN100to250NegativePeaklatency	8
[100.0	250.0]	108	26	Cz	6	Channel_Deviant	ERP_test_chop	MMN100to250NegativePeaklatency	8
[100.0	250.0]	106	28	C4	6	Channel_Deviant	ERP_test_chop	MMN100to250NegativePeaklatency	8
[100.0	250.0]	108	33	CP3	6	Channel_Deviant	ERP_test_chop	MMN100to250NegativePeaklatency	8
[100.0	250.0]	106	35	CPz	6	Channel_Deviant	ERP_test_chop	MMN100to250NegativePeaklatency	8
[100.0	250.0]	104	37	CP4	6	Channel_Deviant	ERP_test_chop	MMN100to250NegativePeaklatency	8
[100.0	250.0]	106	42	P3	6	Channel_Deviant	ERP_test_chop	MMN100to250NegativePeaklatency	8
[100.0	250.0]	104	44	Pz	6	Channel_Deviant	ERP_test_chop	MMN100to250NegativePeaklatency	8
[100.0	250.0]	100	46	P4	6	Channel_Deviant	ERP_test_chop	MMN100to250NegativePeaklatency	8
[100.0	250.0]	102	50	PO3	6	Channel_Deviant	ERP_test_chop	MMN100to250NegativePeaklatency	8
[100.0	250.0]	100	51	POz	6	Channel_Deviant	ERP_test_chop	MMN100to250NegativePeaklatency	8
[100.0	250.0]	202	52	PO4	6	Channel_Deviant	ERP_test_chop	MMN100to250NegativePeaklatency	8
[100.0	250.0]	216	8	F3	17	High-quality_D-S	ERP_test_chop	MMN100to250NegativePeaklatency	8
[100.0	250.0]	216	10	Fz	17	High-quality_D-S	ERP_test_chop	MMN100to250NegativePeaklatency	8
[100.0	250.0]	214	12	F4	17	High-quality_D-S	ERP_test_chop	MMN100to250NegativePeaklatency	8
[100.0	250.0]	216	16	FC3	17	High-quality_D-S	ERP_test_chop	MMN100to250NegativePeaklatency	8
[100.0	250.0]	216	18	FCz	17	High-quality_D-S	ERP_test_chop	MMN100to250NegativePeaklatency	8
[100.0	250.0]	192	20	FC4	17	High-quality_D-S	ERP_test_chop	MMN100to250NegativePeaklatency	8
[100.0	250.0]	216	24	C3	17	High-quality_D-S	ERP_test_chop	MMN100to250NegativePeaklatency	8
[100.0	250.0]	194	26	Cz	17	High-quality_D-S	ERP_test_chop	MMN100to250NegativePeaklatency	8
[100.0	250.0]	194	28	C4	17	High-quality_D-S	ERP_test_chop	MMN100to250NegativePeaklatency	8
[100.0	250.0]	214	33	CP3	17	High-quality_D-S	ERP_test_chop	MMN100to250NegativePeaklatency	8
[100.0	250.0]	194	35	CPz	17	High-quality_D-S	ERP_test_chop	MMN100to250NegativePeaklatency	8
[100.0	250.0]	194	37	CP4	17	High-quality_D-S	ERP_test_chop	MMN100to250NegativePeaklatency	8
[100.0	250.0]	218	42	P3	17	High-quality_D-S	ERP_test_chop	MMN100to250NegativePeaklatency	8
[100.0	250.0]	194	44	Pz	17	High-quality_D-S	ERP_test_chop	MMN100to250NegativePeaklatency	8
[100.0	250.0]	194	46	P4	17	High-quality_D-S	ERP_test_chop	MMN100to250NegativePeaklatency	8
[100.0	250.0]	194	50	PO3	17	High-quality_D-S	ERP_test_chop	MMN100to250NegativePeaklatency	8
[100.0	250.0]	194	51	POz	17	High-quality_D-S	ERP_test_chop	MMN100to250NegativePeaklatency	8
[100.0	250.0]	192	52	PO4	17	High-quality_D-S	ERP_test_chop	MMN100to250NegativePeaklatency	8
[100.0	250.0]	214	8	F3	18	Noise_D-S	ERP_test_chop	MMN100to250NegativePeaklatency	8
[100.0	250.0]	216	10	Fz	18	Noise_D-S	ERP_test_chop	MMN100to250NegativePeaklatency	8
[100.0	250.0]	216	12	F4	18	Noise_D-S	ERP_test_chop	MMN100to250NegativePeaklatency	8
[100.0	250.0]	214	16	FC3	18	Noise_D-S	ERP_test_chop	MMN100to250NegativePeaklatency	8
[100.0	250.0]	216	18	FCz	18	Noise_D-S	ERP_test_chop	MMN100to250NegativePeaklatency	8
[100.0	250.0]	214	20	FC4	18	Noise_D-S	ERP_test_chop	MMN100to250NegativePeaklatency	8
[100.0	250.0]	214	24	C3	18	Noise_D-S	ERP_test_chop	MMN100to250NegativePeaklatency	8
[100.0	250.0]	214	26	Cz	18	Noise_D-S	ERP_test_chop	MMN100to250NegativePeaklatency	8
[100.0	250.0]	102	28	C4	18	Noise_D-S	ERP_test_chop	MMN100to250NegativePeaklatency	8
[100.0	250.0]	214	33	CP3	18	Noise_D-S	ERP_test_chop	MMN100to250NegativePeaklatency	8
[100.0	250.0]	214	35	CPz	18	Noise_D-S	ERP_test_chop	MMN100to250NegativePeaklatency	8
[100.0	250.0]	106	37	CP4	18	Noise_D-S	ERP_test_chop	MMN100to250NegativePeaklatency	8
[100.0	250.0]	108	42	P3	18	Noise_D-S	ERP_test_chop	MMN100to250NegativePeaklatency	8
[100.0	250.0]	106	44	Pz	18	Noise_D-S	ERP_test_chop	MMN100to250NegativePeaklatency	8
[100.0	250.0]	108	46	P4	18	Noise_D-S	ERP_test_chop	MMN100to250NegativePeaklatency	8
[100.0	250.0]	108	50	PO3	18	Noise_D-S	ERP_test_chop	MMN100to250NegativePeaklatency	8
[100.0	250.0]	108	51	POz	18	Noise_D-S	ERP_test_chop	MMN100to250NegativePeaklatency	8
[100.0	250.0]	108	52	PO4	18	Noise_D-S	ERP_test_chop	MMN100to250NegativePeaklatency	8
[100.0	250.0]	108	8	F3	19	Channel_D-S	ERP_test_chop	MMN100to250NegativePeaklatency	8
[100.0	250.0]	104	10	Fz	19	Channel_D-S	ERP_test_chop	MMN100to250NegativePeaklatency	8
[100.0	250.0]	106	12	F4	19	Channel_D-S	ERP_test_chop	MMN100to250NegativePeaklatency	8
[100.0	250.0]	106	16	FC3	19	Channel_D-S	ERP_test_chop	MMN100to250NegativePeaklatency	8
[100.0	250.0]	104	18	FCz	19	Channel_D-S	ERP_test_chop	MMN100to250NegativePeaklatency	8
[100.0	250.0]	102	20	FC4	19	Channel_D-S	ERP_test_chop	MMN100to250NegativePeaklatency	8
[100.0	250.0]	106	24	C3	19	Channel_D-S	ERP_test_chop	MMN100to250NegativePeaklatency	8
[100.0	250.0]	104	26	Cz	19	Channel_D-S	ERP_test_chop	MMN100to250NegativePeaklatency	8
[100.0	250.0]	202	28	C4	19	Channel_D-S	ERP_test_chop	MMN100to250NegativePeaklatency	8
[100.0	250.0]	104	33	CP3	19	Channel_D-S	ERP_test_chop	MMN100to250NegativePeaklatency	8
[100.0	250.0]	102	35	CPz	19	Channel_D-S	ERP_test_chop	MMN100to250NegativePeaklatency	8
[100.0	250.0]	100	37	CP4	19	Channel_D-S	ERP_test_chop	MMN100to250NegativePeaklatency	8
[100.0	250.0]	104	42	P3	19	Channel_D-S	ERP_test_chop	MMN100to250NegativePeaklatency	8
[100.0	250.0]	102	44	Pz	19	Channel_D-S	ERP_test_chop	MMN100to250NegativePeaklatency	8
[100.0	250.0]	202	46	P4	19	Channel_D-S	ERP_test_chop	MMN100to250NegativePeaklatency	8
[100.0	250.0]	232	50	PO3	19	Channel_D-S	ERP_test_chop	MMN100to250NegativePeaklatency	8
[100.0	250.0]	100	51	POz	19	Channel_D-S	ERP_test_chop	MMN100to250NegativePeaklatency	8
[100.0	250.0]	228	52	PO4	19	Channel_D-S	ERP_test_chop	MMN100to250NegativePeaklatency	8
[100.0	250.0]	118	8	F3	1	High-quality_Standard	ERP_test_chop	MMN100to250NegativePeaklatency	9
[100.0	250.0]	116	10	Fz	1	High-quality_Standard	ERP_test_chop	MMN100to250NegativePeaklatency	9
[100.0	250.0]	122	12	F4	1	High-quality_Standard	ERP_test_chop	MMN100to250NegativePeaklatency	9
[100.0	250.0]	118	16	FC3	1	High-quality_Standard	ERP_test_chop	MMN100to250NegativePeaklatency	9
[100.0	250.0]	112	18	FCz	1	High-quality_Standard	ERP_test_chop	MMN100to250NegativePeaklatency	9
[100.0	250.0]	120	20	FC4	1	High-quality_Standard	ERP_test_chop	MMN100to250NegativePeaklatency	9
[100.0	250.0]	118	24	C3	1	High-quality_Standard	ERP_test_chop	MMN100to250NegativePeaklatency	9
[100.0	250.0]	112	26	Cz	1	High-quality_Standard	ERP_test_chop	MMN100to250NegativePeaklatency	9
[100.0	250.0]	116	28	C4	1	High-quality_Standard	ERP_test_chop	MMN100to250NegativePeaklatency	9
[100.0	250.0]	116	33	CP3	1	High-quality_Standard	ERP_test_chop	MMN100to250NegativePeaklatency	9
[100.0	250.0]	114	35	CPz	1	High-quality_Standard	ERP_test_chop	MMN100to250NegativePeaklatency	9
[100.0	250.0]	112	37	CP4	1	High-quality_Standard	ERP_test_chop	MMN100to250NegativePeaklatency	9
[100.0	250.0]	118	42	P3	1	High-quality_Standard	ERP_test_chop	MMN100to250NegativePeaklatency	9
[100.0	250.0]	116	44	Pz	1	High-quality_Standard	ERP_test_chop	MMN100to250NegativePeaklatency	9
[100.0	250.0]	116	46	P4	1	High-quality_Standard	ERP_test_chop	MMN100to250NegativePeaklatency	9
[100.0	250.0]	118	50	PO3	1	High-quality_Standard	ERP_test_chop	MMN100to250NegativePeaklatency	9
[100.0	250.0]	118	51	POz	1	High-quality_Standard	ERP_test_chop	MMN100to250NegativePeaklatency	9
[100.0	250.0]	238	52	PO4	1	High-quality_Standard	ERP_test_chop	MMN100to250NegativePeaklatency	9
[100.0	250.0]	168	8	F3	2	High-quality_Deviant	ERP_test_chop	MMN100to250NegativePeaklatency	9
[100.0	250.0]	166	10	Fz	2	High-quality_Deviant	ERP_test_chop	MMN100to250NegativePeaklatency	9
[100.0	250.0]	168	12	F4	2	High-quality_Deviant	ERP_test_chop	MMN100to250NegativePeaklatency	9
[100.0	250.0]	168	16	FC3	2	High-quality_Deviant	ERP_test_chop	MMN100to250NegativePeaklatency	9
[100.0	250.0]	140	18	FCz	2	High-quality_Deviant	ERP_test_chop	MMN100to250NegativePeaklatency	9
[100.0	250.0]	166	20	FC4	2	High-quality_Deviant	ERP_test_chop	MMN100to250NegativePeaklatency	9
[100.0	250.0]	140	24	C3	2	High-quality_Deviant	ERP_test_chop	MMN100to250NegativePeaklatency	9
[100.0	250.0]	168	26	Cz	2	High-quality_Deviant	ERP_test_chop	MMN100to250NegativePeaklatency	9
[100.0	250.0]	168	28	C4	2	High-quality_Deviant	ERP_test_chop	MMN100to250NegativePeaklatency	9
[100.0	250.0]	140	33	CP3	2	High-quality_Deviant	ERP_test_chop	MMN100to250NegativePeaklatency	9
[100.0	250.0]	168	35	CPz	2	High-quality_Deviant	ERP_test_chop	MMN100to250NegativePeaklatency	9
[100.0	250.0]	168	37	CP4	2	High-quality_Deviant	ERP_test_chop	MMN100to250NegativePeaklatency	9
[100.0	250.0]	170	42	P3	2	High-quality_Deviant	ERP_test_chop	MMN100to250NegativePeaklatency	9
[100.0	250.0]	108	44	Pz	2	High-quality_Deviant	ERP_test_chop	MMN100to250NegativePeaklatency	9
[100.0	250.0]	170	46	P4	2	High-quality_Deviant	ERP_test_chop	MMN100to250NegativePeaklatency	9
[100.0	250.0]	108	50	PO3	2	High-quality_Deviant	ERP_test_chop	MMN100to250NegativePeaklatency	9
[100.0	250.0]	138	51	POz	2	High-quality_Deviant	ERP_test_chop	MMN100to250NegativePeaklatency	9
[100.0	250.0]	108	52	PO4	2	High-quality_Deviant	ERP_test_chop	MMN100to250NegativePeaklatency	9
[100.0	250.0]	182	8	F3	3	Noise_Standard	ERP_test_chop	MMN100to250NegativePeaklatency	9
[100.0	250.0]	186	10	Fz	3	Noise_Standard	ERP_test_chop	MMN100to250NegativePeaklatency	9
[100.0	250.0]	188	12	F4	3	Noise_Standard	ERP_test_chop	MMN100to250NegativePeaklatency	9
[100.0	250.0]	182	16	FC3	3	Noise_Standard	ERP_test_chop	MMN100to250NegativePeaklatency	9
[100.0	250.0]	188	18	FCz	3	Noise_Standard	ERP_test_chop	MMN100to250NegativePeaklatency	9
[100.0	250.0]	188	20	FC4	3	Noise_Standard	ERP_test_chop	MMN100to250NegativePeaklatency	9
[100.0	250.0]	222	24	C3	3	Noise_Standard	ERP_test_chop	MMN100to250NegativePeaklatency	9
[100.0	250.0]	216	26	Cz	3	Noise_Standard	ERP_test_chop	MMN100to250NegativePeaklatency	9
[100.0	250.0]	188	28	C4	3	Noise_Standard	ERP_test_chop	MMN100to250NegativePeaklatency	9
[100.0	250.0]	220	33	CP3	3	Noise_Standard	ERP_test_chop	MMN100to250NegativePeaklatency	9
[100.0	250.0]	216	35	CPz	3	Noise_Standard	ERP_test_chop	MMN100to250NegativePeaklatency	9
[100.0	250.0]	214	37	CP4	3	Noise_Standard	ERP_test_chop	MMN100to250NegativePeaklatency	9
[100.0	250.0]	218	42	P3	3	Noise_Standard	ERP_test_chop	MMN100to250NegativePeaklatency	9
[100.0	250.0]	216	44	Pz	3	Noise_Standard	ERP_test_chop	MMN100to250NegativePeaklatency	9
[100.0	250.0]	212	46	P4	3	Noise_Standard	ERP_test_chop	MMN100to250NegativePeaklatency	9
[100.0	250.0]	218	50	PO3	3	Noise_Standard	ERP_test_chop	MMN100to250NegativePeaklatency	9
[100.0	250.0]	214	51	POz	3	Noise_Standard	ERP_test_chop	MMN100to250NegativePeaklatency	9
[100.0	250.0]	184	52	PO4	3	Noise_Standard	ERP_test_chop	MMN100to250NegativePeaklatency	9
[100.0	250.0]	204	8	F3	4	Noise_Deviant	ERP_test_chop	MMN100to250NegativePeaklatency	9
[100.0	250.0]	202	10	Fz	4	Noise_Deviant	ERP_test_chop	MMN100to250NegativePeaklatency	9
[100.0	250.0]	108	12	F4	4	Noise_Deviant	ERP_test_chop	MMN100to250NegativePeaklatency	9
[100.0	250.0]	208	16	FC3	4	Noise_Deviant	ERP_test_chop	MMN100to250NegativePeaklatency	9
[100.0	250.0]	206	18	FCz	4	Noise_Deviant	ERP_test_chop	MMN100to250NegativePeaklatency	9
[100.0	250.0]	106	20	FC4	4	Noise_Deviant	ERP_test_chop	MMN100to250NegativePeaklatency	9
[100.0	250.0]	114	24	C3	4	Noise_Deviant	ERP_test_chop	MMN100to250NegativePeaklatency	9
[100.0	250.0]	208	26	Cz	4	Noise_Deviant	ERP_test_chop	MMN100to250NegativePeaklatency	9
[100.0	250.0]	108	28	C4	4	Noise_Deviant	ERP_test_chop	MMN100to250NegativePeaklatency	9
[100.0	250.0]	204	33	CP3	4	Noise_Deviant	ERP_test_chop	MMN100to250NegativePeaklatency	9
[100.0	250.0]	208	35	CPz	4	Noise_Deviant	ERP_test_chop	MMN100to250NegativePeaklatency	9
[100.0	250.0]	114	37	CP4	4	Noise_Deviant	ERP_test_chop	MMN100to250NegativePeaklatency	9
[100.0	250.0]	242	42	P3	4	Noise_Deviant	ERP_test_chop	MMN100to250NegativePeaklatency	9
[100.0	250.0]	208	44	Pz	4	Noise_Deviant	ERP_test_chop	MMN100to250NegativePeaklatency	9
[100.0	250.0]	234	46	P4	4	Noise_Deviant	ERP_test_chop	MMN100to250NegativePeaklatency	9
[100.0	250.0]	242	50	PO3	4	Noise_Deviant	ERP_test_chop	MMN100to250NegativePeaklatency	9
[100.0	250.0]	236	51	POz	4	Noise_Deviant	ERP_test_chop	MMN100to250NegativePeaklatency	9
[100.0	250.0]	148	52	PO4	4	Noise_Deviant	ERP_test_chop	MMN100to250NegativePeaklatency	9
[100.0	250.0]	116	8	F3	5	Channel_Standard	ERP_test_chop	MMN100to250NegativePeaklatency	9
[100.0	250.0]	116	10	Fz	5	Channel_Standard	ERP_test_chop	MMN100to250NegativePeaklatency	9
[100.0	250.0]	134	12	F4	5	Channel_Standard	ERP_test_chop	MMN100to250NegativePeaklatency	9
[100.0	250.0]	140	16	FC3	5	Channel_Standard	ERP_test_chop	MMN100to250NegativePeaklatency	9
[100.0	250.0]	138	18	FCz	5	Channel_Standard	ERP_test_chop	MMN100to250NegativePeaklatency	9
[100.0	250.0]	136	20	FC4	5	Channel_Standard	ERP_test_chop	MMN100to250NegativePeaklatency	9
[100.0	250.0]	140	24	C3	5	Channel_Standard	ERP_test_chop	MMN100to250NegativePeaklatency	9
[100.0	250.0]	140	26	Cz	5	Channel_Standard	ERP_test_chop	MMN100to250NegativePeaklatency	9
[100.0	250.0]	140	28	C4	5	Channel_Standard	ERP_test_chop	MMN100to250NegativePeaklatency	9
[100.0	250.0]	140	33	CP3	5	Channel_Standard	ERP_test_chop	MMN100to250NegativePeaklatency	9
[100.0	250.0]	140	35	CPz	5	Channel_Standard	ERP_test_chop	MMN100to250NegativePeaklatency	9
[100.0	250.0]	108	37	CP4	5	Channel_Standard	ERP_test_chop	MMN100to250NegativePeaklatency	9
[100.0	250.0]	138	42	P3	5	Channel_Standard	ERP_test_chop	MMN100to250NegativePeaklatency	9
[100.0	250.0]	138	44	Pz	5	Channel_Standard	ERP_test_chop	MMN100to250NegativePeaklatency	9
[100.0	250.0]	110	46	P4	5	Channel_Standard	ERP_test_chop	MMN100to250NegativePeaklatency	9
[100.0	250.0]	136	50	PO3	5	Channel_Standard	ERP_test_chop	MMN100to250NegativePeaklatency	9
[100.0	250.0]	132	51	POz	5	Channel_Standard	ERP_test_chop	MMN100to250NegativePeaklatency	9
[100.0	250.0]	128	52	PO4	5	Channel_Standard	ERP_test_chop	MMN100to250NegativePeaklatency	9
[100.0	250.0]	108	8	F3	6	Channel_Deviant	ERP_test_chop	MMN100to250NegativePeaklatency	9
[100.0	250.0]	110	10	Fz	6	Channel_Deviant	ERP_test_chop	MMN100to250NegativePeaklatency	9
[100.0	250.0]	206	12	F4	6	Channel_Deviant	ERP_test_chop	MMN100to250NegativePeaklatency	9
[100.0	250.0]	108	16	FC3	6	Channel_Deviant	ERP_test_chop	MMN100to250NegativePeaklatency	9
[100.0	250.0]	108	18	FCz	6	Channel_Deviant	ERP_test_chop	MMN100to250NegativePeaklatency	9
[100.0	250.0]	114	20	FC4	6	Channel_Deviant	ERP_test_chop	MMN100to250NegativePeaklatency	9
[100.0	250.0]	134	24	C3	6	Channel_Deviant	ERP_test_chop	MMN100to250NegativePeaklatency	9
[100.0	250.0]	128	26	Cz	6	Channel_Deviant	ERP_test_chop	MMN100to250NegativePeaklatency	9
[100.0	250.0]	120	28	C4	6	Channel_Deviant	ERP_test_chop	MMN100to250NegativePeaklatency	9
[100.0	250.0]	130	33	CP3	6	Channel_Deviant	ERP_test_chop	MMN100to250NegativePeaklatency	9
[100.0	250.0]	128	35	CPz	6	Channel_Deviant	ERP_test_chop	MMN100to250NegativePeaklatency	9
[100.0	250.0]	122	37	CP4	6	Channel_Deviant	ERP_test_chop	MMN100to250NegativePeaklatency	9
[100.0	250.0]	126	42	P3	6	Channel_Deviant	ERP_test_chop	MMN100to250NegativePeaklatency	9
[100.0	250.0]	126	44	Pz	6	Channel_Deviant	ERP_test_chop	MMN100to250NegativePeaklatency	9
[100.0	250.0]	220	46	P4	6	Channel_Deviant	ERP_test_chop	MMN100to250NegativePeaklatency	9
[100.0	250.0]	184	50	PO3	6	Channel_Deviant	ERP_test_chop	MMN100to250NegativePeaklatency	9
[100.0	250.0]	178	51	POz	6	Channel_Deviant	ERP_test_chop	MMN100to250NegativePeaklatency	9
[100.0	250.0]	166	52	PO4	6	Channel_Deviant	ERP_test_chop	MMN100to250NegativePeaklatency	9
[100.0	250.0]	238	8	F3	17	High-quality_D-S	ERP_test_chop	MMN100to250NegativePeaklatency	9
[100.0	250.0]	210	10	Fz	17	High-quality_D-S	ERP_test_chop	MMN100to250NegativePeaklatency	9
[100.0	250.0]	242	12	F4	17	High-quality_D-S	ERP_test_chop	MMN100to250NegativePeaklatency	9
[100.0	250.0]	206	16	FC3	17	High-quality_D-S	ERP_test_chop	MMN100to250NegativePeaklatency	9
[100.0	250.0]	206	18	FCz	17	High-quality_D-S	ERP_test_chop	MMN100to250NegativePeaklatency	9
[100.0	250.0]	166	20	FC4	17	High-quality_D-S	ERP_test_chop	MMN100to250NegativePeaklatency	9
[100.0	250.0]	198	24	C3	17	High-quality_D-S	ERP_test_chop	MMN100to250NegativePeaklatency	9
[100.0	250.0]	200	26	Cz	17	High-quality_D-S	ERP_test_chop	MMN100to250NegativePeaklatency	9
[100.0	250.0]	168	28	C4	17	High-quality_D-S	ERP_test_chop	MMN100to250NegativePeaklatency	9
[100.0	250.0]	200	33	CP3	17	High-quality_D-S	ERP_test_chop	MMN100to250NegativePeaklatency	9
[100.0	250.0]	170	35	CPz	17	High-quality_D-S	ERP_test_chop	MMN100to250NegativePeaklatency	9
[100.0	250.0]	170	37	CP4	17	High-quality_D-S	ERP_test_chop	MMN100to250NegativePeaklatency	9
[100.0	250.0]	198	42	P3	17	High-quality_D-S	ERP_test_chop	MMN100to250NegativePeaklatency	9
[100.0	250.0]	172	44	Pz	17	High-quality_D-S	ERP_test_chop	MMN100to250NegativePeaklatency	9
[100.0	250.0]	172	46	P4	17	High-quality_D-S	ERP_test_chop	MMN100to250NegativePeaklatency	9
[100.0	250.0]	106	50	PO3	17	High-quality_D-S	ERP_test_chop	MMN100to250NegativePeaklatency	9
[100.0	250.0]	138	51	POz	17	High-quality_D-S	ERP_test_chop	MMN100to250NegativePeaklatency	9
[100.0	250.0]	108	52	PO4	17	High-quality_D-S	ERP_test_chop	MMN100to250NegativePeaklatency	9
[100.0	250.0]	114	8	F3	18	Noise_D-S	ERP_test_chop	MMN100to250NegativePeaklatency	9
[100.0	250.0]	112	10	Fz	18	Noise_D-S	ERP_test_chop	MMN100to250NegativePeaklatency	9
[100.0	250.0]	110	12	F4	18	Noise_D-S	ERP_test_chop	MMN100to250NegativePeaklatency	9
[100.0	250.0]	114	16	FC3	18	Noise_D-S	ERP_test_chop	MMN100to250NegativePeaklatency	9
[100.0	250.0]	110	18	FCz	18	Noise_D-S	ERP_test_chop	MMN100to250NegativePeaklatency	9
[100.0	250.0]	110	20	FC4	18	Noise_D-S	ERP_test_chop	MMN100to250NegativePeaklatency	9
[100.0	250.0]	116	24	C3	18	Noise_D-S	ERP_test_chop	MMN100to250NegativePeaklatency	9
[100.0	250.0]	110	26	Cz	18	Noise_D-S	ERP_test_chop	MMN100to250NegativePeaklatency	9
[100.0	250.0]	112	28	C4	18	Noise_D-S	ERP_test_chop	MMN100to250NegativePeaklatency	9
[100.0	250.0]	114	33	CP3	18	Noise_D-S	ERP_test_chop	MMN100to250NegativePeaklatency	9
[100.0	250.0]	110	35	CPz	18	Noise_D-S	ERP_test_chop	MMN100to250NegativePeaklatency	9
[100.0	250.0]	114	37	CP4	18	Noise_D-S	ERP_test_chop	MMN100to250NegativePeaklatency	9
[100.0	250.0]	150	42	P3	18	Noise_D-S	ERP_test_chop	MMN100to250NegativePeaklatency	9
[100.0	250.0]	150	44	Pz	18	Noise_D-S	ERP_test_chop	MMN100to250NegativePeaklatency	9
[100.0	250.0]	148	46	P4	18	Noise_D-S	ERP_test_chop	MMN100to250NegativePeaklatency	9
[100.0	250.0]	148	50	PO3	18	Noise_D-S	ERP_test_chop	MMN100to250NegativePeaklatency	9
[100.0	250.0]	150	51	POz	18	Noise_D-S	ERP_test_chop	MMN100to250NegativePeaklatency	9
[100.0	250.0]	148	52	PO4	18	Noise_D-S	ERP_test_chop	MMN100to250NegativePeaklatency	9
[100.0	250.0]	204	8	F3	19	Channel_D-S	ERP_test_chop	MMN100to250NegativePeaklatency	9
[100.0	250.0]	184	10	Fz	19	Channel_D-S	ERP_test_chop	MMN100to250NegativePeaklatency	9
[100.0	250.0]	206	12	F4	19	Channel_D-S	ERP_test_chop	MMN100to250NegativePeaklatency	9
[100.0	250.0]	204	16	FC3	19	Channel_D-S	ERP_test_chop	MMN100to250NegativePeaklatency	9
[100.0	250.0]	180	18	FCz	19	Channel_D-S	ERP_test_chop	MMN100to250NegativePeaklatency	9
[100.0	250.0]	212	20	FC4	19	Channel_D-S	ERP_test_chop	MMN100to250NegativePeaklatency	9
[100.0	250.0]	182	24	C3	19	Channel_D-S	ERP_test_chop	MMN100to250NegativePeaklatency	9
[100.0	250.0]	180	26	Cz	19	Channel_D-S	ERP_test_chop	MMN100to250NegativePeaklatency	9
[100.0	250.0]	216	28	C4	19	Channel_D-S	ERP_test_chop	MMN100to250NegativePeaklatency	9
[100.0	250.0]	182	33	CP3	19	Channel_D-S	ERP_test_chop	MMN100to250NegativePeaklatency	9
[100.0	250.0]	178	35	CPz	19	Channel_D-S	ERP_test_chop	MMN100to250NegativePeaklatency	9
[100.0	250.0]	172	37	CP4	19	Channel_D-S	ERP_test_chop	MMN100to250NegativePeaklatency	9
[100.0	250.0]	184	42	P3	19	Channel_D-S	ERP_test_chop	MMN100to250NegativePeaklatency	9
[100.0	250.0]	178	44	Pz	19	Channel_D-S	ERP_test_chop	MMN100to250NegativePeaklatency	9
[100.0	250.0]	220	46	P4	19	Channel_D-S	ERP_test_chop	MMN100to250NegativePeaklatency	9
[100.0	250.0]	186	50	PO3	19	Channel_D-S	ERP_test_chop	MMN100to250NegativePeaklatency	9
[100.0	250.0]	170	51	POz	19	Channel_D-S	ERP_test_chop	MMN100to250NegativePeaklatency	9
[100.0	250.0]	168	52	PO4	19	Channel_D-S	ERP_test_chop	MMN100to250NegativePeaklatency	9
[100.0	250.0]	212	8	F3	1	High-quality_Standard	ERP_test_chop	MMN100to250NegativePeaklatency	10
[100.0	250.0]	214	10	Fz	1	High-quality_Standard	ERP_test_chop	MMN100to250NegativePeaklatency	10
[100.0	250.0]	214	12	F4	1	High-quality_Standard	ERP_test_chop	MMN100to250NegativePeaklatency	10
[100.0	250.0]	212	16	FC3	1	High-quality_Standard	ERP_test_chop	MMN100to250NegativePeaklatency	10
[100.0	250.0]	212	18	FCz	1	High-quality_Standard	ERP_test_chop	MMN100to250NegativePeaklatency	10
[100.0	250.0]	124	20	FC4	1	High-quality_Standard	ERP_test_chop	MMN100to250NegativePeaklatency	10
[100.0	250.0]	214	24	C3	1	High-quality_Standard	ERP_test_chop	MMN100to250NegativePeaklatency	10
[100.0	250.0]	124	26	Cz	1	High-quality_Standard	ERP_test_chop	MMN100to250NegativePeaklatency	10
[100.0	250.0]	122	28	C4	1	High-quality_Standard	ERP_test_chop	MMN100to250NegativePeaklatency	10
[100.0	250.0]	216	33	CP3	1	High-quality_Standard	ERP_test_chop	MMN100to250NegativePeaklatency	10
[100.0	250.0]	124	35	CPz	1	High-quality_Standard	ERP_test_chop	MMN100to250NegativePeaklatency	10
[100.0	250.0]	122	37	CP4	1	High-quality_Standard	ERP_test_chop	MMN100to250NegativePeaklatency	10
[100.0	250.0]	158	42	P3	1	High-quality_Standard	ERP_test_chop	MMN100to250NegativePeaklatency	10
[100.0	250.0]	124	44	Pz	1	High-quality_Standard	ERP_test_chop	MMN100to250NegativePeaklatency	10
[100.0	250.0]	122	46	P4	1	High-quality_Standard	ERP_test_chop	MMN100to250NegativePeaklatency	10
[100.0	250.0]	162	50	PO3	1	High-quality_Standard	ERP_test_chop	MMN100to250NegativePeaklatency	10
[100.0	250.0]	158	51	POz	1	High-quality_Standard	ERP_test_chop	MMN100to250NegativePeaklatency	10
[100.0	250.0]	124	52	PO4	1	High-quality_Standard	ERP_test_chop	MMN100to250NegativePeaklatency	10
[100.0	250.0]	182	8	F3	2	High-quality_Deviant	ERP_test_chop	MMN100to250NegativePeaklatency	10
[100.0	250.0]	154	10	Fz	2	High-quality_Deviant	ERP_test_chop	MMN100to250NegativePeaklatency	10
[100.0	250.0]	156	12	F4	2	High-quality_Deviant	ERP_test_chop	MMN100to250NegativePeaklatency	10
[100.0	250.0]	180	16	FC3	2	High-quality_Deviant	ERP_test_chop	MMN100to250NegativePeaklatency	10
[100.0	250.0]	154	18	FCz	2	High-quality_Deviant	ERP_test_chop	MMN100to250NegativePeaklatency	10
[100.0	250.0]	154	20	FC4	2	High-quality_Deviant	ERP_test_chop	MMN100to250NegativePeaklatency	10
[100.0	250.0]	152	24	C3	2	High-quality_Deviant	ERP_test_chop	MMN100to250NegativePeaklatency	10
[100.0	250.0]	152	26	Cz	2	High-quality_Deviant	ERP_test_chop	MMN100to250NegativePeaklatency	10
[100.0	250.0]	154	28	C4	2	High-quality_Deviant	ERP_test_chop	MMN100to250NegativePeaklatency	10
[100.0	250.0]	152	33	CP3	2	High-quality_Deviant	ERP_test_chop	MMN100to250NegativePeaklatency	10
[100.0	250.0]	152	35	CPz	2	High-quality_Deviant	ERP_test_chop	MMN100to250NegativePeaklatency	10
[100.0	250.0]	154	37	CP4	2	High-quality_Deviant	ERP_test_chop	MMN100to250NegativePeaklatency	10
[100.0	250.0]	150	42	P3	2	High-quality_Deviant	ERP_test_chop	MMN100to250NegativePeaklatency	10
[100.0	250.0]	152	44	Pz	2	High-quality_Deviant	ERP_test_chop	MMN100to250NegativePeaklatency	10
[100.0	250.0]	156	46	P4	2	High-quality_Deviant	ERP_test_chop	MMN100to250NegativePeaklatency	10
[100.0	250.0]	150	50	PO3	2	High-quality_Deviant	ERP_test_chop	MMN100to250NegativePeaklatency	10
[100.0	250.0]	150	51	POz	2	High-quality_Deviant	ERP_test_chop	MMN100to250NegativePeaklatency	10
[100.0	250.0]	152	52	PO4	2	High-quality_Deviant	ERP_test_chop	MMN100to250NegativePeaklatency	10
[100.0	250.0]	240	8	F3	3	Noise_Standard	ERP_test_chop	MMN100to250NegativePeaklatency	10
[100.0	250.0]	242	10	Fz	3	Noise_Standard	ERP_test_chop	MMN100to250NegativePeaklatency	10
[100.0	250.0]	242	12	F4	3	Noise_Standard	ERP_test_chop	MMN100to250NegativePeaklatency	10
[100.0	250.0]	242	16	FC3	3	Noise_Standard	ERP_test_chop	MMN100to250NegativePeaklatency	10
[100.0	250.0]	242	18	FCz	3	Noise_Standard	ERP_test_chop	MMN100to250NegativePeaklatency	10
[100.0	250.0]	242	20	FC4	3	Noise_Standard	ERP_test_chop	MMN100to250NegativePeaklatency	10
[100.0	250.0]	212	24	C3	3	Noise_Standard	ERP_test_chop	MMN100to250NegativePeaklatency	10
[100.0	250.0]	244	26	Cz	3	Noise_Standard	ERP_test_chop	MMN100to250NegativePeaklatency	10
[100.0	250.0]	246	28	C4	3	Noise_Standard	ERP_test_chop	MMN100to250NegativePeaklatency	10
[100.0	250.0]	212	33	CP3	3	Noise_Standard	ERP_test_chop	MMN100to250NegativePeaklatency	10
[100.0	250.0]	212	35	CPz	3	Noise_Standard	ERP_test_chop	MMN100to250NegativePeaklatency	10
[100.0	250.0]	246	37	CP4	3	Noise_Standard	ERP_test_chop	MMN100to250NegativePeaklatency	10
[100.0	250.0]	210	42	P3	3	Noise_Standard	ERP_test_chop	MMN100to250NegativePeaklatency	10
[100.0	250.0]	208	44	Pz	3	Noise_Standard	ERP_test_chop	MMN100to250NegativePeaklatency	10
[100.0	250.0]	208	46	P4	3	Noise_Standard	ERP_test_chop	MMN100to250NegativePeaklatency	10
[100.0	250.0]	204	50	PO3	3	Noise_Standard	ERP_test_chop	MMN100to250NegativePeaklatency	10
[100.0	250.0]	206	51	POz	3	Noise_Standard	ERP_test_chop	MMN100to250NegativePeaklatency	10
[100.0	250.0]	196	52	PO4	3	Noise_Standard	ERP_test_chop	MMN100to250NegativePeaklatency	10
[100.0	250.0]	224	8	F3	4	Noise_Deviant	ERP_test_chop	MMN100to250NegativePeaklatency	10
[100.0	250.0]	224	10	Fz	4	Noise_Deviant	ERP_test_chop	MMN100to250NegativePeaklatency	10
[100.0	250.0]	226	12	F4	4	Noise_Deviant	ERP_test_chop	MMN100to250NegativePeaklatency	10
[100.0	250.0]	224	16	FC3	4	Noise_Deviant	ERP_test_chop	MMN100to250NegativePeaklatency	10
[100.0	250.0]	224	18	FCz	4	Noise_Deviant	ERP_test_chop	MMN100to250NegativePeaklatency	10
[100.0	250.0]	226	20	FC4	4	Noise_Deviant	ERP_test_chop	MMN100to250NegativePeaklatency	10
[100.0	250.0]	222	24	C3	4	Noise_Deviant	ERP_test_chop	MMN100to250NegativePeaklatency	10
[100.0	250.0]	224	26	Cz	4	Noise_Deviant	ERP_test_chop	MMN100to250NegativePeaklatency	10
[100.0	250.0]	228	28	C4	4	Noise_Deviant	ERP_test_chop	MMN100to250NegativePeaklatency	10
[100.0	250.0]	222	33	CP3	4	Noise_Deviant	ERP_test_chop	MMN100to250NegativePeaklatency	10
[100.0	250.0]	222	35	CPz	4	Noise_Deviant	ERP_test_chop	MMN100to250NegativePeaklatency	10
[100.0	250.0]	224	37	CP4	4	Noise_Deviant	ERP_test_chop	MMN100to250NegativePeaklatency	10
[100.0	250.0]	220	42	P3	4	Noise_Deviant	ERP_test_chop	MMN100to250NegativePeaklatency	10
[100.0	250.0]	222	44	Pz	4	Noise_Deviant	ERP_test_chop	MMN100to250NegativePeaklatency	10
[100.0	250.0]	222	46	P4	4	Noise_Deviant	ERP_test_chop	MMN100to250NegativePeaklatency	10
[100.0	250.0]	220	50	PO3	4	Noise_Deviant	ERP_test_chop	MMN100to250NegativePeaklatency	10
[100.0	250.0]	220	51	POz	4	Noise_Deviant	ERP_test_chop	MMN100to250NegativePeaklatency	10
[100.0	250.0]	108	52	PO4	4	Noise_Deviant	ERP_test_chop	MMN100to250NegativePeaklatency	10
[100.0	250.0]	168	8	F3	5	Channel_Standard	ERP_test_chop	MMN100to250NegativePeaklatency	10
[100.0	250.0]	170	10	Fz	5	Channel_Standard	ERP_test_chop	MMN100to250NegativePeaklatency	10
[100.0	250.0]	170	12	F4	5	Channel_Standard	ERP_test_chop	MMN100to250NegativePeaklatency	10
[100.0	250.0]	168	16	FC3	5	Channel_Standard	ERP_test_chop	MMN100to250NegativePeaklatency	10
[100.0	250.0]	170	18	FCz	5	Channel_Standard	ERP_test_chop	MMN100to250NegativePeaklatency	10
[100.0	250.0]	170	20	FC4	5	Channel_Standard	ERP_test_chop	MMN100to250NegativePeaklatency	10
[100.0	250.0]	170	24	C3	5	Channel_Standard	ERP_test_chop	MMN100to250NegativePeaklatency	10
[100.0	250.0]	170	26	Cz	5	Channel_Standard	ERP_test_chop	MMN100to250NegativePeaklatency	10
[100.0	250.0]	168	28	C4	5	Channel_Standard	ERP_test_chop	MMN100to250NegativePeaklatency	10
[100.0	250.0]	202	33	CP3	5	Channel_Standard	ERP_test_chop	MMN100to250NegativePeaklatency	10
[100.0	250.0]	170	35	CPz	5	Channel_Standard	ERP_test_chop	MMN100to250NegativePeaklatency	10
[100.0	250.0]	168	37	CP4	5	Channel_Standard	ERP_test_chop	MMN100to250NegativePeaklatency	10
[100.0	250.0]	204	42	P3	5	Channel_Standard	ERP_test_chop	MMN100to250NegativePeaklatency	10
[100.0	250.0]	200	44	Pz	5	Channel_Standard	ERP_test_chop	MMN100to250NegativePeaklatency	10
[100.0	250.0]	200	46	P4	5	Channel_Standard	ERP_test_chop	MMN100to250NegativePeaklatency	10
[100.0	250.0]	202	50	PO3	5	Channel_Standard	ERP_test_chop	MMN100to250NegativePeaklatency	10
[100.0	250.0]	200	51	POz	5	Channel_Standard	ERP_test_chop	MMN100to250NegativePeaklatency	10
[100.0	250.0]	204	52	PO4	5	Channel_Standard	ERP_test_chop	MMN100to250NegativePeaklatency	10
[100.0	250.0]	246	8	F3	6	Channel_Deviant	ERP_test_chop	MMN100to250NegativePeaklatency	10
[100.0	250.0]	208	10	Fz	6	Channel_Deviant	ERP_test_chop	MMN100to250NegativePeaklatency	10
[100.0	250.0]	210	12	F4	6	Channel_Deviant	ERP_test_chop	MMN100to250NegativePeaklatency	10
[100.0	250.0]	210	16	FC3	6	Channel_Deviant	ERP_test_chop	MMN100to250NegativePeaklatency	10
[100.0	250.0]	208	18	FCz	6	Channel_Deviant	ERP_test_chop	MMN100to250NegativePeaklatency	10
[100.0	250.0]	208	20	FC4	6	Channel_Deviant	ERP_test_chop	MMN100to250NegativePeaklatency	10
[100.0	250.0]	210	24	C3	6	Channel_Deviant	ERP_test_chop	MMN100to250NegativePeaklatency	10
[100.0	250.0]	206	26	Cz	6	Channel_Deviant	ERP_test_chop	MMN100to250NegativePeaklatency	10
[100.0	250.0]	212	28	C4	6	Channel_Deviant	ERP_test_chop	MMN100to250NegativePeaklatency	10
[100.0	250.0]	208	33	CP3	6	Channel_Deviant	ERP_test_chop	MMN100to250NegativePeaklatency	10
[100.0	250.0]	208	35	CPz	6	Channel_Deviant	ERP_test_chop	MMN100to250NegativePeaklatency	10
[100.0	250.0]	202	37	CP4	6	Channel_Deviant	ERP_test_chop	MMN100to250NegativePeaklatency	10
[100.0	250.0]	204	42	P3	6	Channel_Deviant	ERP_test_chop	MMN100to250NegativePeaklatency	10
[100.0	250.0]	206	44	Pz	6	Channel_Deviant	ERP_test_chop	MMN100to250NegativePeaklatency	10
[100.0	250.0]	200	46	P4	6	Channel_Deviant	ERP_test_chop	MMN100to250NegativePeaklatency	10
[100.0	250.0]	208	50	PO3	6	Channel_Deviant	ERP_test_chop	MMN100to250NegativePeaklatency	10
[100.0	250.0]	206	51	POz	6	Channel_Deviant	ERP_test_chop	MMN100to250NegativePeaklatency	10
[100.0	250.0]	202	52	PO4	6	Channel_Deviant	ERP_test_chop	MMN100to250NegativePeaklatency	10
[100.0	250.0]	180	8	F3	17	High-quality_D-S	ERP_test_chop	MMN100to250NegativePeaklatency	10
[100.0	250.0]	156	10	Fz	17	High-quality_D-S	ERP_test_chop	MMN100to250NegativePeaklatency	10
[100.0	250.0]	154	12	F4	17	High-quality_D-S	ERP_test_chop	MMN100to250NegativePeaklatency	10
[100.0	250.0]	180	16	FC3	17	High-quality_D-S	ERP_test_chop	MMN100to250NegativePeaklatency	10
[100.0	250.0]	154	18	FCz	17	High-quality_D-S	ERP_test_chop	MMN100to250NegativePeaklatency	10
[100.0	250.0]	154	20	FC4	17	High-quality_D-S	ERP_test_chop	MMN100to250NegativePeaklatency	10
[100.0	250.0]	154	24	C3	17	High-quality_D-S	ERP_test_chop	MMN100to250NegativePeaklatency	10
[100.0	250.0]	154	26	Cz	17	High-quality_D-S	ERP_test_chop	MMN100to250NegativePeaklatency	10
[100.0	250.0]	154	28	C4	17	High-quality_D-S	ERP_test_chop	MMN100to250NegativePeaklatency	10
[100.0	250.0]	152	33	CP3	17	High-quality_D-S	ERP_test_chop	MMN100to250NegativePeaklatency	10
[100.0	250.0]	154	35	CPz	17	High-quality_D-S	ERP_test_chop	MMN100to250NegativePeaklatency	10
[100.0	250.0]	154	37	CP4	17	High-quality_D-S	ERP_test_chop	MMN100to250NegativePeaklatency	10
[100.0	250.0]	148	42	P3	17	High-quality_D-S	ERP_test_chop	MMN100to250NegativePeaklatency	10
[100.0	250.0]	152	44	Pz	17	High-quality_D-S	ERP_test_chop	MMN100to250NegativePeaklatency	10
[100.0	250.0]	156	46	P4	17	High-quality_D-S	ERP_test_chop	MMN100to250NegativePeaklatency	10
[100.0	250.0]	148	50	PO3	17	High-quality_D-S	ERP_test_chop	MMN100to250NegativePeaklatency	10
[100.0	250.0]	150	51	POz	17	High-quality_D-S	ERP_test_chop	MMN100to250NegativePeaklatency	10
[100.0	250.0]	150	52	PO4	17	High-quality_D-S	ERP_test_chop	MMN100to250NegativePeaklatency	10
[100.0	250.0]	224	8	F3	18	Noise_D-S	ERP_test_chop	MMN100to250NegativePeaklatency	10
[100.0	250.0]	224	10	Fz	18	Noise_D-S	ERP_test_chop	MMN100to250NegativePeaklatency	10
[100.0	250.0]	226	12	F4	18	Noise_D-S	ERP_test_chop	MMN100to250NegativePeaklatency	10
[100.0	250.0]	224	16	FC3	18	Noise_D-S	ERP_test_chop	MMN100to250NegativePeaklatency	10
[100.0	250.0]	224	18	FCz	18	Noise_D-S	ERP_test_chop	MMN100to250NegativePeaklatency	10
[100.0	250.0]	226	20	FC4	18	Noise_D-S	ERP_test_chop	MMN100to250NegativePeaklatency	10
[100.0	250.0]	224	24	C3	18	Noise_D-S	ERP_test_chop	MMN100to250NegativePeaklatency	10
[100.0	250.0]	224	26	Cz	18	Noise_D-S	ERP_test_chop	MMN100to250NegativePeaklatency	10
[100.0	250.0]	228	28	C4	18	Noise_D-S	ERP_test_chop	MMN100to250NegativePeaklatency	10
[100.0	250.0]	222	33	CP3	18	Noise_D-S	ERP_test_chop	MMN100to250NegativePeaklatency	10
[100.0	250.0]	224	35	CPz	18	Noise_D-S	ERP_test_chop	MMN100to250NegativePeaklatency	10
[100.0	250.0]	226	37	CP4	18	Noise_D-S	ERP_test_chop	MMN100to250NegativePeaklatency	10
[100.0	250.0]	222	42	P3	18	Noise_D-S	ERP_test_chop	MMN100to250NegativePeaklatency	10
[100.0	250.0]	224	44	Pz	18	Noise_D-S	ERP_test_chop	MMN100to250NegativePeaklatency	10
[100.0	250.0]	224	46	P4	18	Noise_D-S	ERP_test_chop	MMN100to250NegativePeaklatency	10
[100.0	250.0]	222	50	PO3	18	Noise_D-S	ERP_test_chop	MMN100to250NegativePeaklatency	10
[100.0	250.0]	222	51	POz	18	Noise_D-S	ERP_test_chop	MMN100to250NegativePeaklatency	10
[100.0	250.0]	114	52	PO4	18	Noise_D-S	ERP_test_chop	MMN100to250NegativePeaklatency	10
[100.0	250.0]	244	8	F3	19	Channel_D-S	ERP_test_chop	MMN100to250NegativePeaklatency	10
[100.0	250.0]	210	10	Fz	19	Channel_D-S	ERP_test_chop	MMN100to250NegativePeaklatency	10
[100.0	250.0]	212	12	F4	19	Channel_D-S	ERP_test_chop	MMN100to250NegativePeaklatency	10
[100.0	250.0]	244	16	FC3	19	Channel_D-S	ERP_test_chop	MMN100to250NegativePeaklatency	10
[100.0	250.0]	210	18	FCz	19	Channel_D-S	ERP_test_chop	MMN100to250NegativePeaklatency	10
[100.0	250.0]	208	20	FC4	19	Channel_D-S	ERP_test_chop	MMN100to250NegativePeaklatency	10
[100.0	250.0]	212	24	C3	19	Channel_D-S	ERP_test_chop	MMN100to250NegativePeaklatency	10
[100.0	250.0]	210	26	Cz	19	Channel_D-S	ERP_test_chop	MMN100to250NegativePeaklatency	10
[100.0	250.0]	106	28	C4	19	Channel_D-S	ERP_test_chop	MMN100to250NegativePeaklatency	10
[100.0	250.0]	212	33	CP3	19	Channel_D-S	ERP_test_chop	MMN100to250NegativePeaklatency	10
[100.0	250.0]	212	35	CPz	19	Channel_D-S	ERP_test_chop	MMN100to250NegativePeaklatency	10
[100.0	250.0]	104	37	CP4	19	Channel_D-S	ERP_test_chop	MMN100to250NegativePeaklatency	10
[100.0	250.0]	206	42	P3	19	Channel_D-S	ERP_test_chop	MMN100to250NegativePeaklatency	10
[100.0	250.0]	210	44	Pz	19	Channel_D-S	ERP_test_chop	MMN100to250NegativePeaklatency	10
[100.0	250.0]	218	46	P4	19	Channel_D-S	ERP_test_chop	MMN100to250NegativePeaklatency	10
[100.0	250.0]	212	50	PO3	19	Channel_D-S	ERP_test_chop	MMN100to250NegativePeaklatency	10
[100.0	250.0]	210	51	POz	19	Channel_D-S	ERP_test_chop	MMN100to250NegativePeaklatency	10
[100.0	250.0]	216	52	PO4	19	Channel_D-S	ERP_test_chop	MMN100to250NegativePeaklatency	10
[100.0	250.0]	100	8	F3	1	High-quality_Standard	ERP_test_chop	MMN100to250NegativePeaklatency	11
[100.0	250.0]	104	10	Fz	1	High-quality_Standard	ERP_test_chop	MMN100to250NegativePeaklatency	11
[100.0	250.0]	106	12	F4	1	High-quality_Standard	ERP_test_chop	MMN100to250NegativePeaklatency	11
[100.0	250.0]	106	16	FC3	1	High-quality_Standard	ERP_test_chop	MMN100to250NegativePeaklatency	11
[100.0	250.0]	104	18	FCz	1	High-quality_Standard	ERP_test_chop	MMN100to250NegativePeaklatency	11
[100.0	250.0]	108	20	FC4	1	High-quality_Standard	ERP_test_chop	MMN100to250NegativePeaklatency	11
[100.0	250.0]	110	24	C3	1	High-quality_Standard	ERP_test_chop	MMN100to250NegativePeaklatency	11
[100.0	250.0]	108	26	Cz	1	High-quality_Standard	ERP_test_chop	MMN100to250NegativePeaklatency	11
[100.0	250.0]	110	28	C4	1	High-quality_Standard	ERP_test_chop	MMN100to250NegativePeaklatency	11
[100.0	250.0]	140	33	CP3	1	High-quality_Standard	ERP_test_chop	MMN100to250NegativePeaklatency	11
[100.0	250.0]	110	35	CPz	1	High-quality_Standard	ERP_test_chop	MMN100to250NegativePeaklatency	11
[100.0	250.0]	112	37	CP4	1	High-quality_Standard	ERP_test_chop	MMN100to250NegativePeaklatency	11
[100.0	250.0]	112	42	P3	1	High-quality_Standard	ERP_test_chop	MMN100to250NegativePeaklatency	11
[100.0	250.0]	112	44	Pz	1	High-quality_Standard	ERP_test_chop	MMN100to250NegativePeaklatency	11
[100.0	250.0]	116	46	P4	1	High-quality_Standard	ERP_test_chop	MMN100to250NegativePeaklatency	11
[100.0	250.0]	164	50	PO3	1	High-quality_Standard	ERP_test_chop	MMN100to250NegativePeaklatency	11
[100.0	250.0]	154	51	POz	1	High-quality_Standard	ERP_test_chop	MMN100to250NegativePeaklatency	11
[100.0	250.0]	152	52	PO4	1	High-quality_Standard	ERP_test_chop	MMN100to250NegativePeaklatency	11
[100.0	250.0]	162	8	F3	2	High-quality_Deviant	ERP_test_chop	MMN100to250NegativePeaklatency	11
[100.0	250.0]	128	10	Fz	2	High-quality_Deviant	ERP_test_chop	MMN100to250NegativePeaklatency	11
[100.0	250.0]	144	12	F4	2	High-quality_Deviant	ERP_test_chop	MMN100to250NegativePeaklatency	11
[100.0	250.0]	130	16	FC3	2	High-quality_Deviant	ERP_test_chop	MMN100to250NegativePeaklatency	11
[100.0	250.0]	132	18	FCz	2	High-quality_Deviant	ERP_test_chop	MMN100to250NegativePeaklatency	11
[100.0	250.0]	138	20	FC4	2	High-quality_Deviant	ERP_test_chop	MMN100to250NegativePeaklatency	11
[100.0	250.0]	162	24	C3	2	High-quality_Deviant	ERP_test_chop	MMN100to250NegativePeaklatency	11
[100.0	250.0]	162	26	Cz	2	High-quality_Deviant	ERP_test_chop	MMN100to250NegativePeaklatency	11
[100.0	250.0]	140	28	C4	2	High-quality_Deviant	ERP_test_chop	MMN100to250NegativePeaklatency	11
[100.0	250.0]	164	33	CP3	2	High-quality_Deviant	ERP_test_chop	MMN100to250NegativePeaklatency	11
[100.0	250.0]	162	35	CPz	2	High-quality_Deviant	ERP_test_chop	MMN100to250NegativePeaklatency	11
[100.0	250.0]	140	37	CP4	2	High-quality_Deviant	ERP_test_chop	MMN100to250NegativePeaklatency	11
[100.0	250.0]	164	42	P3	2	High-quality_Deviant	ERP_test_chop	MMN100to250NegativePeaklatency	11
[100.0	250.0]	166	44	Pz	2	High-quality_Deviant	ERP_test_chop	MMN100to250NegativePeaklatency	11
[100.0	250.0]	166	46	P4	2	High-quality_Deviant	ERP_test_chop	MMN100to250NegativePeaklatency	11
[100.0	250.0]	238	50	PO3	2	High-quality_Deviant	ERP_test_chop	MMN100to250NegativePeaklatency	11
[100.0	250.0]	218	51	POz	2	High-quality_Deviant	ERP_test_chop	MMN100to250NegativePeaklatency	11
[100.0	250.0]	220	52	PO4	2	High-quality_Deviant	ERP_test_chop	MMN100to250NegativePeaklatency	11
[100.0	250.0]	182	8	F3	3	Noise_Standard	ERP_test_chop	MMN100to250NegativePeaklatency	11
[100.0	250.0]	182	10	Fz	3	Noise_Standard	ERP_test_chop	MMN100to250NegativePeaklatency	11
[100.0	250.0]	180	12	F4	3	Noise_Standard	ERP_test_chop	MMN100to250NegativePeaklatency	11
[100.0	250.0]	184	16	FC3	3	Noise_Standard	ERP_test_chop	MMN100to250NegativePeaklatency	11
[100.0	250.0]	182	18	FCz	3	Noise_Standard	ERP_test_chop	MMN100to250NegativePeaklatency	11
[100.0	250.0]	182	20	FC4	3	Noise_Standard	ERP_test_chop	MMN100to250NegativePeaklatency	11
[100.0	250.0]	184	24	C3	3	Noise_Standard	ERP_test_chop	MMN100to250NegativePeaklatency	11
[100.0	250.0]	204	26	Cz	3	Noise_Standard	ERP_test_chop	MMN100to250NegativePeaklatency	11
[100.0	250.0]	202	28	C4	3	Noise_Standard	ERP_test_chop	MMN100to250NegativePeaklatency	11
[100.0	250.0]	186	33	CP3	3	Noise_Standard	ERP_test_chop	MMN100to250NegativePeaklatency	11
[100.0	250.0]	186	35	CPz	3	Noise_Standard	ERP_test_chop	MMN100to250NegativePeaklatency	11
[100.0	250.0]	202	37	CP4	3	Noise_Standard	ERP_test_chop	MMN100to250NegativePeaklatency	11
[100.0	250.0]	184	42	P3	3	Noise_Standard	ERP_test_chop	MMN100to250NegativePeaklatency	11
[100.0	250.0]	186	44	Pz	3	Noise_Standard	ERP_test_chop	MMN100to250NegativePeaklatency	11
[100.0	250.0]	124	46	P4	3	Noise_Standard	ERP_test_chop	MMN100to250NegativePeaklatency	11
[100.0	250.0]	126	50	PO3	3	Noise_Standard	ERP_test_chop	MMN100to250NegativePeaklatency	11
[100.0	250.0]	126	51	POz	3	Noise_Standard	ERP_test_chop	MMN100to250NegativePeaklatency	11
[100.0	250.0]	124	52	PO4	3	Noise_Standard	ERP_test_chop	MMN100to250NegativePeaklatency	11
[100.0	250.0]	228	8	F3	4	Noise_Deviant	ERP_test_chop	MMN100to250NegativePeaklatency	11
[100.0	250.0]	228	10	Fz	4	Noise_Deviant	ERP_test_chop	MMN100to250NegativePeaklatency	11
[100.0	250.0]	228	12	F4	4	Noise_Deviant	ERP_test_chop	MMN100to250NegativePeaklatency	11
[100.0	250.0]	230	16	FC3	4	Noise_Deviant	ERP_test_chop	MMN100to250NegativePeaklatency	11
[100.0	250.0]	230	18	FCz	4	Noise_Deviant	ERP_test_chop	MMN100to250NegativePeaklatency	11
[100.0	250.0]	226	20	FC4	4	Noise_Deviant	ERP_test_chop	MMN100to250NegativePeaklatency	11
[100.0	250.0]	228	24	C3	4	Noise_Deviant	ERP_test_chop	MMN100to250NegativePeaklatency	11
[100.0	250.0]	228	26	Cz	4	Noise_Deviant	ERP_test_chop	MMN100to250NegativePeaklatency	11
[100.0	250.0]	228	28	C4	4	Noise_Deviant	ERP_test_chop	MMN100to250NegativePeaklatency	11
[100.0	250.0]	226	33	CP3	4	Noise_Deviant	ERP_test_chop	MMN100to250NegativePeaklatency	11
[100.0	250.0]	228	35	CPz	4	Noise_Deviant	ERP_test_chop	MMN100to250NegativePeaklatency	11
[100.0	250.0]	228	37	CP4	4	Noise_Deviant	ERP_test_chop	MMN100to250NegativePeaklatency	11
[100.0	250.0]	228	42	P3	4	Noise_Deviant	ERP_test_chop	MMN100to250NegativePeaklatency	11
[100.0	250.0]	228	44	Pz	4	Noise_Deviant	ERP_test_chop	MMN100to250NegativePeaklatency	11
[100.0	250.0]	228	46	P4	4	Noise_Deviant	ERP_test_chop	MMN100to250NegativePeaklatency	11
[100.0	250.0]	198	50	PO3	4	Noise_Deviant	ERP_test_chop	MMN100to250NegativePeaklatency	11
[100.0	250.0]	192	51	POz	4	Noise_Deviant	ERP_test_chop	MMN100to250NegativePeaklatency	11
[100.0	250.0]	118	52	PO4	4	Noise_Deviant	ERP_test_chop	MMN100to250NegativePeaklatency	11
[100.0	250.0]	156	8	F3	5	Channel_Standard	ERP_test_chop	MMN100to250NegativePeaklatency	11
[100.0	250.0]	110	10	Fz	5	Channel_Standard	ERP_test_chop	MMN100to250NegativePeaklatency	11
[100.0	250.0]	168	12	F4	5	Channel_Standard	ERP_test_chop	MMN100to250NegativePeaklatency	11
[100.0	250.0]	182	16	FC3	5	Channel_Standard	ERP_test_chop	MMN100to250NegativePeaklatency	11
[100.0	250.0]	166	18	FCz	5	Channel_Standard	ERP_test_chop	MMN100to250NegativePeaklatency	11
[100.0	250.0]	112	20	FC4	5	Channel_Standard	ERP_test_chop	MMN100to250NegativePeaklatency	11
[100.0	250.0]	158	24	C3	5	Channel_Standard	ERP_test_chop	MMN100to250NegativePeaklatency	11
[100.0	250.0]	158	26	Cz	5	Channel_Standard	ERP_test_chop	MMN100to250NegativePeaklatency	11
[100.0	250.0]	112	28	C4	5	Channel_Standard	ERP_test_chop	MMN100to250NegativePeaklatency	11
[100.0	250.0]	160	33	CP3	5	Channel_Standard	ERP_test_chop	MMN100to250NegativePeaklatency	11
[100.0	250.0]	160	35	CPz	5	Channel_Standard	ERP_test_chop	MMN100to250NegativePeaklatency	11
[100.0	250.0]	204	37	CP4	5	Channel_Standard	ERP_test_chop	MMN100to250NegativePeaklatency	11
[100.0	250.0]	158	42	P3	5	Channel_Standard	ERP_test_chop	MMN100to250NegativePeaklatency	11
[100.0	250.0]	204	44	Pz	5	Channel_Standard	ERP_test_chop	MMN100to250NegativePeaklatency	11
[100.0	250.0]	204	46	P4	5	Channel_Standard	ERP_test_chop	MMN100to250NegativePeaklatency	11
[100.0	250.0]	158	50	PO3	5	Channel_Standard	ERP_test_chop	MMN100to250NegativePeaklatency	11
[100.0	250.0]	208	51	POz	5	Channel_Standard	ERP_test_chop	MMN100to250NegativePeaklatency	11
[100.0	250.0]	204	52	PO4	5	Channel_Standard	ERP_test_chop	MMN100to250NegativePeaklatency	11
[100.0	250.0]	174	8	F3	6	Channel_Deviant	ERP_test_chop	MMN100to250NegativePeaklatency	11
[100.0	250.0]	174	10	Fz	6	Channel_Deviant	ERP_test_chop	MMN100to250NegativePeaklatency	11
[100.0	250.0]	174	12	F4	6	Channel_Deviant	ERP_test_chop	MMN100to250NegativePeaklatency	11
[100.0	250.0]	176	16	FC3	6	Channel_Deviant	ERP_test_chop	MMN100to250NegativePeaklatency	11
[100.0	250.0]	174	18	FCz	6	Channel_Deviant	ERP_test_chop	MMN100to250NegativePeaklatency	11
[100.0	250.0]	176	20	FC4	6	Channel_Deviant	ERP_test_chop	MMN100to250NegativePeaklatency	11
[100.0	250.0]	178	24	C3	6	Channel_Deviant	ERP_test_chop	MMN100to250NegativePeaklatency	11
[100.0	250.0]	176	26	Cz	6	Channel_Deviant	ERP_test_chop	MMN100to250NegativePeaklatency	11
[100.0	250.0]	176	28	C4	6	Channel_Deviant	ERP_test_chop	MMN100to250NegativePeaklatency	11
[100.0	250.0]	178	33	CP3	6	Channel_Deviant	ERP_test_chop	MMN100to250NegativePeaklatency	11
[100.0	250.0]	178	35	CPz	6	Channel_Deviant	ERP_test_chop	MMN100to250NegativePeaklatency	11
[100.0	250.0]	176	37	CP4	6	Channel_Deviant	ERP_test_chop	MMN100to250NegativePeaklatency	11
[100.0	250.0]	180	42	P3	6	Channel_Deviant	ERP_test_chop	MMN100to250NegativePeaklatency	11
[100.0	250.0]	178	44	Pz	6	Channel_Deviant	ERP_test_chop	MMN100to250NegativePeaklatency	11
[100.0	250.0]	178	46	P4	6	Channel_Deviant	ERP_test_chop	MMN100to250NegativePeaklatency	11
[100.0	250.0]	180	50	PO3	6	Channel_Deviant	ERP_test_chop	MMN100to250NegativePeaklatency	11
[100.0	250.0]	180	51	POz	6	Channel_Deviant	ERP_test_chop	MMN100to250NegativePeaklatency	11
[100.0	250.0]	112	52	PO4	6	Channel_Deviant	ERP_test_chop	MMN100to250NegativePeaklatency	11
[100.0	250.0]	164	8	F3	17	High-quality_D-S	ERP_test_chop	MMN100to250NegativePeaklatency	11
[100.0	250.0]	208	10	Fz	17	High-quality_D-S	ERP_test_chop	MMN100to250NegativePeaklatency	11
[100.0	250.0]	206	12	F4	17	High-quality_D-S	ERP_test_chop	MMN100to250NegativePeaklatency	11
[100.0	250.0]	162	16	FC3	17	High-quality_D-S	ERP_test_chop	MMN100to250NegativePeaklatency	11
[100.0	250.0]	162	18	FCz	17	High-quality_D-S	ERP_test_chop	MMN100to250NegativePeaklatency	11
[100.0	250.0]	162	20	FC4	17	High-quality_D-S	ERP_test_chop	MMN100to250NegativePeaklatency	11
[100.0	250.0]	164	24	C3	17	High-quality_D-S	ERP_test_chop	MMN100to250NegativePeaklatency	11
[100.0	250.0]	166	26	Cz	17	High-quality_D-S	ERP_test_chop	MMN100to250NegativePeaklatency	11
[100.0	250.0]	166	28	C4	17	High-quality_D-S	ERP_test_chop	MMN100to250NegativePeaklatency	11
[100.0	250.0]	168	33	CP3	17	High-quality_D-S	ERP_test_chop	MMN100to250NegativePeaklatency	11
[100.0	250.0]	166	35	CPz	17	High-quality_D-S	ERP_test_chop	MMN100to250NegativePeaklatency	11
[100.0	250.0]	172	37	CP4	17	High-quality_D-S	ERP_test_chop	MMN100to250NegativePeaklatency	11
[100.0	250.0]	238	42	P3	17	High-quality_D-S	ERP_test_chop	MMN100to250NegativePeaklatency	11
[100.0	250.0]	170	44	Pz	17	High-quality_D-S	ERP_test_chop	MMN100to250NegativePeaklatency	11
[100.0	250.0]	238	46	P4	17	High-quality_D-S	ERP_test_chop	MMN100to250NegativePeaklatency	11
[100.0	250.0]	236	50	PO3	17	High-quality_D-S	ERP_test_chop	MMN100to250NegativePeaklatency	11
[100.0	250.0]	216	51	POz	17	High-quality_D-S	ERP_test_chop	MMN100to250NegativePeaklatency	11
[100.0	250.0]	220	52	PO4	17	High-quality_D-S	ERP_test_chop	MMN100to250NegativePeaklatency	11
[100.0	250.0]	226	8	F3	18	Noise_D-S	ERP_test_chop	MMN100to250NegativePeaklatency	11
[100.0	250.0]	226	10	Fz	18	Noise_D-S	ERP_test_chop	MMN100to250NegativePeaklatency	11
[100.0	250.0]	226	12	F4	18	Noise_D-S	ERP_test_chop	MMN100to250NegativePeaklatency	11
[100.0	250.0]	228	16	FC3	18	Noise_D-S	ERP_test_chop	MMN100to250NegativePeaklatency	11
[100.0	250.0]	226	18	FCz	18	Noise_D-S	ERP_test_chop	MMN100to250NegativePeaklatency	11
[100.0	250.0]	224	20	FC4	18	Noise_D-S	ERP_test_chop	MMN100to250NegativePeaklatency	11
[100.0	250.0]	226	24	C3	18	Noise_D-S	ERP_test_chop	MMN100to250NegativePeaklatency	11
[100.0	250.0]	226	26	Cz	18	Noise_D-S	ERP_test_chop	MMN100to250NegativePeaklatency	11
[100.0	250.0]	226	28	C4	18	Noise_D-S	ERP_test_chop	MMN100to250NegativePeaklatency	11
[100.0	250.0]	226	33	CP3	18	Noise_D-S	ERP_test_chop	MMN100to250NegativePeaklatency	11
[100.0	250.0]	226	35	CPz	18	Noise_D-S	ERP_test_chop	MMN100to250NegativePeaklatency	11
[100.0	250.0]	226	37	CP4	18	Noise_D-S	ERP_test_chop	MMN100to250NegativePeaklatency	11
[100.0	250.0]	226	42	P3	18	Noise_D-S	ERP_test_chop	MMN100to250NegativePeaklatency	11
[100.0	250.0]	226	44	Pz	18	Noise_D-S	ERP_test_chop	MMN100to250NegativePeaklatency	11
[100.0	250.0]	226	46	P4	18	Noise_D-S	ERP_test_chop	MMN100to250NegativePeaklatency	11
[100.0	250.0]	226	50	PO3	18	Noise_D-S	ERP_test_chop	MMN100to250NegativePeaklatency	11
[100.0	250.0]	226	51	POz	18	Noise_D-S	ERP_test_chop	MMN100to250NegativePeaklatency	11
[100.0	250.0]	226	52	PO4	18	Noise_D-S	ERP_test_chop	MMN100to250NegativePeaklatency	11
[100.0	250.0]	176	8	F3	19	Channel_D-S	ERP_test_chop	MMN100to250NegativePeaklatency	11
[100.0	250.0]	176	10	Fz	19	Channel_D-S	ERP_test_chop	MMN100to250NegativePeaklatency	11
[100.0	250.0]	176	12	F4	19	Channel_D-S	ERP_test_chop	MMN100to250NegativePeaklatency	11
[100.0	250.0]	176	16	FC3	19	Channel_D-S	ERP_test_chop	MMN100to250NegativePeaklatency	11
[100.0	250.0]	176	18	FCz	19	Channel_D-S	ERP_test_chop	MMN100to250NegativePeaklatency	11
[100.0	250.0]	176	20	FC4	19	Channel_D-S	ERP_test_chop	MMN100to250NegativePeaklatency	11
[100.0	250.0]	178	24	C3	19	Channel_D-S	ERP_test_chop	MMN100to250NegativePeaklatency	11
[100.0	250.0]	178	26	Cz	19	Channel_D-S	ERP_test_chop	MMN100to250NegativePeaklatency	11
[100.0	250.0]	176	28	C4	19	Channel_D-S	ERP_test_chop	MMN100to250NegativePeaklatency	11
[100.0	250.0]	178	33	CP3	19	Channel_D-S	ERP_test_chop	MMN100to250NegativePeaklatency	11
[100.0	250.0]	178	35	CPz	19	Channel_D-S	ERP_test_chop	MMN100to250NegativePeaklatency	11
[100.0	250.0]	178	37	CP4	19	Channel_D-S	ERP_test_chop	MMN100to250NegativePeaklatency	11
[100.0	250.0]	178	42	P3	19	Channel_D-S	ERP_test_chop	MMN100to250NegativePeaklatency	11
[100.0	250.0]	178	44	Pz	19	Channel_D-S	ERP_test_chop	MMN100to250NegativePeaklatency	11
[100.0	250.0]	180	46	P4	19	Channel_D-S	ERP_test_chop	MMN100to250NegativePeaklatency	11
[100.0	250.0]	180	50	PO3	19	Channel_D-S	ERP_test_chop	MMN100to250NegativePeaklatency	11
[100.0	250.0]	180	51	POz	19	Channel_D-S	ERP_test_chop	MMN100to250NegativePeaklatency	11
[100.0	250.0]	180	52	PO4	19	Channel_D-S	ERP_test_chop	MMN100to250NegativePeaklatency	11
[100.0	250.0]	110	8	F3	1	High-quality_Standard	ERP_test_chop	MMN100to250NegativePeaklatency	12
[100.0	250.0]	112	10	Fz	1	High-quality_Standard	ERP_test_chop	MMN100to250NegativePeaklatency	12
[100.0	250.0]	110	12	F4	1	High-quality_Standard	ERP_test_chop	MMN100to250NegativePeaklatency	12
[100.0	250.0]	114	16	FC3	1	High-quality_Standard	ERP_test_chop	MMN100to250NegativePeaklatency	12
[100.0	250.0]	112	18	FCz	1	High-quality_Standard	ERP_test_chop	MMN100to250NegativePeaklatency	12
[100.0	250.0]	110	20	FC4	1	High-quality_Standard	ERP_test_chop	MMN100to250NegativePeaklatency	12
[100.0	250.0]	114	24	C3	1	High-quality_Standard	ERP_test_chop	MMN100to250NegativePeaklatency	12
[100.0	250.0]	112	26	Cz	1	High-quality_Standard	ERP_test_chop	MMN100to250NegativePeaklatency	12
[100.0	250.0]	112	28	C4	1	High-quality_Standard	ERP_test_chop	MMN100to250NegativePeaklatency	12
[100.0	250.0]	114	33	CP3	1	High-quality_Standard	ERP_test_chop	MMN100to250NegativePeaklatency	12
[100.0	250.0]	112	35	CPz	1	High-quality_Standard	ERP_test_chop	MMN100to250NegativePeaklatency	12
[100.0	250.0]	112	37	CP4	1	High-quality_Standard	ERP_test_chop	MMN100to250NegativePeaklatency	12
[100.0	250.0]	114	42	P3	1	High-quality_Standard	ERP_test_chop	MMN100to250NegativePeaklatency	12
[100.0	250.0]	114	44	Pz	1	High-quality_Standard	ERP_test_chop	MMN100to250NegativePeaklatency	12
[100.0	250.0]	112	46	P4	1	High-quality_Standard	ERP_test_chop	MMN100to250NegativePeaklatency	12
[100.0	250.0]	194	50	PO3	1	High-quality_Standard	ERP_test_chop	MMN100to250NegativePeaklatency	12
[100.0	250.0]	112	51	POz	1	High-quality_Standard	ERP_test_chop	MMN100to250NegativePeaklatency	12
[100.0	250.0]	110	52	PO4	1	High-quality_Standard	ERP_test_chop	MMN100to250NegativePeaklatency	12
[100.0	250.0]	168	8	F3	2	High-quality_Deviant	ERP_test_chop	MMN100to250NegativePeaklatency	12
[100.0	250.0]	164	10	Fz	2	High-quality_Deviant	ERP_test_chop	MMN100to250NegativePeaklatency	12
[100.0	250.0]	166	12	F4	2	High-quality_Deviant	ERP_test_chop	MMN100to250NegativePeaklatency	12
[100.0	250.0]	166	16	FC3	2	High-quality_Deviant	ERP_test_chop	MMN100to250NegativePeaklatency	12
[100.0	250.0]	164	18	FCz	2	High-quality_Deviant	ERP_test_chop	MMN100to250NegativePeaklatency	12
[100.0	250.0]	166	20	FC4	2	High-quality_Deviant	ERP_test_chop	MMN100to250NegativePeaklatency	12
[100.0	250.0]	164	24	C3	2	High-quality_Deviant	ERP_test_chop	MMN100to250NegativePeaklatency	12
[100.0	250.0]	160	26	Cz	2	High-quality_Deviant	ERP_test_chop	MMN100to250NegativePeaklatency	12
[100.0	250.0]	164	28	C4	2	High-quality_Deviant	ERP_test_chop	MMN100to250NegativePeaklatency	12
[100.0	250.0]	162	33	CP3	2	High-quality_Deviant	ERP_test_chop	MMN100to250NegativePeaklatency	12
[100.0	250.0]	158	35	CPz	2	High-quality_Deviant	ERP_test_chop	MMN100to250NegativePeaklatency	12
[100.0	250.0]	160	37	CP4	2	High-quality_Deviant	ERP_test_chop	MMN100to250NegativePeaklatency	12
[100.0	250.0]	142	42	P3	2	High-quality_Deviant	ERP_test_chop	MMN100to250NegativePeaklatency	12
[100.0	250.0]	156	44	Pz	2	High-quality_Deviant	ERP_test_chop	MMN100to250NegativePeaklatency	12
[100.0	250.0]	156	46	P4	2	High-quality_Deviant	ERP_test_chop	MMN100to250NegativePeaklatency	12
[100.0	250.0]	150	50	PO3	2	High-quality_Deviant	ERP_test_chop	MMN100to250NegativePeaklatency	12
[100.0	250.0]	152	51	POz	2	High-quality_Deviant	ERP_test_chop	MMN100to250NegativePeaklatency	12
[100.0	250.0]	150	52	PO4	2	High-quality_Deviant	ERP_test_chop	MMN100to250NegativePeaklatency	12
[100.0	250.0]	184	8	F3	3	Noise_Standard	ERP_test_chop	MMN100to250NegativePeaklatency	12
[100.0	250.0]	212	10	Fz	3	Noise_Standard	ERP_test_chop	MMN100to250NegativePeaklatency	12
[100.0	250.0]	182	12	F4	3	Noise_Standard	ERP_test_chop	MMN100to250NegativePeaklatency	12
[100.0	250.0]	210	16	FC3	3	Noise_Standard	ERP_test_chop	MMN100to250NegativePeaklatency	12
[100.0	250.0]	212	18	FCz	3	Noise_Standard	ERP_test_chop	MMN100to250NegativePeaklatency	12
[100.0	250.0]	214	20	FC4	3	Noise_Standard	ERP_test_chop	MMN100to250NegativePeaklatency	12
[100.0	250.0]	210	24	C3	3	Noise_Standard	ERP_test_chop	MMN100to250NegativePeaklatency	12
[100.0	250.0]	214	26	Cz	3	Noise_Standard	ERP_test_chop	MMN100to250NegativePeaklatency	12
[100.0	250.0]	214	28	C4	3	Noise_Standard	ERP_test_chop	MMN100to250NegativePeaklatency	12
[100.0	250.0]	214	33	CP3	3	Noise_Standard	ERP_test_chop	MMN100to250NegativePeaklatency	12
[100.0	250.0]	212	35	CPz	3	Noise_Standard	ERP_test_chop	MMN100to250NegativePeaklatency	12
[100.0	250.0]	212	37	CP4	3	Noise_Standard	ERP_test_chop	MMN100to250NegativePeaklatency	12
[100.0	250.0]	210	42	P3	3	Noise_Standard	ERP_test_chop	MMN100to250NegativePeaklatency	12
[100.0	250.0]	214	44	Pz	3	Noise_Standard	ERP_test_chop	MMN100to250NegativePeaklatency	12
[100.0	250.0]	214	46	P4	3	Noise_Standard	ERP_test_chop	MMN100to250NegativePeaklatency	12
[100.0	250.0]	242	50	PO3	3	Noise_Standard	ERP_test_chop	MMN100to250NegativePeaklatency	12
[100.0	250.0]	216	51	POz	3	Noise_Standard	ERP_test_chop	MMN100to250NegativePeaklatency	12
[100.0	250.0]	112	52	PO4	3	Noise_Standard	ERP_test_chop	MMN100to250NegativePeaklatency	12
[100.0	250.0]	238	8	F3	4	Noise_Deviant	ERP_test_chop	MMN100to250NegativePeaklatency	12
[100.0	250.0]	228	10	Fz	4	Noise_Deviant	ERP_test_chop	MMN100to250NegativePeaklatency	12
[100.0	250.0]	230	12	F4	4	Noise_Deviant	ERP_test_chop	MMN100to250NegativePeaklatency	12
[100.0	250.0]	242	16	FC3	4	Noise_Deviant	ERP_test_chop	MMN100to250NegativePeaklatency	12
[100.0	250.0]	242	18	FCz	4	Noise_Deviant	ERP_test_chop	MMN100to250NegativePeaklatency	12
[100.0	250.0]	226	20	FC4	4	Noise_Deviant	ERP_test_chop	MMN100to250NegativePeaklatency	12
[100.0	250.0]	242	24	C3	4	Noise_Deviant	ERP_test_chop	MMN100to250NegativePeaklatency	12
[100.0	250.0]	244	26	Cz	4	Noise_Deviant	ERP_test_chop	MMN100to250NegativePeaklatency	12
[100.0	250.0]	230	28	C4	4	Noise_Deviant	ERP_test_chop	MMN100to250NegativePeaklatency	12
[100.0	250.0]	244	33	CP3	4	Noise_Deviant	ERP_test_chop	MMN100to250NegativePeaklatency	12
[100.0	250.0]	218	35	CPz	4	Noise_Deviant	ERP_test_chop	MMN100to250NegativePeaklatency	12
[100.0	250.0]	230	37	CP4	4	Noise_Deviant	ERP_test_chop	MMN100to250NegativePeaklatency	12
[100.0	250.0]	214	42	P3	4	Noise_Deviant	ERP_test_chop	MMN100to250NegativePeaklatency	12
[100.0	250.0]	216	44	Pz	4	Noise_Deviant	ERP_test_chop	MMN100to250NegativePeaklatency	12
[100.0	250.0]	226	46	P4	4	Noise_Deviant	ERP_test_chop	MMN100to250NegativePeaklatency	12
[100.0	250.0]	112	50	PO3	4	Noise_Deviant	ERP_test_chop	MMN100to250NegativePeaklatency	12
[100.0	250.0]	216	51	POz	4	Noise_Deviant	ERP_test_chop	MMN100to250NegativePeaklatency	12
[100.0	250.0]	218	52	PO4	4	Noise_Deviant	ERP_test_chop	MMN100to250NegativePeaklatency	12
[100.0	250.0]	174	8	F3	5	Channel_Standard	ERP_test_chop	MMN100to250NegativePeaklatency	12
[100.0	250.0]	174	10	Fz	5	Channel_Standard	ERP_test_chop	MMN100to250NegativePeaklatency	12
[100.0	250.0]	174	12	F4	5	Channel_Standard	ERP_test_chop	MMN100to250NegativePeaklatency	12
[100.0	250.0]	172	16	FC3	5	Channel_Standard	ERP_test_chop	MMN100to250NegativePeaklatency	12
[100.0	250.0]	172	18	FCz	5	Channel_Standard	ERP_test_chop	MMN100to250NegativePeaklatency	12
[100.0	250.0]	176	20	FC4	5	Channel_Standard	ERP_test_chop	MMN100to250NegativePeaklatency	12
[100.0	250.0]	172	24	C3	5	Channel_Standard	ERP_test_chop	MMN100to250NegativePeaklatency	12
[100.0	250.0]	168	26	Cz	5	Channel_Standard	ERP_test_chop	MMN100to250NegativePeaklatency	12
[100.0	250.0]	172	28	C4	5	Channel_Standard	ERP_test_chop	MMN100to250NegativePeaklatency	12
[100.0	250.0]	170	33	CP3	5	Channel_Standard	ERP_test_chop	MMN100to250NegativePeaklatency	12
[100.0	250.0]	172	35	CPz	5	Channel_Standard	ERP_test_chop	MMN100to250NegativePeaklatency	12
[100.0	250.0]	172	37	CP4	5	Channel_Standard	ERP_test_chop	MMN100to250NegativePeaklatency	12
[100.0	250.0]	172	42	P3	5	Channel_Standard	ERP_test_chop	MMN100to250NegativePeaklatency	12
[100.0	250.0]	170	44	Pz	5	Channel_Standard	ERP_test_chop	MMN100to250NegativePeaklatency	12
[100.0	250.0]	176	46	P4	5	Channel_Standard	ERP_test_chop	MMN100to250NegativePeaklatency	12
[100.0	250.0]	166	50	PO3	5	Channel_Standard	ERP_test_chop	MMN100to250NegativePeaklatency	12
[100.0	250.0]	176	51	POz	5	Channel_Standard	ERP_test_chop	MMN100to250NegativePeaklatency	12
[100.0	250.0]	178	52	PO4	5	Channel_Standard	ERP_test_chop	MMN100to250NegativePeaklatency	12
[100.0	250.0]	210	8	F3	6	Channel_Deviant	ERP_test_chop	MMN100to250NegativePeaklatency	12
[100.0	250.0]	210	10	Fz	6	Channel_Deviant	ERP_test_chop	MMN100to250NegativePeaklatency	12
[100.0	250.0]	240	12	F4	6	Channel_Deviant	ERP_test_chop	MMN100to250NegativePeaklatency	12
[100.0	250.0]	208	16	FC3	6	Channel_Deviant	ERP_test_chop	MMN100to250NegativePeaklatency	12
[100.0	250.0]	208	18	FCz	6	Channel_Deviant	ERP_test_chop	MMN100to250NegativePeaklatency	12
[100.0	250.0]	210	20	FC4	6	Channel_Deviant	ERP_test_chop	MMN100to250NegativePeaklatency	12
[100.0	250.0]	208	24	C3	6	Channel_Deviant	ERP_test_chop	MMN100to250NegativePeaklatency	12
[100.0	250.0]	206	26	Cz	6	Channel_Deviant	ERP_test_chop	MMN100to250NegativePeaklatency	12
[100.0	250.0]	210	28	C4	6	Channel_Deviant	ERP_test_chop	MMN100to250NegativePeaklatency	12
[100.0	250.0]	208	33	CP3	6	Channel_Deviant	ERP_test_chop	MMN100to250NegativePeaklatency	12
[100.0	250.0]	208	35	CPz	6	Channel_Deviant	ERP_test_chop	MMN100to250NegativePeaklatency	12
[100.0	250.0]	208	37	CP4	6	Channel_Deviant	ERP_test_chop	MMN100to250NegativePeaklatency	12
[100.0	250.0]	114	42	P3	6	Channel_Deviant	ERP_test_chop	MMN100to250NegativePeaklatency	12
[100.0	250.0]	208	44	Pz	6	Channel_Deviant	ERP_test_chop	MMN100to250NegativePeaklatency	12
[100.0	250.0]	206	46	P4	6	Channel_Deviant	ERP_test_chop	MMN100to250NegativePeaklatency	12
[100.0	250.0]	208	50	PO3	6	Channel_Deviant	ERP_test_chop	MMN100to250NegativePeaklatency	12
[100.0	250.0]	114	51	POz	6	Channel_Deviant	ERP_test_chop	MMN100to250NegativePeaklatency	12
[100.0	250.0]	100	52	PO4	6	Channel_Deviant	ERP_test_chop	MMN100to250NegativePeaklatency	12
[100.0	250.0]	168	8	F3	17	High-quality_D-S	ERP_test_chop	MMN100to250NegativePeaklatency	12
[100.0	250.0]	166	10	Fz	17	High-quality_D-S	ERP_test_chop	MMN100to250NegativePeaklatency	12
[100.0	250.0]	168	12	F4	17	High-quality_D-S	ERP_test_chop	MMN100to250NegativePeaklatency	12
[100.0	250.0]	168	16	FC3	17	High-quality_D-S	ERP_test_chop	MMN100to250NegativePeaklatency	12
[100.0	250.0]	164	18	FCz	17	High-quality_D-S	ERP_test_chop	MMN100to250NegativePeaklatency	12
[100.0	250.0]	168	20	FC4	17	High-quality_D-S	ERP_test_chop	MMN100to250NegativePeaklatency	12
[100.0	250.0]	156	24	C3	17	High-quality_D-S	ERP_test_chop	MMN100to250NegativePeaklatency	12
[100.0	250.0]	160	26	Cz	17	High-quality_D-S	ERP_test_chop	MMN100to250NegativePeaklatency	12
[100.0	250.0]	164	28	C4	17	High-quality_D-S	ERP_test_chop	MMN100to250NegativePeaklatency	12
[100.0	250.0]	160	33	CP3	17	High-quality_D-S	ERP_test_chop	MMN100to250NegativePeaklatency	12
[100.0	250.0]	158	35	CPz	17	High-quality_D-S	ERP_test_chop	MMN100to250NegativePeaklatency	12
[100.0	250.0]	160	37	CP4	17	High-quality_D-S	ERP_test_chop	MMN100to250NegativePeaklatency	12
[100.0	250.0]	152	42	P3	17	High-quality_D-S	ERP_test_chop	MMN100to250NegativePeaklatency	12
[100.0	250.0]	156	44	Pz	17	High-quality_D-S	ERP_test_chop	MMN100to250NegativePeaklatency	12
[100.0	250.0]	158	46	P4	17	High-quality_D-S	ERP_test_chop	MMN100to250NegativePeaklatency	12
[100.0	250.0]	128	50	PO3	17	High-quality_D-S	ERP_test_chop	MMN100to250NegativePeaklatency	12
[100.0	250.0]	154	51	POz	17	High-quality_D-S	ERP_test_chop	MMN100to250NegativePeaklatency	12
[100.0	250.0]	154	52	PO4	17	High-quality_D-S	ERP_test_chop	MMN100to250NegativePeaklatency	12
[100.0	250.0]	148	8	F3	18	Noise_D-S	ERP_test_chop	MMN100to250NegativePeaklatency	12
[100.0	250.0]	152	10	Fz	18	Noise_D-S	ERP_test_chop	MMN100to250NegativePeaklatency	12
[100.0	250.0]	142	12	F4	18	Noise_D-S	ERP_test_chop	MMN100to250NegativePeaklatency	12
[100.0	250.0]	110	16	FC3	18	Noise_D-S	ERP_test_chop	MMN100to250NegativePeaklatency	12
[100.0	250.0]	250	18	FCz	18	Noise_D-S	ERP_test_chop	MMN100to250NegativePeaklatency	12
[100.0	250.0]	142	20	FC4	18	Noise_D-S	ERP_test_chop	MMN100to250NegativePeaklatency	12
[100.0	250.0]	244	24	C3	18	Noise_D-S	ERP_test_chop	MMN100to250NegativePeaklatency	12
[100.0	250.0]	250	26	Cz	18	Noise_D-S	ERP_test_chop	MMN100to250NegativePeaklatency	12
[100.0	250.0]	138	28	C4	18	Noise_D-S	ERP_test_chop	MMN100to250NegativePeaklatency	12
[100.0	250.0]	246	33	CP3	18	Noise_D-S	ERP_test_chop	MMN100to250NegativePeaklatency	12
[100.0	250.0]	128	35	CPz	18	Noise_D-S	ERP_test_chop	MMN100to250NegativePeaklatency	12
[100.0	250.0]	138	37	CP4	18	Noise_D-S	ERP_test_chop	MMN100to250NegativePeaklatency	12
[100.0	250.0]	248	42	P3	18	Noise_D-S	ERP_test_chop	MMN100to250NegativePeaklatency	12
[100.0	250.0]	128	44	Pz	18	Noise_D-S	ERP_test_chop	MMN100to250NegativePeaklatency	12
[100.0	250.0]	232	46	P4	18	Noise_D-S	ERP_test_chop	MMN100to250NegativePeaklatency	12
[100.0	250.0]	178	50	PO3	18	Noise_D-S	ERP_test_chop	MMN100to250NegativePeaklatency	12
[100.0	250.0]	130	51	POz	18	Noise_D-S	ERP_test_chop	MMN100to250NegativePeaklatency	12
[100.0	250.0]	232	52	PO4	18	Noise_D-S	ERP_test_chop	MMN100to250NegativePeaklatency	12
[100.0	250.0]	240	8	F3	19	Channel_D-S	ERP_test_chop	MMN100to250NegativePeaklatency	12
[100.0	250.0]	210	10	Fz	19	Channel_D-S	ERP_test_chop	MMN100to250NegativePeaklatency	12
[100.0	250.0]	244	12	F4	19	Channel_D-S	ERP_test_chop	MMN100to250NegativePeaklatency	12
[100.0	250.0]	208	16	FC3	19	Channel_D-S	ERP_test_chop	MMN100to250NegativePeaklatency	12
[100.0	250.0]	208	18	FCz	19	Channel_D-S	ERP_test_chop	MMN100to250NegativePeaklatency	12
[100.0	250.0]	244	20	FC4	19	Channel_D-S	ERP_test_chop	MMN100to250NegativePeaklatency	12
[100.0	250.0]	208	24	C3	19	Channel_D-S	ERP_test_chop	MMN100to250NegativePeaklatency	12
[100.0	250.0]	208	26	Cz	19	Channel_D-S	ERP_test_chop	MMN100to250NegativePeaklatency	12
[100.0	250.0]	248	28	C4	19	Channel_D-S	ERP_test_chop	MMN100to250NegativePeaklatency	12
[100.0	250.0]	208	33	CP3	19	Channel_D-S	ERP_test_chop	MMN100to250NegativePeaklatency	12
[100.0	250.0]	116	35	CPz	19	Channel_D-S	ERP_test_chop	MMN100to250NegativePeaklatency	12
[100.0	250.0]	250	37	CP4	19	Channel_D-S	ERP_test_chop	MMN100to250NegativePeaklatency	12
[100.0	250.0]	116	42	P3	19	Channel_D-S	ERP_test_chop	MMN100to250NegativePeaklatency	12
[100.0	250.0]	114	44	Pz	19	Channel_D-S	ERP_test_chop	MMN100to250NegativePeaklatency	12
[100.0	250.0]	114	46	P4	19	Channel_D-S	ERP_test_chop	MMN100to250NegativePeaklatency	12
[100.0	250.0]	118	50	PO3	19	Channel_D-S	ERP_test_chop	MMN100to250NegativePeaklatency	12
[100.0	250.0]	112	51	POz	19	Channel_D-S	ERP_test_chop	MMN100to250NegativePeaklatency	12
[100.0	250.0]	196	52	PO4	19	Channel_D-S	ERP_test_chop	MMN100to250NegativePeaklatency	12
[100.0	250.0]	102	8	F3	1	High-quality_Standard	ERP_test_chop	MMN100to250NegativePeaklatency	13
[100.0	250.0]	206	10	Fz	1	High-quality_Standard	ERP_test_chop	MMN100to250NegativePeaklatency	13
[100.0	250.0]	100	12	F4	1	High-quality_Standard	ERP_test_chop	MMN100to250NegativePeaklatency	13
[100.0	250.0]	104	16	FC3	1	High-quality_Standard	ERP_test_chop	MMN100to250NegativePeaklatency	13
[100.0	250.0]	102	18	FCz	1	High-quality_Standard	ERP_test_chop	MMN100to250NegativePeaklatency	13
[100.0	250.0]	102	20	FC4	1	High-quality_Standard	ERP_test_chop	MMN100to250NegativePeaklatency	13
[100.0	250.0]	106	24	C3	1	High-quality_Standard	ERP_test_chop	MMN100to250NegativePeaklatency	13
[100.0	250.0]	102	26	Cz	1	High-quality_Standard	ERP_test_chop	MMN100to250NegativePeaklatency	13
[100.0	250.0]	104	28	C4	1	High-quality_Standard	ERP_test_chop	MMN100to250NegativePeaklatency	13
[100.0	250.0]	106	33	CP3	1	High-quality_Standard	ERP_test_chop	MMN100to250NegativePeaklatency	13
[100.0	250.0]	104	35	CPz	1	High-quality_Standard	ERP_test_chop	MMN100to250NegativePeaklatency	13
[100.0	250.0]	104	37	CP4	1	High-quality_Standard	ERP_test_chop	MMN100to250NegativePeaklatency	13
[100.0	250.0]	106	42	P3	1	High-quality_Standard	ERP_test_chop	MMN100to250NegativePeaklatency	13
[100.0	250.0]	104	44	Pz	1	High-quality_Standard	ERP_test_chop	MMN100to250NegativePeaklatency	13
[100.0	250.0]	104	46	P4	1	High-quality_Standard	ERP_test_chop	MMN100to250NegativePeaklatency	13
[100.0	250.0]	106	50	PO3	1	High-quality_Standard	ERP_test_chop	MMN100to250NegativePeaklatency	13
[100.0	250.0]	104	51	POz	1	High-quality_Standard	ERP_test_chop	MMN100to250NegativePeaklatency	13
[100.0	250.0]	106	52	PO4	1	High-quality_Standard	ERP_test_chop	MMN100to250NegativePeaklatency	13
[100.0	250.0]	146	8	F3	2	High-quality_Deviant	ERP_test_chop	MMN100to250NegativePeaklatency	13
[100.0	250.0]	144	10	Fz	2	High-quality_Deviant	ERP_test_chop	MMN100to250NegativePeaklatency	13
[100.0	250.0]	160	12	F4	2	High-quality_Deviant	ERP_test_chop	MMN100to250NegativePeaklatency	13
[100.0	250.0]	144	16	FC3	2	High-quality_Deviant	ERP_test_chop	MMN100to250NegativePeaklatency	13
[100.0	250.0]	150	18	FCz	2	High-quality_Deviant	ERP_test_chop	MMN100to250NegativePeaklatency	13
[100.0	250.0]	156	20	FC4	2	High-quality_Deviant	ERP_test_chop	MMN100to250NegativePeaklatency	13
[100.0	250.0]	148	24	C3	2	High-quality_Deviant	ERP_test_chop	MMN100to250NegativePeaklatency	13
[100.0	250.0]	148	26	Cz	2	High-quality_Deviant	ERP_test_chop	MMN100to250NegativePeaklatency	13
[100.0	250.0]	148	28	C4	2	High-quality_Deviant	ERP_test_chop	MMN100to250NegativePeaklatency	13
[100.0	250.0]	150	33	CP3	2	High-quality_Deviant	ERP_test_chop	MMN100to250NegativePeaklatency	13
[100.0	250.0]	146	35	CPz	2	High-quality_Deviant	ERP_test_chop	MMN100to250NegativePeaklatency	13
[100.0	250.0]	146	37	CP4	2	High-quality_Deviant	ERP_test_chop	MMN100to250NegativePeaklatency	13
[100.0	250.0]	150	42	P3	2	High-quality_Deviant	ERP_test_chop	MMN100to250NegativePeaklatency	13
[100.0	250.0]	144	44	Pz	2	High-quality_Deviant	ERP_test_chop	MMN100to250NegativePeaklatency	13
[100.0	250.0]	144	46	P4	2	High-quality_Deviant	ERP_test_chop	MMN100to250NegativePeaklatency	13
[100.0	250.0]	148	50	PO3	2	High-quality_Deviant	ERP_test_chop	MMN100to250NegativePeaklatency	13
[100.0	250.0]	144	51	POz	2	High-quality_Deviant	ERP_test_chop	MMN100to250NegativePeaklatency	13
[100.0	250.0]	142	52	PO4	2	High-quality_Deviant	ERP_test_chop	MMN100to250NegativePeaklatency	13
[100.0	250.0]	124	8	F3	3	Noise_Standard	ERP_test_chop	MMN100to250NegativePeaklatency	13
[100.0	250.0]	130	10	Fz	3	Noise_Standard	ERP_test_chop	MMN100to250NegativePeaklatency	13
[100.0	250.0]	130	12	F4	3	Noise_Standard	ERP_test_chop	MMN100to250NegativePeaklatency	13
[100.0	250.0]	122	16	FC3	3	Noise_Standard	ERP_test_chop	MMN100to250NegativePeaklatency	13
[100.0	250.0]	128	18	FCz	3	Noise_Standard	ERP_test_chop	MMN100to250NegativePeaklatency	13
[100.0	250.0]	130	20	FC4	3	Noise_Standard	ERP_test_chop	MMN100to250NegativePeaklatency	13
[100.0	250.0]	122	24	C3	3	Noise_Standard	ERP_test_chop	MMN100to250NegativePeaklatency	13
[100.0	250.0]	124	26	Cz	3	Noise_Standard	ERP_test_chop	MMN100to250NegativePeaklatency	13
[100.0	250.0]	130	28	C4	3	Noise_Standard	ERP_test_chop	MMN100to250NegativePeaklatency	13
[100.0	250.0]	120	33	CP3	3	Noise_Standard	ERP_test_chop	MMN100to250NegativePeaklatency	13
[100.0	250.0]	118	35	CPz	3	Noise_Standard	ERP_test_chop	MMN100to250NegativePeaklatency	13
[100.0	250.0]	128	37	CP4	3	Noise_Standard	ERP_test_chop	MMN100to250NegativePeaklatency	13
[100.0	250.0]	218	42	P3	3	Noise_Standard	ERP_test_chop	MMN100to250NegativePeaklatency	13
[100.0	250.0]	218	44	Pz	3	Noise_Standard	ERP_test_chop	MMN100to250NegativePeaklatency	13
[100.0	250.0]	218	46	P4	3	Noise_Standard	ERP_test_chop	MMN100to250NegativePeaklatency	13
[100.0	250.0]	218	50	PO3	3	Noise_Standard	ERP_test_chop	MMN100to250NegativePeaklatency	13
[100.0	250.0]	218	51	POz	3	Noise_Standard	ERP_test_chop	MMN100to250NegativePeaklatency	13
[100.0	250.0]	218	52	PO4	3	Noise_Standard	ERP_test_chop	MMN100to250NegativePeaklatency	13
[100.0	250.0]	100	8	F3	4	Noise_Deviant	ERP_test_chop	MMN100to250NegativePeaklatency	13
[truncated: 5,777 more rows]
